# Supplementary material for: RNA-recognition motif in Matrin-3 mediates neurodegeneration through interaction with hnRNPM
Source: Acta Neuropathol Commun. 2020 Aug 18;8:138. doi: 10.1186/s40478-020-01021-5 (PMC7437177; doi:10.1186/s40478-020-01021-5)
Supplement: Supplementary file 1 — Additional file 1: Table S5. List of primers used for pCMVTag2B FLAG-MATR3 variants sequence verification. [file 40478_2020_1021_MOESM1_ESM.xlsx]

## Sheet: Sheet1
Primers for verification by Sanger Sequencing		Sequence
Primer for ΔRRM1 and ΔRRM1		ATCCATTCATGTTGCAGCAGTC
Primer for ΔZnF1		GATGAACTGAGTCGTTATCCAGAGG
Primer for ΔZnF2		TTCTGAGAACGCTGATGATCC
Primer for S85C and F115C		GGCGGATCCTCCAAGTCATT
IDT gBlock fragments
F115C gBlock		AAAAGTACTTCTTCCCATAATTTGCAGTCTATATTTAACATTGGAAGTAGAGGTCCACTCCCTTTATCTTCTCAACACCGTGGAGATGCAGACCAGGCCAGTAACATTTTGGCCAGCTGTGGTCTGTCTGCTAGAGACTTAGATGAACTGAGTCGTTATCCAGAGGACAAGATTACTCCTGAGAATTTGCCCCAAATCCTTCTACAGCTTAAAAGGAGGAGAACTGAAGAAGGCCCTACCTTGAGTTATGGTAGAGATGGCAGATCTGCTACACGGGAGCCACCATACAGAGTACCTAGGGATGATTGGGAAGAAAAAAGGCACTTTAGAAGAGATAGTTTTGATGATCGTGGTCCTAGTCTCAACCCAGTGCTTGATTATGACCATGGAAGTCGTTCT…
S85C gBlock		AAAAGTACTTCTTCCCATAATTTGCAGTGTATATTTAACATTGGAAGTAGAGGTCCACTCCCTTTATCTTCTCAACACCGTGGAGATGCAGACCAGGCCAGTAACATTTTGGCCAGCTTTGGTCTGTCTGCTAGAGACTTAGATGAACTGAGTCGTTATCCAGAGGACAAGATTACTCCTGAGAATTTGCCCCAAATCCTTCTACAGCTTAAAAGGAGGAGAACTGAAGAAGGCCCTACCTTGAGTTATGGTAGAGATGGCAGATCTGCTACACGGGAGCCACCATACAGAGTACCTAGGGATGATTGGGAAGAAAAAAGGCACTTTAGAAGAGATAGTTTTGATGATCGTGGTCCTAGTCTCAACCCAGTGCTTGATTATGACCATGGAAGTCGTTCT…
