# Supplementary material for: RNA-recognition motif in Matrin-3 mediates neurodegeneration through interaction with hnRNPM
Source: Acta Neuropathol Commun. 2020 Aug 18;8:138. doi: 10.1186/s40478-020-01021-5 (PMC7437177; doi:10.1186/s40478-020-01021-5)
Supplement: Supplementary file 2 — Additional file 2: Table S6. List of Drosophila lines used in this study and their sources. [file 40478_2020_1021_MOESM2_ESM.xlsx]

## Sheet: Sheet1
Line	Source
Transgenic lines
UAS-MATR3 WT	This manuscript (Bestgene Inc.)
UAS-MATR3 F115C	This manuscript (Bestgene Inc.)
UAS-MATR3 S85C	This manuscript (Bestgene Inc.)
UAS-MATR3 ΔRRM1	This manuscript (Bestgene Inc.)
UAS-MATR ΔRRM2	This manuscript (Bestgene Inc.)
UAS-MATR3 ΔZNF1	This manuscript (Bestgene Inc.)
UAS-MATR3 ΔZNF2	This manuscript (Bestgene Inc.)
UAS-MATR3 F115C ΔRRM1	This manuscript (Bestgene Inc.)
UAS-MATR3 F115C ΔRRM2	This manuscript (Bestgene Inc.)
UAS-MATR3 S85C ΔRRM1	This manuscript (Bestgene Inc.)
UAS-MATR3 S85C ΔRRM2	This manuscript (Bestgene Inc.)
Driver lines
GMR-Gal4	Bloomington Stock Center #1104
MHC-Gal4	Gift from Dr. ChunLai Wu (Zhu et al. 2015)
Tub-Gal4	Bloomington Stock Center #5138
TubGS-Gal4	Gift from Dr. Scott Pletcher
OK371-Gal4	Bloomington Stock Center #26160
RNAi lines
rump	Vienna Drosophila Stock Center 10001KK
hrb98de	Bloomington Stock Center #31303
hrb87f	Vienna Drosophila Stock Center 100732KK
cg42458	Bloomington Stock Center #42506
cg30122	Vienna Drosophila Stock Center 106984KK
heph	Vienna Drosophila Stock Center 110749KK
fne	Vienna Drosophila Stock Center 101508KK
sm	Vienna Drosophila Stock Center 108351KK
hrb57a	Vienna Drosophila Stock Center 105271KK
alyref	Vienna Drosophila Stock Center 104471KK
rb97d	Vienna Drosophila Stock Center 102159KK
sqd	Vienna Drosophila Stock Center 32395GD
nona	Vienna Drosophila Stock Center 100723KK
