# Supplementary material for: RNA-recognition motif in Matrin-3 mediates neurodegeneration through interaction with hnRNPM
Source: Acta Neuropathol Commun. 2020 Aug 18;8:138. doi: 10.1186/s40478-020-01021-5 (PMC7437177; doi:10.1186/s40478-020-01021-5)
Supplement: Supplementary file 3 — Additional file 3: Table S7. List of primers and probes for real-time quantitative PCR. [file 40478_2020_1021_MOESM3_ESM.xlsx]

## Sheet: Sheet1
List of primers and probes for Real-time quantitative PCR
ZNF644
Primer 1	5'-AGGTTTACATTCTCCGATGCAG-3'
Primer 2	5'-GTCGTTGTAAGTGCTTAATCCAG-3'
Probe	5’-/56-FAM/TTTCGAGGA/ZEN/CCCTTGTCTGTTCAGG /3IABkFQ/-3’
SMYD3
Primer 1	5'-TGCAACTCTTTCACCATCTGT-3'
Primer 2	5'-CCCATTGAACACAATCGAACA-3'
Probe	5’-/56-FAM/TAGGCCAAC/ZEN/ACCAACTTCCTGCA /3IABkFQ/-3’
DYRK1A
Primer 1	5'-CACCTCCAGTACATCGTCAAG-3'
Primer 2	5'-GAACAGGATGAGTTTCAACACAGTG-3'
Probe	5’-/56-FAM/AGCTTCAGT/ZEN/GCCTGACCAACCAAG /3IABkFQ/-3’
UTRN
Primer 1	5'-GAGAGTGCTGTGGAAGAGATG-3'
Primer 2	5'-CAACATTCAGCTCAGACGTCA-3'
Probe	5’-/56-FAM/AGAGGATGT/ZEN/GTTGCAGAAGGAGGTG /3IABkFQ/-3’
Dys
Primer 1	5’-GCAGCACCGACTTATCGAA-3’
Primer 2	5’-GCTGTCGTTCCGAGTACAAT-3’
Probe	5’-/56-FAM/AACGAGCCG/ZEN/AGTGGTACTGGAG/3IABkFQ/-3’
Atx-1
Primer 1	5’-CAGCCCTGTCCGTAAACAA-3’
Primer 2	5’-GTGACACTCACCTTCAGCTAC-3’
Probe	5’-/56-FAM/ACACACCAC/ZEN/GCCAAGATGGACTT/3IABkFQ/-3’
Adk3
Primer 1	5’-GCTCTAGTTCTTCAACCTCTCC-3’
Primer 2	5’-ACGAGAATTGCTACCGAGATAC -3’
Probe	5’-/56-FAM/AAATTTCGG/ZEN/GTGTCCGCCGAC/3IABkFQ/-3’
SiaT
Primer 1	5’-TGGGCGCATGATTGAATCTC -3’
Primer 2	5’-TCCAGTGCGGGATCCTT -3’
Probe	5’-/56-FAM/CGCTTCATT/ZEN/GACACGCACGACATT /3IABkFQ/-3’
AlphaTub84B
Primer 1	5'-ACCAGCCTGACCAACATG-3'
Primer 2	5'-CCTCGAAATCGTAGCTCTACAC-3'
Probe	5’-/56-FAM/TCACACGCG/ZEN/ACAAGGAAAATTCACAGA /3IABkFQ/-3’
