# Supplementary material for: RNA-recognition motif in Matrin-3 mediates neurodegeneration through interaction with hnRNPM
Source: Acta Neuropathol Commun. 2020 Aug 18;8:138. doi: 10.1186/s40478-020-01021-5 (PMC7437177; doi:10.1186/s40478-020-01021-5)
Supplement: Supplementary file 4 — Additional file 4: Table S2. Annotated list of enriched peaks from MATR3 and hnRNPM eCLIP (ENCODE) in K562 and HepG2 cells. [file 40478_2020_1021_MOESM4_ESM.xlsx]

## Sheet: MATR3_K562
Binding_regions	Chr	Start	End	Strand	Peak.Score	Annotation	Detailed_Annotation	Distance.to.TSS	Nearest.PromoterID	Entrez.ID	Nearest.Unigene	Nearest.Refseq	Nearest.Ensembl	Gene.Name	Gene.Alias	Gene.Description	Gene.Type	reads_in_CLIP	reads_in_INPUT	p-value	chi_value_Fisher	Fisher_or_Chisquare	enriched	negative_log10_p_value	log2_fold_change
chr19:19497272-19497399:+:1000	chr19	19497273	19497399	+	227	intron (NM_001359631, intron 1 of 10)	intron (NM_001359631, intron 1 of 10)	724	NM_017660	54815	Hs.118964	NM_017660	ENSG00000167491	GATAD2A	p66alpha	GATA zinc finger domain containing 2A	protein-coding	227	1	2.2e-16	F	F	enriched	15.6576	7.45872
chr22:48158309-48158454:+:1000	chr22	48158310	48158454	+	313	intron (NR_122046, intron 8 of 8)	CT-rich|Low_complexity|Low_complexity	130959	NR_122046	284930	Hs.407567	NR_122046	ENSG00000224271	LOC284930	-	uncharacterized LOC284930	ncRNA	313	2	2.2e-16	F	F	enriched	15.6576	7.32206
chr6:125293906-125293968:+:1000	chr6	125293907	125293968	+	142	intron (NR_136734, intron 2 of 6)	L2c|LINE|L2	-9764	NR_026876	7955	Hs.544438	NR_026876	ENSG00000236548	RNF217-AS1	STL	RNF217 antisense RNA 1 (head to head)	ncRNA	142	1	2.2e-16	F	F	enriched	15.6576	7.18179
chr22:48158340-48158450:+:1000	chr22	48158341	48158450	+	372	intron (NR_122046, intron 8 of 8)	CT-rich|Low_complexity|Low_complexity	130972	NR_122046	284930	Hs.407567	NR_122046	ENSG00000224271	LOC284930	-	uncharacterized LOC284930	ncRNA	372	2	2.2e-16	F	F	enriched	15.6576	7.17133
chr19:19497281-19497387:+:1000	chr19	19497282	19497387	+	127	intron (NM_001359631, intron 1 of 10)	intron (NM_001359631, intron 1 of 10)	722	NM_017660	54815	Hs.118964	NM_017660	ENSG00000167491	GATAD2A	p66alpha	GATA zinc finger domain containing 2A	protein-coding	127	1	2.2e-16	F	F	enriched	15.6576	7.02073
chr22:22191682-22191806:-:1000	chr22	22191683	22191806	+	165	intron (NM_138957, intron 1 of 7)	intron (NM_138957, intron 1 of 7)	30226	NM_002745	5594	Hs.431850	NM_002745	ENSG00000100030	MAPK1	ERK|ERK-2|ERK2|ERT1|MAPK2|P42MAPK|PRKM1|PRKM2|p38|p40|p41|p41mapk|p42-MAPK	mitogen-activated protein kinase 1	protein-coding	165	1	2.2e-16	F	F	enriched	15.6576	6.99849
chr6:125293910-125293973:+:1000	chr6	125293911	125293973	+	161	intron (NR_136734, intron 2 of 6)	L2c|LINE|L2	-9769	NR_026876	7955	Hs.544438	NR_026876	ENSG00000236548	RNF217-AS1	STL	RNF217 antisense RNA 1 (head to head)	ncRNA	161	1	2.2e-16	F	F	enriched	15.6576	6.96308
chr8:130495287-130495377:-:1000	chr8	130495288	130495377	+	159	TTS (NR_037457)	TTS (NR_037457)	1056	NR_037457	100500839		NR_037457	ENSG00000263763	MIR3686	-	microRNA 3686	ncRNA	159	1	2.2e-16	F	F	enriched	15.6576	6.94505
chr22:48056249-48056453:+:1000	chr22	48056250	48056453	+	114	intron (NR_122046, intron 2 of 8)	CT-rich|Low_complexity|Low_complexity	28928	NR_122046	284930	Hs.407567	NR_122046	ENSG00000224271	LOC284930	-	uncharacterized LOC284930	ncRNA	114	1	2.2e-16	F	F	enriched	15.6576	6.86493
chr16:47625435-47625555:+:1000	chr16	47625436	47625555	+	150	intron (NM_000293, intron 10 of 30)	L2c|LINE|L2	130285	NM_000293	5257	Hs.78060	NM_000293	ENSG00000102893	PHKB	-	phosphorylase kinase regulatory subunit beta	protein-coding	150	1	2.2e-16	F	F	enriched	15.6576	6.86099
chr3:6562117-6562207:+:1000	chr3	6562118	6562207	+	149	Intergenic	MLT1A0-int|LTR|ERVL-MaLR	284974	NR_110123	101927347	Hs.333345	NR_110123	ENSG00000226258	GRM7-AS3	-	GRM7 antisense RNA 3	ncRNA	149	1	2.2e-16	F	F	enriched	15.6576	6.85134
chr8:23393925-23393976:+:1000	chr8	23393926	23393976	+	144	intron (NM_001317812, intron 1 of 3)	intron (NM_001317812, intron 1 of 3)	7643	NM_001317812	51312	Hs.596025	NM_016612	ENSG00000147454	SLC25A37	HT015|MFRN|MFRN1|MSC|MSCP|PRO1278|PRO1584|PRO2217	solute carrier family 25 member 37	protein-coding	144	1	2.2e-16	F	F	enriched	15.6576	6.80209
chr19:19497399-19497507:+:1000	chr19	19497400	19497507	+	141	intron (NM_001359631, intron 1 of 10)	intron (NM_001359631, intron 1 of 10)	841	NM_017660	54815	Hs.118964	NM_017660	ENSG00000167491	GATAD2A	p66alpha	GATA zinc finger domain containing 2A	protein-coding	141	1	2.2e-16	F	F	enriched	15.6576	6.77172
chrX:138066558-138066659:-:1000	chrX	138066559	138066659	+	141	intron (NM_001139500, intron 2 of 6)	(GAA)n|Simple_repeat|Simple_repeat	-116892	NM_001139502	2258	Hs.6540	NM_004114	ENSG00000129682	FGF13	FGF-13|FGF2|FHF-2|FHF2	fibroblast growth factor 13	protein-coding	141	1	2.2e-16	F	F	enriched	15.6576	6.77172
chr8:93879655-93879760:-:1000	chr8	93879656	93879760	+	103	Intergenic	L2a|LINE|L2	-81420	NR_046114	441369	Hs.521683	NR_046114	ENSG00000248858	FLJ46284	-	uncharacterized LOC441369	ncRNA	103	1	2.2e-16	F	F	enriched	15.6576	6.71854
chr8:93879886-93880024:-:1000	chr8	93879887	93880024	+	135	Intergenic	L2a|LINE|L2	-81667	NR_046114	441369	Hs.521683	NR_046114	ENSG00000248858	FLJ46284	-	uncharacterized LOC441369	ncRNA	135	1	2.2e-16	F	F	enriched	15.6576	6.70898
chr14:100834352-100834490:-:1000	chr14	100834353	100834490	+	134	intron (NM_213645, intron 1 of 9)	HAL1|LINE|L1	7506	NM_213646	7453	Hs.497599	NM_004184	ENSG00000140105	WARS	GAMMA-2|HMN9|IFI53|IFP53	tryptophanyl-tRNA synthetase	protein-coding	134	1	2.2e-16	F	F	enriched	15.6576	6.69826
chr3:6561957-6562050:+:1000	chr3	6561958	6562050	+	132	Intergenic	MLT1A0-int|LTR|ERVL-MaLR	285132	NR_110123	101927347	Hs.333345	NR_110123	ENSG00000226258	GRM7-AS3	-	GRM7 antisense RNA 3	ncRNA	132	1	2.2e-16	F	F	enriched	15.6576	6.67656
chr19:54378216-54378280:+:1000	chr19	54378217	54378280	+	131	3' UTR (NM_138373, exon 3 of 3)	3' UTR (NM_138373, exon 3 of 3)	5603	NM_001020821	91663	Hs.380906	NM_138373	ENSG00000179820	MYADM	SB135	myeloid associated differentiation marker	protein-coding	131	1	2.2e-16	F	F	enriched	15.6576	6.66559
chr22:22191668-22191813:-:1000	chr22	22191669	22191813	+	99	intron (NM_138957, intron 1 of 7)	intron (NM_138957, intron 1 of 7)	30229	NM_138957	5594	Hs.431850	NM_002745	ENSG00000100030	MAPK1	ERK|ERK-2|ERK2|ERT1|MAPK2|P42MAPK|PRKM1|PRKM2|p38|p40|p41|p41mapk|p42-MAPK	mitogen-activated protein kinase 1	protein-coding	99	1	2.2e-16	F	F	enriched	15.6576	6.6614
chr7:127004772-127004839:-:1000	chr7	127004773	127004839	+	130	Intergenic	Intergenic	27972	NM_176814	168850	Hs.159006	NM_176814	ENSG00000048405	ZNF800	-	zinc finger protein 800	protein-coding	130	1	2.2e-16	F	F	enriched	15.6576	6.65453
chr19:19497408-19497502:+:1000	chr19	19497409	19497502	+	94	intron (NM_001359631, intron 1 of 10)	intron (NM_001359631, intron 1 of 10)	843	NM_017660	54815	Hs.118964	NM_017660	ENSG00000167491	GATAD2A	p66alpha	GATA zinc finger domain containing 2A	protein-coding	94	1	2.2e-16	F	F	enriched	15.6576	6.58663
chr7:142656410-142656593:-:1000	chr7	142656411	142656593	+	93	intron (NM_000420, intron 4 of 18)	GA-rich|Low_complexity|Low_complexity	3001	NM_000420	3792	Hs.368588	NM_000420	ENSG00000197993	KEL	CD238|ECE3	Kell metallo-endopeptidase (Kell blood group)	protein-coding	93	1	2.2e-16	F	F	enriched	15.6576	6.5712
chr8:93879645-93879842:-:1000	chr8	93879646	93879842	+	245	Intergenic	L2a|LINE|L2	-81456	NR_046114	441369	Hs.521683	NR_046114	ENSG00000248858	FLJ46284	-	uncharacterized LOC441369	ncRNA	245	2	2.2e-16	F	F	enriched	15.6576	6.5688
chr8:23392517-23392582:+:1000	chr8	23392518	23392582	+	119	intron (NM_001317812, intron 1 of 3)	intron (NM_001317812, intron 1 of 3)	6242	NM_001317812	51312	Hs.596025	NM_016612	ENSG00000147454	SLC25A37	HT015|MFRN|MFRN1|MSC|MSCP|PRO1278|PRO1584|PRO2217	solute carrier family 25 member 37	protein-coding	119	1	2.2e-16	F	F	enriched	15.6576	6.52698
chr22:48056237-48056358:+:1000	chr22	48056238	48056358	+	118	intron (NR_122046, intron 2 of 8)	CT-rich|Low_complexity|Low_complexity	28875	NR_122046	284930	Hs.407567	NR_122046	ENSG00000224271	LOC284930	-	uncharacterized LOC284930	ncRNA	118	1	2.2e-16	F	F	enriched	15.6576	6.51481
chr8:23392361-23392454:+:1000	chr8	23392362	23392454	+	118	intron (NM_001317812, intron 1 of 3)	intron (NM_001317812, intron 1 of 3)	6100	NM_001317812	51312	Hs.596025	NM_016612	ENSG00000147454	SLC25A37	HT015|MFRN|MFRN1|MSC|MSCP|PRO1278|PRO1584|PRO2217	solute carrier family 25 member 37	protein-coding	118	1	2.2e-16	F	F	enriched	15.6576	6.51481
chr1:42652138-42652210:-:1000	chr1	42652139	42652210	+	89	intron (NM_001198852, intron 10 of 11)	intron (NM_001198852, intron 10 of 11)	-21779	NM_033553	2980	Hs.778	NM_033553	ENSG00000197273	GUCA2A	GCAP-I|GUCA2|STARA	guanylate cyclase activator 2A	protein-coding	89	1	2.2e-16	F	F	enriched	15.6576	6.50778
chr19:54378226-54378316:+:1000	chr19	54378227	54378316	+	88	3' UTR (NM_138373, exon 3 of 3)	3' UTR (NM_138373, exon 3 of 3)	5626	NM_001020821	91663	Hs.380906	NM_138373	ENSG00000179820	MYADM	SB135	myeloid associated differentiation marker	protein-coding	88	1	2.2e-16	F	F	enriched	15.6576	6.49147
chr16:47625436-47625553:+:1000	chr16	47625437	47625553	+	85	intron (NM_000293, intron 10 of 30)	L2c|LINE|L2	130285	NM_001031835	5257	Hs.78060	NM_000293	ENSG00000102893	PHKB	-	phosphorylase kinase regulatory subunit beta	protein-coding	85	1	2.2e-16	F	F	enriched	15.6576	6.44143
chr11:5476737-5476826:-:1000	chr11	5476738	5476826	+	111	intron (NM_001005567, intron 1 of 4)	GA-rich|Low_complexity|Low_complexity	2144	NM_001004754	390064	Hs.553733	NM_001004754	ENSG00000187918	OR51I2	OR11-38	olfactory receptor family 51 subfamily I member 2	protein-coding	111	1	2.2e-16	F	F	enriched	15.6576	6.42658
chr8:130495274-130495367:-:1000	chr8	130495275	130495367	+	84	TTS (NR_037457)	TTS (NR_037457)	1067	NR_037457	100500839		NR_037457	ENSG00000263763	MIR3686	-	microRNA 3686	ncRNA	84	1	2.2e-16	F	F	enriched	15.6576	6.42436
chr1:167983603-167983743:+:1000	chr1	167983604	167983743	+	83	intron (NR_146230, intron 10 of 17)	L2a|LINE|L2	15775	NR_031702	100313835		NR_031702	ENSG00000221545	MIR1255B2	MIR1255B-2|MIRN1255B2|hsa-mir-1255b-2	microRNA 1255b-2	ncRNA	83	1	2.2e-16	F	F	enriched	15.6576	6.40708
chr8:23392367-23392452:+:1000	chr8	23392368	23392452	+	83	intron (NM_001317812, intron 1 of 3)	intron (NM_001317812, intron 1 of 3)	6102	NM_016612	51312	Hs.596025	NM_016612	ENSG00000147454	SLC25A37	HT015|MFRN|MFRN1|MSC|MSCP|PRO1278|PRO1584|PRO2217	solute carrier family 25 member 37	protein-coding	83	1	2.2e-16	F	F	enriched	15.6576	6.40708
chr17:7213902-7214030:+:1000	chr17	7213903	7214030	+	109	intron (NM_001970, intron 2 of 5)	intron (NM_001970, intron 2 of 5)	2272	NM_001143762	1984	Hs.534314	NM_001970	ENSG00000132507	EIF5A	EIF-5A|EIF5A1|eIF5AI	eukaryotic translation initiation factor 5A	protein-coding	109	1	2.2e-16	F	F	enriched	15.6576	6.40035
chr8:106388903-106389052:+:1000	chr8	106388904	106389052	+	82	intron (NM_012082, intron 1 of 7)	L2a|LINE|L2	57831	NM_012082	23414	Hs.431009	NM_012082	ENSG00000169946	ZFPM2	DIH3|FOG2|SRXY9|ZC2HC11B|ZNF89B|hFOG-2	zinc finger protein, FOG family member 2	protein-coding	82	1	2.2e-16	F	F	enriched	15.6576	6.38959
chr7:120636033-120636087:+:1000	chr7	120636034	120636087	+	80	intron (NM_001105533, intron 1 of 17)	AluJb|SINE|Alu	6615	NM_001105533	79974	Hs.189652	NM_024913	ENSG00000106034	CPED1	C7orf58	cadherin like and PC-esterase domain containing 1	protein-coding	80	1	2.2e-16	F	F	enriched	15.6576	6.35397
chr1:42653492-42653631:-:1000	chr1	42653493	42653631	+	79	intron (NM_001198852, intron 10 of 11)	intron (NM_001198852, intron 10 of 11)	-23167	NM_033553	2980	Hs.778	NM_033553	ENSG00000197273	GUCA2A	GCAP-I|GUCA2|STARA	guanylate cyclase activator 2A	protein-coding	79	1	2.2e-16	F	F	enriched	15.6576	6.33582
chrX:44838629-44838734:+:1000	chrX	44838630	44838734	+	104	intron (NM_021140, intron 4 of 28)	intron (NM_021140, intron 4 of 28)	106261	NM_001291415	7403	Hs.522616	NM_021140	ENSG00000147050	KDM6A	KABUK2|UTX|bA386N14.2	lysine demethylase 6A	protein-coding	104	1	2.2e-16	F	F	enriched	15.6576	6.33261
chr18:709247-709385:-:1000	chr18	709248	709385	+	206	intron (NR_148711, intron 1 of 14)	L2|LINE|L2	3348	NM_017512	55556	Hs.658550	NM_017512	ENSG00000132199	ENOSF1	FUCD|RTS|TYMSAS	enolase superfamily member 1	protein-coding	206	2	2.2e-16	F	F	enriched	15.6576	6.31867
chr8:93883516-93883572:-:1000	chr8	93883517	93883572	+	103	Intergenic	(GAAA)n|Simple_repeat|Simple_repeat	-85256	NR_046114	441369	Hs.521683	NR_046114	ENSG00000248858	FLJ46284	-	uncharacterized LOC441369	ncRNA	103	1	2.2e-16	F	F	enriched	15.6576	6.31867
chr11:5476741-5476820:-:1000	chr11	5476742	5476820	+	77	intron (NM_001005567, intron 1 of 4)	GA-rich|Low_complexity|Low_complexity	2143	NM_001004754	390064	Hs.553733	NM_001004754	ENSG00000187918	OR51I2	OR11-38	olfactory receptor family 51 subfamily I member 2	protein-coding	77	1	2.2e-16	F	F	enriched	15.6576	6.29883
chr17:15946281-15946450:-:1000	chr17	15946282	15946450	+	77	intron (NM_006311, intron 42 of 45)	L2|LINE|L2	-43360	NM_001042697	125150	Hs.593985	NM_001042697	ENSG00000214941	ZSWIM7	SWS1	zinc finger SWIM-type containing 7	protein-coding	77	1	2.2e-16	F	F	enriched	15.6576	6.29883
chr10:74784968-74785031:-:1000	chr10	74784969	74785031	+	76	intron (NM_000917, intron 10 of 14)	L1PA6|LINE|L1	-70423	NM_032562	84647	Hs.333175	NM_032562	ENSG00000138308	PLA2G12B	FKSG71|GXIIB|GXIIIsPLA2|PLA2G13|sPLA2-GXIIB	phospholipase A2 group XIIB	protein-coding	76	1	2.2e-16	F	F	enriched	15.6576	6.27997
chr8:23392525-23392588:+:1000	chr8	23392526	23392588	+	76	intron (NM_001317812, intron 1 of 3)	intron (NM_001317812, intron 1 of 3)	6249	NM_016612	51312	Hs.596025	NM_016612	ENSG00000147454	SLC25A37	HT015|MFRN|MFRN1|MSC|MSCP|PRO1278|PRO1584|PRO2217	solute carrier family 25 member 37	protein-coding	76	1	2.2e-16	F	F	enriched	15.6576	6.27997
chr4:752246-752284:+:1000	chr4	752247	752284	+	100	intron (NM_006315, intron 8 of 10)	CpG	23371	NR_036512	100129917	Hs.731755	NR_036511	ENSG00000249592	LOC100129917	-	uncharacterized LOC100129917	ncRNA	100	1	2.2e-16	F	F	enriched	15.6576	6.27602
chr8:23390324-23390392:+:1000	chr8	23390325	23390392	+	100	intron (NM_001317812, intron 1 of 3)	intron (NM_001317812, intron 1 of 3)	4050	NM_001317812	51312	Hs.596025	NM_016612	ENSG00000147454	SLC25A37	HT015|MFRN|MFRN1|MSC|MSCP|PRO1278|PRO1584|PRO2217	solute carrier family 25 member 37	protein-coding	100	1	2.2e-16	F	F	enriched	15.6576	6.27602
chr8:23393976-23394002:+:1000	chr8	23393977	23394002	+	100	intron (NM_001317812, intron 1 of 3)	intron (NM_001317812, intron 1 of 3)	7681	NM_001317812	51312	Hs.596025	NM_016612	ENSG00000147454	SLC25A37	HT015|MFRN|MFRN1|MSC|MSCP|PRO1278|PRO1584|PRO2217	solute carrier family 25 member 37	protein-coding	100	1	2.2e-16	F	F	enriched	15.6576	6.27602
chr7:129723673-129723778:+:1000	chr7	129723674	129723778	+	97	intron (NM_014997, intron 1 of 9)	L2|LINE|L2	13377	NM_014997	23008	Hs.520710	NM_014997	ENSG00000128607	KLHDC10	slim	kelch domain containing 10	protein-coding	97	1	2.2e-16	F	F	enriched	15.6576	6.23208
chr17:7213901-7214052:+:1000	chr17	7213902	7214052	+	73	intron (NM_001970, intron 2 of 5)	intron (NM_001970, intron 2 of 5)	2283	NM_001143762	1984	Hs.534314	NM_001970	ENSG00000132507	EIF5A	EIF-5A|EIF5A1|eIF5AI	eukaryotic translation initiation factor 5A	protein-coding	73	1	2.2e-16	F	F	enriched	15.6576	6.22187
chr22:20072033-20072082:+:1000	chr22	20072034	20072082	+	72	intron (NM_001190326, intron 1 of 12)	intron (NM_001190326, intron 1 of 12)	-1211	NR_037412	100500860		NR_037412	ENSG00000284140	MIR3618	-	microRNA 3618	ncRNA	72	1	2.2e-16	F	F	enriched	15.6576	6.20197
chr3:6561973-6562040:+:1000	chr3	6561974	6562040	+	72	Intergenic	MLT1A0-int|LTR|ERVL-MaLR	285129	NR_110125	101927347	Hs.333345	NR_110123	ENSG00000226258	GRM7-AS3	-	GRM7 antisense RNA 3	ncRNA	72	1	2.2e-16	F	F	enriched	15.6576	6.20197
chr7:87524765-87524886:+:1000	chr7	87524766	87524886	+	72	intron (NM_001318062, intron 6 of 11)	L1MEf|LINE|L1	-19134	NM_018843	55972	Hs.208414	NM_018843	ENSG00000075303	SLC25A40	MCFP	solute carrier family 25 member 40	protein-coding	72	1	2.2e-16	F	F	enriched	15.6576	6.20197
chr4:752225-752246:+:1000	chr4	752226	752246	+	94	intron (NM_006315, intron 8 of 10)	CpG	23400	NR_036512	100129917	Hs.731755	NR_036511	ENSG00000249592	LOC100129917	-	uncharacterized LOC100129917	ncRNA	94	1	2.2e-16	F	F	enriched	15.6576	6.18676
chr7:73111271-73111399:+:1000	chr7	73111272	73111399	+	94	intron (NR_045512, intron 9 of 10)	intron (NR_045512, intron 9 of 10)	13437	NR_037776	114049	Hs.647063	NM_017528	ENSG00000071462	BUD23	HASJ4442|HUSSY-3|MERM1|PP3381|WBMT|WBSCR22	BUD23, rRNA methyltransferase and ribosome maturation factor	protein-coding	94	1	2.2e-16	F	F	enriched	15.6576	6.18676
chr14:58751948-58752076:-:1000	chr14	58751949	58752076	+	71	intron (NR_029435, intron 2 of 3)	intron (NR_029435, intron 2 of 3)	-2739	NR_146595	55451		NR_146595	ENSG00000279636	LINC00216	C14orf107|NCRNA00216|PRO1617	long intergenic non-protein coding RNA 216	ncRNA	71	1	2.2e-16	F	F	enriched	15.6576	6.18179
chr7:127507194-127507307:+:1000	chr7	127507195	127507307	+	93	intron (NM_014390, intron 12 of 23)	L2b|LINE|L2	-130311	NR_027330	27099	Hs.657377	NM_014411	ENSG00000279078	SND1-IT1	C7orf54|NAG8|NSG-X	SND1 intronic transcript 1	ncRNA	93	1	2.2e-16	F	F	enriched	15.6576	6.17133
chr19:11149050-11149219:+:1000	chr19	11149051	11149219	+	92	intron (NM_001128847, intron 27 of 32)	L2a|LINE|L2	-50903	NM_001195799	3949	Hs.213289	NM_000527	ENSG00000130164	LDLR	FH|FHC|LDLCQ2	low density lipoprotein receptor	protein-coding	92	1	2.2e-16	F	F	enriched	15.6576	6.15573
chr3:6562126-6562197:+:1000	chr3	6562127	6562197	+	69	Intergenic	MLT1A0-int|LTR|ERVL-MaLR	284974	NR_110125	101927347	Hs.333345	NR_110123	ENSG00000226258	GRM7-AS3	-	GRM7 antisense RNA 3	ncRNA	69	1	2.2e-16	F	F	enriched	15.6576	6.14057
chr8:130533047-130533110:-:1000	chr8	130533048	130533110	+	69	intron (NR_130917, intron 1 of 3)	L1MA2|LINE|L1	-36691	NR_037457	100500839		NR_037457	ENSG00000263763	MIR3686	-	microRNA 3686	ncRNA	69	1	2.2e-16	F	F	enriched	15.6576	6.14057
chr8:23394071-23394119:+:1000	chr8	23394072	23394119	+	91	intron (NM_001317812, intron 1 of 3)	intron (NM_001317812, intron 1 of 3)	7787	NM_001317812	51312	Hs.596025	NM_016612	ENSG00000147454	SLC25A37	HT015|MFRN|MFRN1|MSC|MSCP|PRO1278|PRO1584|PRO2217	solute carrier family 25 member 37	protein-coding	91	1	2.2e-16	F	F	enriched	15.6576	6.13996
chr22:20069237-20069297:+:1000	chr22	20069238	20069297	+	90	intron (NM_001190326, intron 1 of 12)	L2a|LINE|L2	1512	NM_001190326	54487	Hs.643452	NM_022720	ENSG00000128191	DGCR8	C22orf12|DGCRK6|Gy1|pasha	DGCR8, microprocessor complex subunit	protein-coding	90	1	2.2e-16	F	F	enriched	15.6576	6.12402
chr3:6581936-6581956:+:1000	chr3	6581937	6581956	+	68	Intergenic	L1P2|LINE|L1	265190	NR_110125	101927347	Hs.333345	NR_110123	ENSG00000226258	GRM7-AS3	-	GRM7 antisense RNA 3	ncRNA	68	1	2.2e-16	F	F	enriched	15.6576	6.11951
chr9:139709352-139709434:+:1000	chr9	139709353	139709434	+	68	intron (NM_024718, intron 1 of 14)	(CAT)n|Simple_repeat|Simple_repeat	-6093	NR_024580	100131193	Hs.734812	NR_024580	ENSG00000228544	CCDC183-AS1	KIAA1984-AS1	CCDC183 antisense RNA 1	ncRNA	68	1	2.2e-16	F	F	enriched	15.6576	6.11951
chr11:6507496-6507546:+:1000	chr11	6507497	6507546	+	88	Intergenic	L2a|LINE|L2	-4812	NM_012402	23647	Hs.75139	NM_012402	ENSG00000132254	ARFIP2	POR1	ADP ribosylation factor interacting protein 2	protein-coding	88	1	2.2e-16	F	F	enriched	15.6576	6.0916
chr8:124093391-124093570:+:1000	chr8	124093392	124093570	+	88	intron (NM_001330606, intron 2 of 20)	L2|LINE|L2	8561	NM_145647	93594	Hs.492716	NM_145647	ENSG00000156787	TBC1D31	Gm85|WDR67	TBC1 domain family member 31	protein-coding	88	1	2.2e-16	F	F	enriched	15.6576	6.0916
chr8:23391075-23391138:+:1000	chr8	23391076	23391138	+	173	intron (NM_001317812, intron 1 of 3)	intron (NM_001317812, intron 1 of 3)	4799	NM_001317812	51312	Hs.596025	NM_016612	ENSG00000147454	SLC25A37	HT015|MFRN|MFRN1|MSC|MSCP|PRO1278|PRO1584|PRO2217	solute carrier family 25 member 37	protein-coding	173	2	2.2e-16	F	F	enriched	15.6576	6.0668
chr1:109499361-109499479:-:1000	chr1	109499362	109499479	+	86	intron (NM_015127, intron 1 of 11)	L2a|LINE|L2	-6350	NM_001278202	23155	Hs.658489	NM_015127	ENSG00000121940	CLCC1	MCLC	chloride channel CLIC like 1	protein-coding	86	1	2.2e-16	F	F	enriched	15.6576	6.05843
chr19:54644449-54644592:+:1000	chr19	54644450	54644592	+	86	intron (NM_014516, intron 1 of 17)	intron (NM_014516, intron 1 of 17)	3085	NM_014516	4849	Hs.343571	NM_014516	ENSG00000088038	CNOT3	LENG2|NOT3|NOT3H	CCR4-NOT transcription complex subunit 3	protein-coding	86	1	2.2e-16	F	F	enriched	15.6576	6.05843
chr2:168769342-168769449:-:1000	chr2	168769343	168769449	+	86	intron (NR_131227, intron 1 of 4)	intron (NR_131227, intron 1 of 4)	28258	NR_131227	105616981	Hs.512811	NR_131227		LOC105616981	-	uncharacterized LOC105616981	ncRNA	86	1	2.2e-16	F	F	enriched	15.6576	6.05843
chr4:104113683-104113710:-:1000	chr4	104113684	104113710	+	65	intron (NM_001813, intron 8 of 48)	L2|LINE|L2	5869	NM_001813	1062	Hs.75573	NM_001813	ENSG00000138778	CENPE	CENP-E|KIF10|MCPH13|PPP1R61	centromere protein E	protein-coding	65	1	2.2e-16	F	F	enriched	15.6576	6.05441
chr9:114664375-114664503:+:1000	chr9	114664376	114664503	+	65	intron (NM_003358, intron 1 of 8)	intron (NM_003358, intron 1 of 8)	5393	NM_003358	7357	Hs.304249	NM_003358	ENSG00000148154	UGCG	GCS|GLCT1	UDP-glucose ceramide glucosyltransferase	protein-coding	65	1	2.2e-16	F	F	enriched	15.6576	6.05441
chr20:33647509-33647706:-:1000	chr20	33647510	33647706	+	194	intron (NM_199368, intron 3 of 18)	L1MB8|LINE|L1	33010	NM_015638	26133	Hs.168073	NM_015638	ENSG00000100991	TRPC4AP	C20orf188|PPP1R158|TRRP4AP|TRUSS	transient receptor potential cation channel subfamily C member 4 associated protein	protein-coding	194	3	2.2e-16	F	F	enriched	15.6576	6.04699
chr14:58751947-58752069:-:1000	chr14	58751948	58752069	+	85	intron (NR_029435, intron 2 of 3)	intron (NR_029435, intron 2 of 3)	-2743	NR_146595	55451		NR_146595	ENSG00000279636	LINC00216	C14orf107|NCRNA00216|PRO1617	long intergenic non-protein coding RNA 216	ncRNA	85	1	2.2e-16	F	F	enriched	15.6576	6.04156
chr17:41109873-41109957:-:1000	chr17	41109874	41109957	+	85	intron (NM_001136042, intron 8 of 16)	GA-rich|Low_complexity|Low_complexity	6600	NM_001261434	80755	Hs.317403	NM_001261434	ENSG00000266967	AARSD1	-	alanyl-tRNA synthetase domain containing 1	protein-coding	85	1	2.2e-16	F	F	enriched	15.6576	6.04156
chr7:127004759-127004799:-:1000	chr7	127004760	127004799	+	64	Intergenic	Intergenic	27999	NM_176814	168850	Hs.159006	NM_176814	ENSG00000048405	ZNF800	-	zinc finger protein 800	protein-coding	64	1	2.2e-16	F	F	enriched	15.6576	6.03204
chr19:59075409-59075637:-:1000	chr19	59075410	59075637	+	84	intron (NM_198055, intron 5 of 5)	L2|LINE|L2	4970	NR_027334	100131691	Hs.743767	NR_027334	ENSG00000267858	MZF1-AS1	-	MZF1 antisense RNA 1	ncRNA	84	1	2.2e-16	F	F	enriched	15.6576	6.02448
chr22:20071037-20071219:+:1000	chr22	20071038	20071219	+	190	intron (NM_001190326, intron 1 of 12)	intron (NM_001190326, intron 1 of 12)	-2141	NR_037412	100500860		NR_037412	ENSG00000284140	MIR3618	-	microRNA 3618	ncRNA	190	3	2.2e-16	F	F	enriched	15.6576	6.01694
chr16:47624836-47624926:+:1000	chr16	47624837	47624926	+	63	intron (NM_000293, intron 10 of 30)	L2c|LINE|L2	129671	NM_001031835	5257	Hs.78060	NM_000293	ENSG00000102893	PHKB	-	phosphorylase kinase regulatory subunit beta	protein-coding	63	1	2.2e-16	F	F	enriched	15.6576	6.00932
chr4:68520220-68520297:-:1000	chr4	68520221	68520297	+	63	intron (NM_018227, intron 13 of 32)	L1PA13|LINE|L1	46630	NM_018227	55236	Hs.212774	NM_018227	ENSG00000033178	UBA6	E1-L2|MOP-4|UBE1L2	ubiquitin like modifier activating enzyme 6	protein-coding	63	1	2.2e-16	F	F	enriched	15.6576	6.00932
chr1:203775151-203775300:+:1000	chr1	203775152	203775300	+	83	intron (NM_001350264, intron 2 of 17)	intron (NM_001350264, intron 2 of 17)	8575	NM_001174108	100381270		NM_001174108	ENSG00000257315	ZBED6	MGR	zinc finger BED-type containing 6	protein-coding	83	1	2.2e-16	F	F	enriched	15.6576	6.00721
chr22:20071263-20071316:+:1000	chr22	20071264	20071316	+	83	intron (NM_001190326, intron 1 of 12)	intron (NM_001190326, intron 1 of 12)	-1979	NR_037412	100500860		NR_037412	ENSG00000284140	MIR3618	-	microRNA 3618	ncRNA	83	1	2.2e-16	F	F	enriched	15.6576	6.00721
chr4:2001909-2001996:-:1000	chr4	2001910	2001996	+	125	intron (NM_005663, intron 1 of 10)	L1PA8A|LINE|L1	9009	NM_005663	7469	Hs.21771	NM_005663	ENSG00000185049	NELFA	NELF-A|P/OKcl.15|WHSC2	negative elongation factor complex member A	protein-coding	125	2	2.2e-16	F	F	enriched	15.6576	5.99783
chr1:109500400-109500512:-:1000	chr1	109500401	109500512	+	82	intron (NM_015127, intron 1 of 11)	L2|LINE|L2	5665	NM_015127	23155	Hs.658489	NM_015127	ENSG00000121940	CLCC1	MCLC	chloride channel CLIC like 1	protein-coding	82	1	2.2e-16	F	F	enriched	15.6576	5.98972
chr20:33647549-33647720:-:1000	chr20	33647550	33647720	+	246	intron (NM_199368, intron 3 of 18)	L1MB8|LINE|L1	32983	NM_199368	26133	Hs.168073	NM_015638	ENSG00000100991	TRPC4AP	C20orf188|PPP1R158|TRRP4AP|TRUSS	transient receptor potential cation channel subfamily C member 4 associated protein	protein-coding	246	3	2.2e-16	F	F	enriched	15.6576	5.98972
chr20:3991999-3992099:-:1000	chr20	3992000	3992099	+	82	intron (NM_001134338, intron 1 of 6)	HAL1|LINE|L1	4189	NM_001134338	11237	Hs.547576	NM_007219	ENSG00000101236	RNF24	G1L	ring finger protein 24	protein-coding	82	1	2.2e-16	F	F	enriched	15.6576	5.98972
chr4:1879363-1879452:+:1000	chr4	1879364	1879452	+	82	intron (NM_001042424, intron 1 of 21)	L2a|LINE|L2	6285	NM_001042424	7468	Hs.113876	NM_007331	ENSG00000109685	NSD2	KMT3F|KMT3G|MMSET|REIIBP|TRX5|WHS|WHSC1	nuclear receptor binding SET domain protein 2	protein-coding	82	1	2.2e-16	F	F	enriched	15.6576	5.98972
chr8:130510032-130510126:-:1000	chr8	130510033	130510126	+	82	intron (NR_130917, intron 1 of 3)	intron (NR_130917, intron 1 of 3)	-13691	NR_037457	100500839		NR_037457	ENSG00000263763	MIR3686	-	microRNA 3686	ncRNA	82	1	2.2e-16	F	F	enriched	15.6576	5.98972
chr8:23394148-23394236:+:1000	chr8	23394149	23394236	+	82	intron (NM_001317812, intron 1 of 3)	intron (NM_001317812, intron 1 of 3)	7884	NM_001317812	51312	Hs.596025	NM_016612	ENSG00000147454	SLC25A37	HT015|MFRN|MFRN1|MSC|MSCP|PRO1278|PRO1584|PRO2217	solute carrier family 25 member 37	protein-coding	82	1	2.2e-16	F	F	enriched	15.6576	5.98972
chr2:177175307-177175428:+:1000	chr2	177175308	177175428	+	62	intron (NM_001006635, intron 4 of 10)	L1PA6|LINE|L1	41245	NM_001319097	10651	Hs.470728	NM_006554	ENSG00000128654	MTX2	-	metaxin 2	protein-coding	62	1	2.2e-16	F	F	enriched	15.6576	5.98624
chr7:127507203-127507298:+:1000	chr7	127507204	127507298	+	62	intron (NM_014390, intron 12 of 23)	L2b|LINE|L2	-130311	NR_027330	27099	Hs.657377	NM_014411	ENSG00000279078	SND1-IT1	C7orf54|NAG8|NSG-X	SND1 intronic transcript 1	ncRNA	62	1	2.2e-16	F	F	enriched	15.6576	5.98624
chr1:109448279-109448402:+:1000	chr1	109448280	109448402	+	81	intron (NM_013296, intron 10 of 14)	L2a|LINE|L2	28738	NM_001321038	29899	Hs.584901	NM_013296	ENSG00000121957	GPSM2	CMCS|DFNB82|LGN|PINS	G protein signaling modulator 2	protein-coding	81	1	2.2e-16	F	F	enriched	15.6576	5.97202
chr3:6560876-6560980:+:1000	chr3	6560877	6560980	+	161	Intergenic	MLT1A0|LTR|ERVL-MaLR	286208	NR_110123	101927347	Hs.333345	NR_110123	ENSG00000226258	GRM7-AS3	-	GRM7 antisense RNA 3	ncRNA	161	2	2.2e-16	F	F	enriched	15.6576	5.96308
chr1:42653662-42653744:-:1000	chr1	42653663	42653744	+	61	intron (NM_001198852, intron 10 of 11)	intron (NM_001198852, intron 10 of 11)	-23308	NM_033553	2980	Hs.778	NM_033553	ENSG00000197273	GUCA2A	GCAP-I|GUCA2|STARA	guanylate cyclase activator 2A	protein-coding	61	1	2.2e-16	F	F	enriched	15.6576	5.96278
chr14:100834332-100834468:-:1000	chr14	100834333	100834468	+	61	intron (NM_213645, intron 1 of 9)	HAL1|LINE|L1	7527	NM_213646	7453	Hs.497599	NM_004184	ENSG00000140105	WARS	GAMMA-2|HMN9|IFI53|IFP53	tryptophanyl-tRNA synthetase	protein-coding	61	1	2.2e-16	F	F	enriched	15.6576	5.96278
chr19:19497822-19497906:+:1000	chr19	19497823	19497906	+	61	intron (NM_001359631, intron 1 of 10)	intron (NM_001359631, intron 1 of 10)	1252	NM_017660	54815	Hs.118964	NM_017660	ENSG00000167491	GATAD2A	p66alpha	GATA zinc finger domain containing 2A	protein-coding	61	1	2.2e-16	F	F	enriched	15.6576	5.96278
chr20:33647446-33647509:-:1000	chr20	33647447	33647509	+	61	intron (NM_199368, intron 3 of 18)	AluJr|SINE|Alu	33140	NM_015638	26133	Hs.168073	NM_015638	ENSG00000100991	TRPC4AP	C20orf188|PPP1R158|TRRP4AP|TRUSS	transient receptor potential cation channel subfamily C member 4 associated protein	protein-coding	61	1	2.2e-16	F	F	enriched	15.6576	5.96278
chr9:111845460-111845529:-:1000	chr9	111845461	111845529	+	61	intron (NM_032012, intron 7 of 17)	intron (NM_032012, intron 7 of 17)	36730	NM_032012	23731	Hs.308074	NM_032012	ENSG00000106771	TMEM245	C9orf5|CG-2|CG2	transmembrane protein 245	protein-coding	61	1	2.2e-16	F	F	enriched	15.6576	5.96278
chr9:138840394-138840484:-:1000	chr9	138840395	138840484	+	122	intron (NM_016172, intron 3 of 9)	intron (NM_016172, intron 3 of 9)	12787	NM_016172	10422	Hs.9194	NM_016172	ENSG00000130560	UBAC1	GBDR1|KPC2|UBADC1	UBA domain containing 1	protein-coding	122	2	2.2e-16	F	F	enriched	15.6576	5.96278
chr1:109448156-109448279:+:1000	chr1	109448157	109448279	+	80	intron (NM_013296, intron 10 of 14)	L2a|LINE|L2	28615	NM_001321038	29899	Hs.584901	NM_013296	ENSG00000121957	GPSM2	CMCS|DFNB82|LGN|PINS	G protein signaling modulator 2	protein-coding	80	1	2.2e-16	F	F	enriched	15.6576	5.95409
chr1:42652140-42652221:-:1000	chr1	42652141	42652221	+	80	intron (NM_001198852, intron 10 of 11)	intron (NM_001198852, intron 10 of 11)	-21786	NM_033553	2980	Hs.778	NM_033553	ENSG00000197273	GUCA2A	GCAP-I|GUCA2|STARA	guanylate cyclase activator 2A	protein-coding	80	1	2.2e-16	F	F	enriched	15.6576	5.95409
chr17:20780292-20780472:+:1000	chr17	20780293	20780472	+	80	intron (NR_104185, intron 1 of 2)	L1M4b|LINE|L1	8636	NR_104185	440416	Hs.661076	NR_104185	ENSG00000233098	CCDC144NL-AS1	-	CCDC144NL antisense RNA 1	ncRNA	80	1	2.2e-16	F	F	enriched	15.6576	5.95409
chr9:139709366-139709431:+:1000	chr9	139709367	139709431	+	80	intron (NM_024718, intron 1 of 14)	(CAT)n|Simple_repeat|Simple_repeat	-6099	NR_024580	100131193	Hs.734812	NR_024580	ENSG00000228544	CCDC183-AS1	KIAA1984-AS1	CCDC183 antisense RNA 1	ncRNA	80	1	2.2e-16	F	F	enriched	15.6576	5.95409
chr16:47625030-47625092:+:1000	chr16	47625031	47625092	+	60	intron (NM_000293, intron 10 of 30)	L2c|LINE|L2	129851	NM_001031835	5257	Hs.78060	NM_000293	ENSG00000102893	PHKB	-	phosphorylase kinase regulatory subunit beta	protein-coding	60	1	2.2e-16	F	F	enriched	15.6576	5.93893
chr17:41109870-41109996:-:1000	chr17	41109871	41109996	+	60	intron (NM_001136042, intron 8 of 16)	GA-rich|Low_complexity|Low_complexity	6582	NM_001261434	80755	Hs.317403	NM_001261434	ENSG00000266967	AARSD1	-	alanyl-tRNA synthetase domain containing 1	protein-coding	60	1	2.2e-16	F	F	enriched	15.6576	5.93893
chr18:9572460-9572536:-:1000	chr18	9572461	9572536	+	60	intron (NM_001042388, intron 10 of 19)	intron (NM_001042388, intron 10 of 19)	42107	NM_005134	9989	Hs.743236	NM_005134	ENSG00000154845	PPP4R1	MEG1|PP4(Rmeg)|PP4R1	protein phosphatase 4 regulatory subunit 1	protein-coding	60	1	2.2e-16	F	F	enriched	15.6576	5.93893
chr7:73111076-73111170:+:1000	chr7	73111077	73111170	+	60	intron (NR_045512, intron 9 of 10)	intron (NR_045512, intron 9 of 10)	13225	NM_001202560	114049	Hs.647063	NM_017528	ENSG00000071462	BUD23	HASJ4442|HUSSY-3|MERM1|PP3381|WBMT|WBSCR22	BUD23, rRNA methyltransferase and ribosome maturation factor	protein-coding	60	1	2.2e-16	F	F	enriched	15.6576	5.93893
chr8:106388246-106388341:+:1000	chr8	106388247	106388341	+	60	intron (NM_012082, intron 1 of 7)	L2a|LINE|L2	57147	NM_012082	23414	Hs.431009	NM_012082	ENSG00000169946	ZFPM2	DIH3|FOG2|SRXY9|ZC2HC11B|ZNF89B|hFOG-2	zinc finger protein, FOG family member 2	protein-coding	60	1	2.2e-16	F	F	enriched	15.6576	5.93893
chr8:126027199-126027275:+:1000	chr8	126027200	126027275	+	60	intron (NM_003129, intron 7 of 10)	L1M1|LINE|L1	16517	NM_003129	6713	Hs.71465	NM_003129	ENSG00000104549	SQLE	-	squalene epoxidase	protein-coding	60	1	2.2e-16	F	F	enriched	15.6576	5.93893
chr8:23393940-23394001:+:1000	chr8	23393941	23394001	+	60	intron (NM_001317812, intron 1 of 3)	intron (NM_001317812, intron 1 of 3)	7663	NM_016612	51312	Hs.596025	NM_016612	ENSG00000147454	SLC25A37	HT015|MFRN|MFRN1|MSC|MSCP|PRO1278|PRO1584|PRO2217	solute carrier family 25 member 37	protein-coding	60	1	2.2e-16	F	F	enriched	15.6576	5.93893
chr19:54378280-54378331:+:1000	chr19	54378281	54378331	+	79	3' UTR (NM_138373, exon 3 of 3)	3' UTR (NM_138373, exon 3 of 3)	5661	NM_001020821	91663	Hs.380906	NM_138373	ENSG00000179820	MYADM	SB135	myeloid associated differentiation marker	protein-coding	79	1	2.2e-16	F	F	enriched	15.6576	5.93595
chr3:6581941-6581955:+:1000	chr3	6581942	6581955	+	79	Intergenic	L1P2|LINE|L1	265188	NR_110123	101927347	Hs.333345	NR_110123	ENSG00000226258	GRM7-AS3	-	GRM7 antisense RNA 3	ncRNA	79	1	2.2e-16	F	F	enriched	15.6576	5.93595
chr5:41918438-41918569:+:1000	chr5	41918439	41918569	+	79	3' UTR (NM_175921, exon 6 of 6)	3' UTR (NM_175921, exon 6 of 6)	-6850	NM_001297437	26272	Hs.165575	NM_012176	ENSG00000151876	FBXO4	FBX4	F-box protein 4	protein-coding	79	1	2.2e-16	F	F	enriched	15.6576	5.93595
chr6:27223905-27224030:+:1000	chr6	27223906	27224030	+	79	3' UTR (NM_005865, exon 12 of 12)	3' UTR (NM_005865, exon 12 of 12)	8466	NM_005865	10279	Hs.274407	NM_005865	ENSG00000112812	PRSS16	TSSP	serine protease 16	protein-coding	79	1	2.2e-16	F	F	enriched	15.6576	5.93595
chr9:139709606-139709689:+:1000	chr9	139709607	139709689	+	79	intron (NM_024718, intron 1 of 14)	intron (NM_024718, intron 1 of 14)	-6348	NR_024580	100131193	Hs.734812	NR_024580	ENSG00000228544	CCDC183-AS1	KIAA1984-AS1	CCDC183 antisense RNA 1	ncRNA	79	1	2.2e-16	F	F	enriched	15.6576	5.93595
chr1:42653158-42653205:-:1000	chr1	42653159	42653205	+	78	intron (NM_001198852, intron 10 of 11)	intron (NM_001198852, intron 10 of 11)	-22787	NM_033553	2980	Hs.778	NM_033553	ENSG00000197273	GUCA2A	GCAP-I|GUCA2|STARA	guanylate cyclase activator 2A	protein-coding	78	1	2.2e-16	F	F	enriched	15.6576	5.91757
chr7:87524328-87524428:+:1000	chr7	87524329	87524428	+	78	intron (NM_001318062, intron 6 of 11)	L1MEf|LINE|L1	-18686	NM_018843	55972	Hs.208414	NM_018843	ENSG00000075303	SLC25A40	MCFP	solute carrier family 25 member 40	protein-coding	78	1	2.2e-16	F	F	enriched	15.6576	5.91757
chr11:6506537-6506596:+:1000	chr11	6506538	6506596	+	59	TTS (NM_012192)	TTS (NM_012192)	-3858	NM_001242855	23647	Hs.75139	NM_012402	ENSG00000132254	ARFIP2	POR1	ADP ribosylation factor interacting protein 2	protein-coding	59	1	2.2e-16	F	F	enriched	15.6576	5.91469
chr3:41249513-41249609:+:1000	chr3	41249514	41249609	+	59	intron (NM_001098209, intron 1 of 15)	L2b|LINE|L2	8619	NM_001904	1499	Hs.476018	NM_001904	ENSG00000168036	CTNNB1	CTNNB|EVR7|MRD19|armadillo	catenin beta 1	protein-coding	59	1	2.2e-16	F	F	enriched	15.6576	5.91469
chr19:19497214-19497272:+:1000	chr19	19497215	19497272	+	77	intron (NM_001359631, intron 1 of 10)	intron (NM_001359631, intron 1 of 10)	631	NM_017660	54815	Hs.118964	NM_017660	ENSG00000167491	GATAD2A	p66alpha	GATA zinc finger domain containing 2A	protein-coding	77	1	2.2e-16	F	F	enriched	15.6576	5.89895
chr19:45911919-45912045:-:1000	chr19	45911920	45912045	+	154	exon (NM_001297590, exon 3 of 3)	exon (NM_001297590, exon 3 of 3)	-2375	NM_001142502	10848	Hs.466937	NM_006663	ENSG00000104881	PPP1R13L	IASPP|NKIP1|RAI|RAI4	protein phosphatase 1 regulatory subunit 13 like	protein-coding	154	2	2.2e-16	F	F	enriched	15.6576	5.89895
chr7:127004749-127004772:-:1000	chr7	127004750	127004772	+	77	Intergenic	Intergenic	28017	NM_176814	168850	Hs.159006	NM_176814	ENSG00000048405	ZNF800	-	zinc finger protein 800	protein-coding	77	1	2.2e-16	F	F	enriched	15.6576	5.89895
chr20:3992003-3992090:-:1000	chr20	3992004	3992090	+	58	intron (NM_001134338, intron 1 of 6)	HAL1|LINE|L1	4191	NM_001134337	11237	Hs.547576	NM_007219	ENSG00000101236	RNF24	G1L	ring finger protein 24	protein-coding	58	1	2.2e-16	F	F	enriched	15.6576	5.89002
chr8:23394059-23394155:+:1000	chr8	23394060	23394155	+	58	intron (NM_001317812, intron 1 of 3)	intron (NM_001317812, intron 1 of 3)	7799	NM_016612	51312	Hs.596025	NM_016612	ENSG00000147454	SLC25A37	HT015|MFRN|MFRN1|MSC|MSCP|PRO1278|PRO1584|PRO2217	solute carrier family 25 member 37	protein-coding	58	1	2.2e-16	F	F	enriched	15.6576	5.89002
chr22:20071077-20071155:+:1000	chr22	20071078	20071155	+	152	intron (NM_001190326, intron 1 of 12)	intron (NM_001190326, intron 1 of 12)	-2153	NR_037412	100500860		NR_037412	ENSG00000284140	MIR3618	-	microRNA 3618	ncRNA	152	2	2.2e-16	F	F	enriched	15.6576	5.88009
chr4:752176-752225:+:1000	chr4	752177	752225	+	76	intron (NM_006315, intron 8 of 10)	CpG	23435	NR_036512	100129917	Hs.731755	NR_036511	ENSG00000249592	LOC100129917	-	uncharacterized LOC100129917	ncRNA	76	1	2.2e-16	F	F	enriched	15.6576	5.88009
chr8:23391873-23391921:+:1000	chr8	23391874	23391921	+	76	intron (NM_001317812, intron 1 of 3)	MIR|SINE|MIR	5589	NM_001317812	51312	Hs.596025	NM_016612	ENSG00000147454	SLC25A37	HT015|MFRN|MFRN1|MSC|MSCP|PRO1278|PRO1584|PRO2217	solute carrier family 25 member 37	protein-coding	76	1	2.2e-16	F	F	enriched	15.6576	5.88009
chr22:20071897-20071969:+:1000	chr22	20071898	20071969	+	115	intron (NM_001190326, intron 1 of 12)	intron (NM_001190326, intron 1 of 12)	-1336	NR_037412	100500860		NR_037412	ENSG00000284140	MIR3618	-	microRNA 3618	ncRNA	115	2	2.2e-16	F	F	enriched	15.6576	5.87753
chr3:6560867-6560990:+:1000	chr3	6560868	6560990	+	115	Intergenic	MLT1A0|LTR|ERVL-MaLR	286207	NR_110125	101927347	Hs.333345	NR_110123	ENSG00000226258	GRM7-AS3	-	GRM7 antisense RNA 3	ncRNA	115	2	2.2e-16	F	F	enriched	15.6576	5.87753
chr1:203775210-203775282:+:1000	chr1	203775211	203775282	+	57	intron (NM_001350264, intron 2 of 17)	intron (NM_001350264, intron 2 of 17)	8595	NM_001174108	100381270		NM_001174108	ENSG00000257315	ZBED6	MGR	zinc finger BED-type containing 6	protein-coding	57	1	2.2e-16	F	F	enriched	15.6576	5.86493
chr14:103089384-103089461:+:1000	chr14	103089385	103089461	+	57	intron (NM_015156, intron 2 of 11)	L1MEe|LINE|L1	30427	NM_015156	23186	Hs.510521	NM_015156	ENSG00000089902	RCOR1	COREST|RCOR	REST corepressor 1	protein-coding	57	1	2.2e-16	F	F	enriched	15.6576	5.86493
chr5:87570873-87571027:+:1000	chr5	87570874	87571027	+	57	intron (NR_039995, intron 2 of 2)	L1MEg|LINE|L1	6117	NR_039994	100505894	Hs.559426	NR_039993	ENSG00000247828	TMEM161B-AS1	linc-POLR3G-8	TMEM161B antisense RNA 1	ncRNA	57	1	2.2e-16	F	F	enriched	15.6576	5.86493
chr9:125917798-125917911:-:1000	chr9	125917799	125917911	+	57	intron (NR_033234, intron 11 of 18)	L2a|LINE|L2	-40099	NR_026677	81571	Hs.708072	NM_030814	ENSG00000236901	MIR600HG	C9orf45|GL012|NCRNA00287	MIR600 host gene	ncRNA	57	1	2.2e-16	F	F	enriched	15.6576	5.86493
chr11:6506791-6506841:+:1000	chr11	6506792	6506841	+	75	TTS (NM_012192)	TTS (NM_012192)	-4107	NM_012402	23647	Hs.75139	NM_012402	ENSG00000132254	ARFIP2	POR1	ADP ribosylation factor interacting protein 2	protein-coding	75	1	2.2e-16	F	F	enriched	15.6576	5.86099
chr7:140622677-140622804:-:1000	chr7	140622678	140622804	+	75	intron (NR_148928, intron 1 of 17)	intron (NR_148928, intron 1 of 17)	1987	NM_004333	673	Hs.324250	NM_004333	ENSG00000157764	BRAF	B-RAF1|B-raf|BRAF1|NS7|RAFB1	B-Raf proto-oncogene, serine/threonine kinase	protein-coding	75	1	2.2e-16	F	F	enriched	15.6576	5.86099
chr8:23394051-23394071:+:1000	chr8	23394052	23394071	+	75	intron (NM_001317812, intron 1 of 3)	intron (NM_001317812, intron 1 of 3)	7753	NM_001317812	51312	Hs.596025	NM_016612	ENSG00000147454	SLC25A37	HT015|MFRN|MFRN1|MSC|MSCP|PRO1278|PRO1584|PRO2217	solute carrier family 25 member 37	protein-coding	75	1	2.2e-16	F	F	enriched	15.6576	5.86099
chr22:20070898-20070943:+:1000	chr22	20070899	20070943	+	56	intron (NM_001190326, intron 1 of 12)	intron (NM_001190326, intron 1 of 12)	-2348	NR_037412	100500860		NR_037412	ENSG00000284140	MIR3618	-	microRNA 3618	ncRNA	56	1	2.306e-16	F	F	enriched	15.6371	5.8394
chr3:33692007-33692133:-:1000	chr3	33692008	33692133	+	56	intron (NM_015097, intron 7 of 38)	GA-rich|Low_complexity|Low_complexity	8863	NM_001207044	23122	Hs.108614	NM_015097	ENSG00000163539	CLASP2	-	cytoplasmic linker associated protein 2	protein-coding	56	1	2.306e-16	F	F	enriched	15.6371	5.8394
chr7:111022696-111022803:-:1000	chr7	111022697	111022803	+	56	intron (NM_001350959, intron 5 of 7)	L2|LINE|L2	179597	NM_001350960	83943	Hs.655722	NM_032549	ENSG00000184903	IMMP2L	IMMP2L-IT1|IMP2|IMP2-LIKE	inner mitochondrial membrane peptidase subunit 2	protein-coding	56	1	2.306e-16	F	F	enriched	15.6371	5.8394
chr9:138841612-138841651:-:1000	chr9	138841613	138841651	+	56	intron (NM_016172, intron 3 of 9)	intron (NM_016172, intron 3 of 9)	11594	NM_016172	10422	Hs.9194	NM_016172	ENSG00000130560	UBAC1	GBDR1|KPC2|UBADC1	UBA domain containing 1	protein-coding	56	1	2.306e-16	F	F	enriched	15.6371	5.8394
chr1:78066730-78066935:-:1000	chr1	78066731	78066935	+	73	intron (NM_001308237, intron 4 of 13)	L2b|LINE|L2	81510	NM_015534	26009	Hs.480506	NM_015534	ENSG00000036549	ZZZ3	ATAC1	zinc finger ZZ-type containing 3	protein-coding	73	1	2.2e-16	F	F	enriched	15.6576	5.82199
chr16:47624823-47624922:+:1000	chr16	47624824	47624922	+	73	intron (NM_000293, intron 10 of 30)	L2c|LINE|L2	129663	NM_000293	5257	Hs.78060	NM_000293	ENSG00000102893	PHKB	-	phosphorylase kinase regulatory subunit beta	protein-coding	73	1	2.2e-16	F	F	enriched	15.6576	5.82199
chr17:15946339-15946464:-:1000	chr17	15946340	15946464	+	73	intron (NM_006311, intron 42 of 45)	L2|LINE|L2	-43396	NM_001042697	125150	Hs.593985	NM_001042697	ENSG00000214941	ZSWIM7	SWS1	zinc finger SWIM-type containing 7	protein-coding	73	1	2.2e-16	F	F	enriched	15.6576	5.82199
chr19:45912334-45912391:-:1000	chr19	45912335	45912391	+	73	exon (NM_001297590, exon 3 of 3)	exon (NM_001297590, exon 3 of 3)	-2756	NM_001142502	10848	Hs.466937	NM_006663	ENSG00000104881	PPP1R13L	IASPP|NKIP1|RAI|RAI4	protein phosphatase 1 regulatory subunit 13 like	protein-coding	73	1	2.2e-16	F	F	enriched	15.6576	5.82199
chr21:39466613-39466721:-:1000	chr21	39466614	39466721	+	73	intron (NR_147130, intron 2 of 2)	intron (NR_147130, intron 2 of 2)	26787	NR_147130	10281	Hs.23251	NM_005867	ENSG00000184029	DSCR4	DCRB|DSCRB	Down syndrome critical region 4	ncRNA	73	1	2.2e-16	F	F	enriched	15.6576	5.82199
chr5:87570864-87571024:+:1000	chr5	87570865	87571024	+	73	intron (NR_039995, intron 2 of 2)	L1MEg|LINE|L1	6111	NR_105019	100505894	Hs.559426	NR_039993	ENSG00000247828	TMEM161B-AS1	linc-POLR3G-8	TMEM161B antisense RNA 1	ncRNA	73	1	2.2e-16	F	F	enriched	15.6576	5.82199
chr7:110987047-110987213:-:1000	chr7	110987048	110987213	+	73	intron (NM_001350959, intron 5 of 7)	intron (NM_001350959, intron 5 of 7)	215217	NM_032549	83943	Hs.655722	NM_032549	ENSG00000184903	IMMP2L	IMMP2L-IT1|IMP2|IMP2-LIKE	inner mitochondrial membrane peptidase subunit 2	protein-coding	73	1	2.2e-16	F	F	enriched	15.6576	5.82199
chr8:23390654-23390704:+:1000	chr8	23390655	23390704	+	73	intron (NM_001317812, intron 1 of 3)	intron (NM_001317812, intron 1 of 3)	4371	NM_001317812	51312	Hs.596025	NM_016612	ENSG00000147454	SLC25A37	HT015|MFRN|MFRN1|MSC|MSCP|PRO1278|PRO1584|PRO2217	solute carrier family 25 member 37	protein-coding	73	1	2.2e-16	F	F	enriched	15.6576	5.82199
chr22:48056089-48056189:+:1000	chr22	48056090	48056189	+	55	intron (NR_122046, intron 2 of 8)	CT-rich|Low_complexity|Low_complexity	28716	NR_122046	284930	Hs.407567	NR_122046	ENSG00000224271	LOC284930	-	uncharacterized LOC284930	ncRNA	55	1	4.583e-16	F	F	enriched	15.3389	5.8134
chr3:5189111-5189169:+:1000	chr3	5189112	5189169	+	55	intron (NM_018184, intron 1 of 6)	HERVP71A-int|LTR|ERV1	25210	NM_018184	55207	Hs.250009	NM_018184	ENSG00000134108	ARL8B	ARL10C|Gie1	ADP ribosylation factor like GTPase 8B	protein-coding	55	1	4.583e-16	F	F	enriched	15.3389	5.8134
chr8:130510029-130510132:-:1000	chr8	130510030	130510132	+	55	intron (NR_130917, intron 1 of 3)	intron (NR_130917, intron 1 of 3)	-13693	NR_037457	100500839		NR_037457	ENSG00000263763	MIR3686	-	microRNA 3686	ncRNA	55	1	4.583e-16	F	F	enriched	15.3389	5.8134
chrX:44838628-44838709:+:1000	chrX	44838629	44838709	+	55	intron (NM_021140, intron 4 of 28)	intron (NM_021140, intron 4 of 28)	106248	NM_001291415	7403	Hs.522616	NM_021140	ENSG00000147050	KDM6A	KABUK2|UTX|bA386N14.2	lysine demethylase 6A	protein-coding	55	1	4.583e-16	F	F	enriched	15.3389	5.8134
chr11:6506550-6506654:+:1000	chr11	6506551	6506654	+	144	TTS (NM_012192)	TTS (NM_012192)	-3893	NM_012402	23647	Hs.75139	NM_012402	ENSG00000132254	ARFIP2	POR1	ADP ribosylation factor interacting protein 2	protein-coding	144	2	2.2e-16	F	F	enriched	15.6576	5.80209
chr2:85547802-85547914:-:1000	chr2	85547803	85547914	+	72	3' UTR (NM_001206844, exon 5 of 5)	3' UTR (NM_001206844, exon 5 of 5)	7561	NM_001206844	10618	Hs.593382	NM_006464	ENSG00000152291	TGOLN2	TGN38|TGN46|TGN48|TGN51|TTGN2	trans-golgi network protein 2	protein-coding	72	1	2.2e-16	F	F	enriched	15.6576	5.80209
chr1:167978790-167978937:+:1000	chr1	167978791	167978937	+	162	intron (NR_146230, intron 10 of 17)	L2c|LINE|L2	10966	NR_031702	100313835		NR_031702	ENSG00000221545	MIR1255B2	MIR1255B-2|MIRN1255B2|hsa-mir-1255b-2	microRNA 1255b-2	ncRNA	162	3	2.2e-16	F	F	enriched	15.6576	5.78693
chr11:85779549-85779617:-:1000	chr11	85779550	85779617	+	54	intron (NM_001206947, intron 1 of 18)	intron (NM_001206947, intron 1 of 18)	556	NM_007166	8301	Hs.163893	NM_007166	ENSG00000073921	PICALM	CALM|CLTH|LAP	phosphatidylinositol binding clathrin assembly protein	protein-coding	54	1	9.104e-16	F	F	enriched	15.0408	5.78693
chr2:15647054-15647131:-:1000	chr2	15647055	15647131	+	54	intron (NM_015909, intron 10 of 51)	L2a|LINE|L2	54379	NR_052013	51594	Hs.467759	NM_015909	ENSG00000151779	NBAS	ILFS2|NAG|SOPH	neuroblastoma amplified sequence	protein-coding	54	1	9.104e-16	F	F	enriched	15.0408	5.78693
chr8:23392662-23392705:+:1000	chr8	23392663	23392705	+	54	intron (NM_001317812, intron 1 of 3)	intron (NM_001317812, intron 1 of 3)	6376	NM_016612	51312	Hs.596025	NM_016612	ENSG00000147454	SLC25A37	HT015|MFRN|MFRN1|MSC|MSCP|PRO1278|PRO1584|PRO2217	solute carrier family 25 member 37	protein-coding	54	1	9.104e-16	F	F	enriched	15.0408	5.78693
chr8:93879954-93880027:-:1000	chr8	93879955	93880027	+	54	Intergenic	L2a|LINE|L2	-81703	NR_046114	441369	Hs.521683	NR_046114	ENSG00000248858	FLJ46284	-	uncharacterized LOC441369	ncRNA	54	1	9.104e-16	F	F	enriched	15.0408	5.78693
chr2:15636688-15636807:-:1000	chr2	15636689	15636807	+	71	intron (NM_015909, intron 11 of 51)	GA-rich|Low_complexity|Low_complexity	64724	NR_052013	51594	Hs.467759	NM_015909	ENSG00000151779	NBAS	ILFS2|NAG|SOPH	neuroblastoma amplified sequence	protein-coding	71	1	2.2e-16	F	F	enriched	15.6576	5.78191
chr3:33692019-33692171:-:1000	chr3	33692020	33692171	+	71	intron (NM_015097, intron 7 of 38)	GA-rich|Low_complexity|Low_complexity	8838	NM_001207044	23122	Hs.108614	NM_015097	ENSG00000163539	CLASP2	-	cytoplasmic linker associated protein 2	protein-coding	71	1	2.2e-16	F	F	enriched	15.6576	5.78191
chr5:95077689-95077844:+:1000	chr5	95077690	95077844	+	71	intron (NM_014899, intron 3 of 11)	L1MC4|LINE|L1	-10217	NM_001349303	83890	Hs.50499	NM_031952	ENSG00000145757	SPATA9	NYD-SP16	spermatogenesis associated 9	protein-coding	71	1	2.2e-16	F	F	enriched	15.6576	5.78191
chr9:138840390-138840430:-:1000	chr9	138840391	138840430	+	71	intron (NM_016172, intron 3 of 9)	intron (NM_016172, intron 3 of 9)	12816	NM_016172	10422	Hs.9194	NM_016172	ENSG00000130560	UBAC1	GBDR1|KPC2|UBADC1	UBA domain containing 1	protein-coding	71	1	2.2e-16	F	F	enriched	15.6576	5.78191
chr14:103088715-103088855:+:1000	chr14	103088716	103088855	+	70	intron (NM_015156, intron 2 of 11)	L2a|LINE|L2	29789	NM_015156	23186	Hs.510521	NM_015156	ENSG00000089902	RCOR1	COREST|RCOR	REST corepressor 1	protein-coding	70	1	2.2e-16	F	F	enriched	15.6576	5.76145
chr21:9931743-9931825:-:1000	chr21	9931744	9931825	+	70	intron (NR_038329, intron 2 of 2)	intron (NR_038329, intron 2 of 2)	36810	NR_038327	100132288	Hs.487562	NM_174948	ENSG00000188681	TEKT4P2	MAFIPL|TEKT4P	tektin 4 pseudogene 2	pseudo	70	1	2.2e-16	F	F	enriched	15.6576	5.76145
chr3:6562070-6562117:+:1000	chr3	6562071	6562117	+	70	Intergenic	MLT1A0-int|LTR|ERVL-MaLR	285042	NR_110123	101927347	Hs.333345	NR_110123	ENSG00000226258	GRM7-AS3	-	GRM7 antisense RNA 3	ncRNA	70	1	2.2e-16	F	F	enriched	15.6576	5.76145
chr4:71655833-71655967:+:1000	chr4	71655834	71655967	+	70	TTS (NM_001130709)	TTS (NM_001130709)	49320	NM_001098477	2926	Hs.309763	NM_002092	ENSG00000132463	GRSF1	-	G-rich RNA sequence binding factor 1	protein-coding	70	1	2.2e-16	F	F	enriched	15.6576	5.76145
chr6:27223925-27224027:+:1000	chr6	27223926	27224027	+	53	3' UTR (NM_005865, exon 12 of 12)	3' UTR (NM_005865, exon 12 of 12)	8474	NM_005865	10279	Hs.274407	NM_005865	ENSG00000112812	PRSS16	TSSP	serine protease 16	protein-coding	53	1	1.808e-15	F	F	enriched	14.7428	5.75996
chr8:23390945-23390999:+:1000	chr8	23390946	23390999	+	53	intron (NM_001317812, intron 1 of 3)	intron (NM_001317812, intron 1 of 3)	4664	NM_016612	51312	Hs.596025	NM_016612	ENSG00000147454	SLC25A37	HT015|MFRN|MFRN1|MSC|MSCP|PRO1278|PRO1584|PRO2217	solute carrier family 25 member 37	protein-coding	53	1	1.808e-15	F	F	enriched	14.7428	5.75996
chr8:23391869-23391918:+:1000	chr8	23391870	23391918	+	53	intron (NM_001317812, intron 1 of 3)	MIR|SINE|MIR	5586	NM_016612	51312	Hs.596025	NM_016612	ENSG00000147454	SLC25A37	HT015|MFRN|MFRN1|MSC|MSCP|PRO1278|PRO1584|PRO2217	solute carrier family 25 member 37	protein-coding	53	1	1.808e-15	F	F	enriched	14.7428	5.75996
chr15:27440449-27440532:+:1000	chr15	27440450	27440532	+	69	intron (NM_001270873, intron 3 of 5)	(TC)n|Simple_repeat|Simple_repeat	-34025	NR_120343	101928869	Hs.585699	NR_120343	ENSG00000228740	GABRG3-AS1	-	GABRG3 antisense RNA 1	ncRNA	69	1	2.409e-16	F	F	enriched	15.6182	5.74069
chr19:19497159-19497214:+:1000	chr19	19497160	19497214	+	69	intron (NM_001359631, intron 1 of 10)	intron (NM_001359631, intron 1 of 10)	575	NM_017660	54815	Hs.118964	NM_017660	ENSG00000167491	GATAD2A	p66alpha	GATA zinc finger domain containing 2A	protein-coding	69	1	2.409e-16	F	F	enriched	15.6182	5.74069
chr2:85547524-85547597:-:1000	chr2	85547525	85547597	+	69	3' UTR (NM_001206844, exon 5 of 5)	3' UTR (NM_001206844, exon 5 of 5)	7858	NM_001206844	10618	Hs.593382	NM_006464	ENSG00000152291	TGOLN2	TGN38|TGN46|TGN48|TGN51|TTGN2	trans-golgi network protein 2	protein-coding	69	1	2.409e-16	F	F	enriched	15.6182	5.74069
chr4:83746647-83746801:-:1000	chr4	83746648	83746801	+	69	intron (NM_001077206, intron 23 of 25)	L2c|LINE|L2	-26714	NM_024906	79966	Hs.379191	NM_024906	ENSG00000145284	SCD5	ACOD4|FADS4|HSCD5|SCD2|SCD4	stearoyl-CoA desaturase 5	protein-coding	69	1	2.409e-16	F	F	enriched	15.6182	5.74069
chr1:224014889-224015044:-:1000	chr1	224014890	224015044	+	52	intron (NM_001031685, intron 1 of 17)	L2a|LINE|L2	18707	NM_005426	7159	Hs.523968	NM_005426	ENSG00000143514	TP53BP2	53BP2|ASPP2|BBP|P53BP2|PPP1R13A	tumor protein p53 binding protein 2	protein-coding	52	1	3.589e-15	F	F	enriched	14.445	5.73248
chr3:167428783-167428888:-:1000	chr3	167428784	167428888	+	52	intron (NM_007217, intron 3 of 8)	L1MA3|LINE|L1	23758	NM_007217	11235	Hs.478150	NM_007217	ENSG00000114209	PDCD10	CCM3|TFAR15	programmed cell death 10	protein-coding	52	1	3.589e-15	F	F	enriched	14.445	5.73248
chr5:36224107-36224206:-:1000	chr5	36224108	36224206	+	52	intron (NM_001085411, intron 4 of 11)	intron (NM_001085411, intron 4 of 11)	17336	NM_001287340	133686	Hs.81907	NM_153013	ENSG00000152620	NADK2	C5orf33|DECRD|MNADK|NADKD1	NAD kinase 2, mitochondrial	protein-coding	52	1	3.589e-15	F	F	enriched	14.445	5.73248
chrX:138066569-138066656:-:1000	chrX	138066570	138066656	+	52	intron (NM_001139500, intron 2 of 6)	(GAA)n|Simple_repeat|Simple_repeat	-116896	NM_001139502	2258	Hs.6540	NM_004114	ENSG00000129682	FGF13	FGF-13|FGF2|FHF-2|FHF2	fibroblast growth factor 13	protein-coding	52	1	3.589e-15	F	F	enriched	14.445	5.73248
chr19:1424772-1424871:+:1000	chr19	1424773	1424871	+	137	intron (NM_001352035, intron 6 of 10)	CpG	-13541	NM_001018	6209	Hs.406683	NM_001018	ENSG00000115268	RPS15	RIG|S15	ribosomal protein S15	protein-coding	137	2	2.2e-16	F	F	enriched	15.6576	5.7302
chr15:57232706-57232875:+:1000	chr15	57232707	57232875	+	136	intron (NM_001322165, intron 2 of 18)	CT-rich|Low_complexity|Low_complexity	20802	NM_001322164	6938	Hs.511504	NM_003205	ENSG00000140262	TCF12	CRS3|HEB|HTF4|HsT17266|TCF-12|bHLHb20|p64	transcription factor 12	protein-coding	136	2	2.2e-16	F	F	enriched	15.6576	5.71963
chr8:93880092-93880239:-:1000	chr8	93880093	93880239	+	136	Intergenic	Intergenic	-81878	NR_046114	441369	Hs.521683	NR_046114	ENSG00000248858	FLJ46284	-	uncharacterized LOC441369	ncRNA	136	2	2.2e-16	F	F	enriched	15.6576	5.71963
chr1:165811331-165811509:+:1000	chr1	165811332	165811509	+	68	intron (NM_012474, intron 1 of 6)	intron (NM_012474, intron 1 of 6)	14688	NM_012474	7371	Hs.458360	NM_012474	ENSG00000143179	UCK2	TSA903|UK|UMPK	uridine-cytidine kinase 2	protein-coding	68	1	4.36e-16	F	F	enriched	15.3605	5.71963
chr14:100834265-100834352:-:1000	chr14	100834266	100834352	+	68	intron (NM_213645, intron 1 of 9)	HAL1|LINE|L1	7618	NM_213646	7453	Hs.497599	NM_004184	ENSG00000140105	WARS	GAMMA-2|HMN9|IFI53|IFP53	tryptophanyl-tRNA synthetase	protein-coding	68	1	4.36e-16	F	F	enriched	15.3605	5.71963
chr8:23394002-23394051:+:1000	chr8	23394003	23394051	+	68	intron (NM_001317812, intron 1 of 3)	intron (NM_001317812, intron 1 of 3)	7719	NM_001317812	51312	Hs.596025	NM_016612	ENSG00000147454	SLC25A37	HT015|MFRN|MFRN1|MSC|MSCP|PRO1278|PRO1584|PRO2217	solute carrier family 25 member 37	protein-coding	68	1	4.36e-16	F	F	enriched	15.3605	5.71963
chr1:207948457-207948510:+:1000	chr1	207948458	207948510	+	51	intron (NM_172359, intron 9 of 12)	L1PA6|LINE|L1	23101	NM_172351	4179	Hs.510402	NM_002389	ENSG00000117335	CD46	AHUS2|MCP|MIC10|TLX|TRA2.10	CD46 molecule	protein-coding	51	1	7.123e-15	F	F	enriched	14.1473	5.70447
chr11:68260454-68260514:+:1000	chr11	68260455	68260514	+	51	intron (NM_001352362, intron 2 of 24)	intron (NM_001352362, intron 2 of 24)	32298	NM_001352365	55291	Hs.503022	NM_018312	ENSG00000110075	PPP6R3	C11orf23|PP6R3|SAP190|SAPL|SAPLa|SAPS3	protein phosphatase 6 regulatory subunit 3	protein-coding	51	1	7.123e-15	F	F	enriched	14.1473	5.70447
chr11:85673880-85674045:-:1000	chr11	85673881	85674045	+	51	intron (NM_001008660, intron 19 of 19)	intron (NM_001008660, intron 19 of 19)	106176	NM_007166	8301	Hs.163893	NM_007166	ENSG00000073921	PICALM	CALM|CLTH|LAP	phosphatidylinositol binding clathrin assembly protein	protein-coding	51	1	7.123e-15	F	F	enriched	14.1473	5.70447
chr19:49670394-49670435:+:1000	chr19	49670395	49670435	+	51	intron (NM_001321281, intron 3 of 22)	(TCTCTG)n|Simple_repeat|Simple_repeat	9399	NM_001195227	54795	Hs.467101	NM_017636	ENSG00000130529	TRPM4	LTrpC4|PFHB1B|TRPM4B|hTRPM4	transient receptor potential cation channel subfamily M member 4	protein-coding	51	1	7.123e-15	F	F	enriched	14.1473	5.70447
chr3:41250111-41250198:+:1000	chr3	41250112	41250198	+	51	intron (NM_001098209, intron 1 of 15)	L2b|LINE|L2	9213	NM_001904	1499	Hs.476018	NM_001904	ENSG00000168036	CTNNB1	CTNNB|EVR7|MRD19|armadillo	catenin beta 1	protein-coding	51	1	7.123e-15	F	F	enriched	14.1473	5.70447
chr4:104113633-104113683:-:1000	chr4	104113634	104113683	+	51	intron (NM_001813, intron 8 of 48)	L2|LINE|L2	5908	NM_001813	1062	Hs.75573	NM_001813	ENSG00000138778	CENPE	CENP-E|KIF10|MCPH13|PPP1R61	centromere protein E	protein-coding	51	1	7.123e-15	F	F	enriched	14.1473	5.70447
chr4:79812422-79812480:+:1000	chr4	79812423	79812480	+	51	intron (NM_198892, intron 15 of 15)	HAL1|LINE|L1	48131	NM_001350106	152559	Hs.657312	NM_177453	ENSG00000163291	PAQR3	RKTG	progestin and adipoQ receptor family member 3	protein-coding	51	1	7.123e-15	F	F	enriched	14.1473	5.70447
chr8:106388560-106388643:+:1000	chr8	106388561	106388643	+	51	intron (NM_012082, intron 1 of 7)	L2a|LINE|L2	57455	NM_012082	23414	Hs.431009	NM_012082	ENSG00000169946	ZFPM2	DIH3|FOG2|SRXY9|ZC2HC11B|ZNF89B|hFOG-2	zinc finger protein, FOG family member 2	protein-coding	51	1	7.123e-15	F	F	enriched	14.1473	5.70447
chr8:54885814-54885912:-:1000	chr8	54885815	54885912	+	51	intron (NM_201437, intron 7 of 8)	intron (NM_201437, intron 7 of 8)	49153	NR_109902	6917	Hs.491745	NM_006756	ENSG00000187735	TCEA1	GTF2S|SII|TCEA|TF2S|TFIIS	transcription elongation factor A1	protein-coding	51	1	7.123e-15	F	F	enriched	14.1473	5.70447
chr8:93880027-93880117:-:1000	chr8	93880028	93880117	+	51	Intergenic	Intergenic	-81784	NR_046114	441369	Hs.521683	NR_046114	ENSG00000248858	FLJ46284	-	uncharacterized LOC441369	ncRNA	51	1	7.123e-15	F	F	enriched	14.1473	5.70447
chrX:18313872-18313969:-:1000	chrX	18313873	18313969	+	51	intron (NM_006089, intron 7 of 14)	L1M2|LINE|L1	58923	NR_033717	10389	Hs.495774	NM_006089	ENSG00000102098	SCML2	-	Scm polycomb group protein like 2	protein-coding	51	1	7.123e-15	F	F	enriched	14.1473	5.70447
chr17:80802890-80803001:+:1000	chr17	80802891	80803001	+	67	intron (NM_005993, intron 13 of 38)	intron (NM_005993, intron 13 of 38)	-5015	NM_024702	79755	Hs.464391	NM_024702	ENSG00000141579	ZNF750	ZFP750	zinc finger protein 750	protein-coding	67	1	7.929e-16	F	F	enriched	15.1008	5.69826
chr19:56171017-56171143:+:1000	chr19	56171018	56171143	+	67	intron (NM_001012478, intron 2 of 11)	intron (NM_001012478, intron 2 of 11)	5664	NM_007279	11338	Hs.528007	NM_007279	ENSG00000063244	U2AF2	U2AF65	U2 small nuclear RNA auxiliary factor 2	protein-coding	67	1	7.929e-16	F	F	enriched	15.1008	5.69826
chr22:20079959-20080026:+:1000	chr22	20079960	20080026	+	67	intron (NM_001190326, intron 7 of 12)	intron (NM_001190326, intron 7 of 12)	6412	NR_031706	100302197		NR_031706	ENSG00000284464	MIR1306	MIRN1306|hsa-mir-1306|mir-1306	microRNA 1306	ncRNA	67	1	7.929e-16	F	F	enriched	15.1008	5.69826
chr3:37401066-37401216:+:1000	chr3	37401067	37401216	+	67	intron (NM_001172713, intron 22 of 22)	intron (NM_001172713, intron 22 of 22)	-26619	NM_178344	339883	Hs.475945	NM_178339	ENSG00000198590	C3orf35	APRG1	chromosome 3 open reading frame 35	protein-coding	67	1	7.929e-16	F	F	enriched	15.1008	5.69826
chr7:73111068-73111190:+:1000	chr7	73111069	73111190	+	67	intron (NR_045512, intron 9 of 10)	intron (NR_045512, intron 9 of 10)	13231	NR_037776	114049	Hs.647063	NM_017528	ENSG00000071462	BUD23	HASJ4442|HUSSY-3|MERM1|PP3381|WBMT|WBSCR22	BUD23, rRNA methyltransferase and ribosome maturation factor	protein-coding	67	1	7.929e-16	F	F	enriched	15.1008	5.69826
chr1:167983666-167983750:+:1000	chr1	167983667	167983750	+	66	intron (NR_146230, intron 10 of 17)	L2a|LINE|L2	15810	NR_031702	100313835		NR_031702	ENSG00000221545	MIR1255B2	MIR1255B-2|MIRN1255B2|hsa-mir-1255b-2	microRNA 1255b-2	ncRNA	66	1	1.449e-15	F	F	enriched	14.8389	5.67656
chr16:9201394-9201621:+:1000	chr16	9201395	9201621	+	66	intron (NM_014117, intron 3 of 3)	intron (NM_014117, intron 3 of 3)	15971	NM_014117	29035	Hs.221497	NM_014117	ENSG00000182831	C16orf72	PRO0149	chromosome 16 open reading frame 72	protein-coding	66	1	1.449e-15	F	F	enriched	14.8389	5.67656
chr1:207947044-207947103:+:1000	chr1	207947045	207947103	+	50	intron (NM_172359, intron 9 of 12)	L1PA6|LINE|L1	21691	NM_172351	4179	Hs.510402	NM_002389	ENSG00000117335	CD46	AHUS2|MCP|MIC10|TLX|TRA2.10	CD46 molecule	protein-coding	50	1	1.413e-14	F	F	enriched	13.8499	5.6759
chr1:35840673-35840822:+:1000	chr1	35840674	35840822	+	50	intron (NM_005095, intron 7 of 29)	intron (NM_005095, intron 7 of 29)	-9070	NR_046659	100861513	Hs.585397	NR_046659	ENSG00000227409	ZMYM4-AS1	-	ZMYM4 antisense RNA 1	ncRNA	50	1	1.413e-14	F	F	enriched	13.8499	5.6759
chr16:10542957-10543024:+:1000	chr16	10542958	10543024	+	50	intron (NR_045816, intron 6 of 9)	L1P2|LINE|L1	63135	NM_001256160	80063	Hs.513343	NM_024997	ENSG00000166669	ATF7IP2	MCAF2	activating transcription factor 7 interacting protein 2	protein-coding	50	1	1.413e-14	F	F	enriched	13.8499	5.6759
chr2:236481773-236481805:+:1000	chr2	236481774	236481805	+	50	intron (NM_001244888, intron 1 of 9)	AluJb|SINE|Alu	-55224	NR_146582	27321		NR_146582		TNRC17	CAGL234	trinucleotide repeat containing 17	ncRNA	50	1	1.413e-14	F	F	enriched	13.8499	5.6759
chr2:242214664-242214783:-:1000	chr2	242214665	242214783	+	50	intron (NM_005336, intron 1 of 27)	intron (NM_005336, intron 1 of 27)	-2423	NM_001320967	3069	Hs.471851	NM_005336	ENSG00000115677	HDLBP	HBP|PRO2900|VGL	high density lipoprotein binding protein	protein-coding	50	1	1.413e-14	F	F	enriched	13.8499	5.6759
chr21:39466610-39466730:-:1000	chr21	39466611	39466730	+	50	intron (NR_147130, intron 2 of 2)	intron (NR_147130, intron 2 of 2)	26784	NR_147130	10281	Hs.23251	NM_005867	ENSG00000184029	DSCR4	DCRB|DSCRB	Down syndrome critical region 4	ncRNA	50	1	1.413e-14	F	F	enriched	13.8499	5.6759
chr7:127004799-127004835:-:1000	chr7	127004800	127004835	+	50	Intergenic	Intergenic	27961	NM_176814	168850	Hs.159006	NM_176814	ENSG00000048405	ZNF800	-	zinc finger protein 800	protein-coding	50	1	1.413e-14	F	F	enriched	13.8499	5.6759
chr8:6602257-6602343:+:1000	chr8	6602258	6602343	+	50	promoter-TSS (NR_039803)	promoter-TSS (NR_039803)	-385	NR_039803	100616348		NR_039803	ENSG00000266038	MIR4659A	mir-4659a	microRNA 4659a	ncRNA	50	1	1.413e-14	F	F	enriched	13.8499	5.6759
chr17:26991948-26992064:+:1000	chr17	26991949	26992064	+	65	intron (NM_003170, intron 1 of 36)	L2c|LINE|L2	2790	NM_001320755	6830	Hs.250429	NM_003170	ENSG00000109111	SUPT6H	SPT6|SPT6H|emb-5	SPT6 homolog, histone chaperone	protein-coding	65	1	2.665e-15	F	F	enriched	14.5743	5.65453
chr3:9437043-9437178:-:1000	chr3	9437044	9437178	+	65	intron (NR_027007, intron 1 of 2)	intron (NR_027007, intron 1 of 2)	1196	NR_132781	440944	Hs.598958	NM_001013713	ENSG00000206573	THUMPD3-AS1	SETD5-AS1	THUMPD3 antisense RNA 1	ncRNA	65	1	2.665e-15	F	F	enriched	14.5743	5.65453
chr7:148546590-148546721:-:1000	chr7	148546591	148546721	+	65	intron (NM_004456, intron 1 of 19)	intron (NM_004456, intron 1 of 19)	33945	NM_001203249	2146	Hs.444082	NM_004456	ENSG00000106462	EZH2	ENX-1|ENX1|EZH2b|KMT6|KMT6A|WVS|WVS2	enhancer of zeste 2 polycomb repressive complex 2 subunit	protein-coding	65	1	2.665e-15	F	F	enriched	14.5743	5.65453
chr8:6603497-6603658:+:1000	chr8	6603498	6603658	+	65	promoter-TSS (NR_039807)	promoter-TSS (NR_039807)	-817	NR_039807	100616372		NR_039807	ENSG00000283386	MIR4659B	-	microRNA 4659b	ncRNA	65	1	2.665e-15	F	F	enriched	14.5743	5.65453
chr1:109499354-109499467:-:1000	chr1	109499355	109499467	+	49	intron (NM_015127, intron 1 of 11)	L2a|LINE|L2	-6341	NM_001278202	23155	Hs.658489	NM_015127	ENSG00000121940	CLCC1	MCLC	chloride channel CLIC like 1	protein-coding	49	1	2.803e-14	F	F	enriched	13.5524	5.64675
chr22:40344820-40345051:+:1000	chr22	40344821	40345051	+	49	intron (NM_001291826, intron 2 of 6)	L2c|LINE|L2	2115	NM_001291825	9402	Hs.517499	NM_004810	ENSG00000100351	GRAP2	GADS|GRAP-2|GRB2L|GRBLG|GRID|GRPL|GrbX|Grf40|Mona|P38	GRB2 related adaptor protein 2	protein-coding	49	1	2.803e-14	F	F	enriched	13.5524	5.64675
chr3:6562073-6562126:+:1000	chr3	6562074	6562126	+	49	Intergenic	MLT1A0-int|LTR|ERVL-MaLR	285036	NR_110125	101927347	Hs.333345	NR_110123	ENSG00000226258	GRM7-AS3	-	GRM7 antisense RNA 3	ncRNA	49	1	2.803e-14	F	F	enriched	13.5524	5.64675
chr1:235369747-235369880:-:1000	chr1	235369748	235369880	+	64	intron (NM_031371, intron 16 of 22)	intron (NM_031371, intron 16 of 22)	-16383	NR_039908	100616224		NR_039908	ENSG00000263439	MIR4753	mir-4753	microRNA 4753	ncRNA	64	1	4.928e-15	F	F	enriched	14.3073	5.63217
chr1:42653510-42653613:-:1000	chr1	42653511	42653613	+	64	intron (NM_001198852, intron 10 of 11)	intron (NM_001198852, intron 10 of 11)	-23167	NM_033553	2980	Hs.778	NM_033553	ENSG00000197273	GUCA2A	GCAP-I|GUCA2|STARA	guanylate cyclase activator 2A	protein-coding	64	1	4.928e-15	F	F	enriched	14.3073	5.63217
chr7:111022727-111022811:-:1000	chr7	111022728	111022811	+	64	intron (NM_001350959, intron 5 of 7)	L2|LINE|L2	179578	NM_032549	83943	Hs.655722	NM_032549	ENSG00000184903	IMMP2L	IMMP2L-IT1|IMP2|IMP2-LIKE	inner mitochondrial membrane peptidase subunit 2	protein-coding	64	1	4.928e-15	F	F	enriched	14.3073	5.63217
chr1:207948252-207948320:+:1000	chr1	207948253	207948320	+	96	intron (NM_172359, intron 9 of 12)	L1PA6|LINE|L1	22903	NM_172351	4179	Hs.510402	NM_002389	ENSG00000117335	CD46	AHUS2|MCP|MIC10|TLX|TRA2.10	CD46 molecule	protein-coding	96	2	2.2e-16	F	F	enriched	15.6576	5.61701
chr1:203775151-203775210:+:1000	chr1	203775152	203775210	+	48	intron (NM_001350264, intron 2 of 17)	intron (NM_001350264, intron 2 of 17)	8530	NM_001174108	100381270		NM_001174108	ENSG00000257315	ZBED6	MGR	zinc finger BED-type containing 6	protein-coding	48	1	5.556e-14	F	F	enriched	13.2552	5.61701
chr15:58316808-58316921:-:1000	chr15	58316809	58316921	+	48	intron (NM_170696, intron 1 of 11)	L1MA4A|LINE|L1	-10570	NM_170697	8854	Hs.643455	NM_003888	ENSG00000128918	ALDH1A2	RALDH(II)|RALDH2|RALDH2-T	aldehyde dehydrogenase 1 family member A2	protein-coding	48	1	5.556e-14	F	F	enriched	13.2552	5.61701
chr2:26592393-26592518:+:1000	chr2	26592394	26592518	+	48	intron (NM_033505, intron 4 of 9)	intron (NM_033505, intron 4 of 9)	-22771	NM_153835	165082	Hs.631878	NM_153835	ENSG00000173567	ADGRF3	GPR113|PGR23	adhesion G protein-coupled receptor F3	protein-coding	48	1	5.556e-14	F	F	enriched	13.2552	5.61701
chr7:120639232-120639327:+:1000	chr7	120639233	120639327	+	48	intron (NM_001105533, intron 1 of 17)	intron (NM_001105533, intron 1 of 17)	9835	NM_001105533	79974	Hs.189652	NM_024913	ENSG00000106034	CPED1	C7orf58	cadherin like and PC-esterase domain containing 1	protein-coding	48	1	5.556e-14	F	F	enriched	13.2552	5.61701
chr7:128457726-128457898:+:1000	chr7	128457727	128457898	+	48	exon (NM_001201372, exon 9 of 10)	exon (NM_001201372, exon 9 of 10)	-12671	NM_001127487	2318	Hs.58414	NM_001458	ENSG00000128591	FLNC	ABP-280|ABP280A|ABPA|ABPL|CMH26|FLN2|MFM5|MPD4|RCM5	filamin C	protein-coding	48	1	5.556e-14	F	F	enriched	13.2552	5.61701
chr7:129723715-129723744:+:1000	chr7	129723716	129723744	+	48	intron (NM_014997, intron 1 of 9)	L2|LINE|L2	13381	NM_014997	23008	Hs.520710	NM_014997	ENSG00000128607	KLHDC10	slim	kelch domain containing 10	protein-coding	48	1	5.556e-14	F	F	enriched	13.2552	5.61701
chrX:110946220-110946282:+:1000	chrX	110946221	110946282	+	48	intron (NR_148693, intron 3 of 21)	HAL1|LINE|L1	21366	NM_001257239	79868	Hs.443061	NM_018466	ENSG00000101901	ALG13	CDG1S|CXorf45|EIEE36|GLT28D1|MDS031|TDRD13|YGL047W	ALG13, UDP-N-acetylglucosaminyltransferase subunit	protein-coding	48	1	5.556e-14	F	F	enriched	13.2552	5.61701
chr8:23391950-23392040:+:1000	chr8	23391951	23392040	+	252	intron (NM_001317812, intron 1 of 3)	L2|LINE|L2	5687	NM_001317812	51312	Hs.596025	NM_016612	ENSG00000147454	SLC25A37	HT015|MFRN|MFRN1|MSC|MSCP|PRO1278|PRO1584|PRO2217	solute carrier family 25 member 37	protein-coding	252	4	2.2e-16	F	F	enriched	15.6576	5.60945
chr16:24968378-24968424:-:1000	chr16	24968379	24968424	+	63	intron (NM_001006634, intron 9 of 19)	intron (NM_001006634, intron 9 of 19)	58298	NM_001006634	55114	Hs.373793	NM_018054	ENSG00000140750	ARHGAP17	MST066|MST110|MSTP038|MSTP066|MSTP110|NADRIN|PP367|PP4534|RICH-1|RICH1|WBP15	Rho GTPase activating protein 17	protein-coding	63	1	9.171e-15	F	F	enriched	14.0376	5.60945
chr19:19497817-19497868:+:1000	chr19	19497818	19497868	+	63	intron (NM_001359631, intron 1 of 10)	intron (NM_001359631, intron 1 of 10)	1231	NM_017660	54815	Hs.118964	NM_017660	ENSG00000167491	GATAD2A	p66alpha	GATA zinc finger domain containing 2A	protein-coding	63	1	9.171e-15	F	F	enriched	14.0376	5.60945
chr11:57540198-57540407:+:1000	chr11	57540199	57540407	+	95	intron (NM_001085467, intron 1 of 16)	CT-rich|Low_complexity|Low_complexity	11069	NM_001206888	1500	Hs.166011	NM_001331	ENSG00000198561	CTNND1	BCDS2|CAS|CTNND|P120CAS|P120CTN|p120|p120(CAS)|p120(CTN)	catenin delta 1	protein-coding	95	2	2.2e-16	F	F	enriched	15.6576	5.6019
chr1:235320886-235321015:-:1000	chr1	235320887	235321015	+	47	intron (NR_027762, intron 2 of 9)	intron (NR_027762, intron 2 of 9)	3980	NR_027762	23029	Hs.535224	NM_015014	ENSG00000188739	RBM34	-	RNA binding motif protein 34	protein-coding	47	1	1.101e-13	F	F	enriched	12.9582	5.58663
chr16:24140865-24140992:+:1000	chr16	24140866	24140992	+	47	intron (NM_212535, intron 9 of 16)	(TCTA)n|Simple_repeat|Simple_repeat	-73508	NR_106996	102466247		NR_106996	ENSG00000274466	MIR1273H	hsa-mir-1273h	microRNA 1273h	ncRNA	47	1	1.101e-13	F	F	enriched	12.9582	5.58663
chr22:17124653-17124703:+:1000	chr22	17124654	17124703	+	47	intron (NR_001591, intron 6 of 8)	L1PA16|LINE|L1	31752	NR_040115	23783	Hs.627452	NR_040115		ANKRD62P1-PARP4P3	VWFP1-ANKRD62P1-PARP4P3	ANKRD62P1-PARP4P3 readthrough, transcribed pseudogene	pseudo	47	1	1.101e-13	F	F	enriched	12.9582	5.58663
chr5:41918450-41918557:+:1000	chr5	41918451	41918557	+	47	3' UTR (NM_175921, exon 6 of 6)	3' UTR (NM_175921, exon 6 of 6)	-6850	NM_001297437	26272	Hs.165575	NM_012176	ENSG00000151876	FBXO4	FBX4	F-box protein 4	protein-coding	47	1	1.101e-13	F	F	enriched	12.9582	5.58663
chr7:76216915-76217003:+:1000	chr7	76216916	76217003	+	47	intron (NR_029411, intron 2 of 2)	L2a|LINE|L2	38301	NR_029411	100133091	Hs.712837	NR_029411	ENSG00000205485	LOC100133091	-	uncharacterized LOC100133091	ncRNA	47	1	1.101e-13	F	F	enriched	12.9582	5.58663
chr8:93883515-93883568:-:1000	chr8	93883516	93883568	+	47	Intergenic	(GAAA)n|Simple_repeat|Simple_repeat	-85254	NR_046114	441369	Hs.521683	NR_046114	ENSG00000248858	FLJ46284	-	uncharacterized LOC441369	ncRNA	47	1	1.101e-13	F	F	enriched	12.9582	5.58663
chrX:109319704-109319788:+:1000	chrX	109319705	109319788	+	47	intron (NM_001353850, intron 3 of 7)	L1PA16|LINE|L1	-5600	NR_039774	100616491		NR_039774	ENSG00000265584	MIR3978	-	microRNA 3978	ncRNA	47	1	1.101e-13	F	F	enriched	12.9582	5.58663
chr1:224014926-224015027:-:1000	chr1	224014927	224015027	+	62	intron (NM_001031685, intron 1 of 17)	L2a|LINE|L2	18697	NM_005426	7159	Hs.523968	NM_005426	ENSG00000143514	TP53BP2	53BP2|ASPP2|BBP|P53BP2|PPP1R13A	tumor protein p53 binding protein 2	protein-coding	62	1	1.717e-14	F	F	enriched	13.7652	5.58636
chr18:57001731-57001864:-:1000	chr18	57001732	57001864	+	62	intron (NM_005570, intron 10 of 12)	intron (NM_005570, intron 10 of 12)	-15917	NM_181654	339302	Hs.449884	NM_181654	ENSG00000166569	CPLX4	CPX-IV|CPXIV	complexin 4	protein-coding	62	1	1.717e-14	F	F	enriched	13.7652	5.58636
chr18:709120-709215:-:1000	chr18	709121	709215	+	62	intron (NR_148711, intron 1 of 14)	L2|LINE|L2	3496	NM_017512	55556	Hs.658550	NM_017512	ENSG00000132199	ENOSF1	FUCD|RTS|TYMSAS	enolase superfamily member 1	protein-coding	62	1	1.717e-14	F	F	enriched	13.7652	5.58636
chr22:48127741-48127882:+:1000	chr22	48127742	48127882	+	62	intron (NR_122046, intron 7 of 8)	L2|LINE|L2	100389	NR_122046	284930	Hs.407567	NR_122046	ENSG00000224271	LOC284930	-	uncharacterized LOC284930	ncRNA	62	1	1.717e-14	F	F	enriched	13.7652	5.58636
chr8:106388894-106389032:+:1000	chr8	106388895	106389032	+	62	intron (NM_012082, intron 1 of 7)	L2a|LINE|L2	57816	NM_012082	23414	Hs.431009	NM_012082	ENSG00000169946	ZFPM2	DIH3|FOG2|SRXY9|ZC2HC11B|ZNF89B|hFOG-2	zinc finger protein, FOG family member 2	protein-coding	62	1	1.717e-14	F	F	enriched	13.7652	5.58636
chr19:45911930-45912028:-:1000	chr19	45911931	45912028	+	93	exon (NM_001297590, exon 3 of 3)	exon (NM_001297590, exon 3 of 3)	-2372	NM_001142502	10848	Hs.466937	NM_006663	ENSG00000104881	PPP1R13L	IASPP|NKIP1|RAI|RAI4	protein phosphatase 1 regulatory subunit 13 like	protein-coding	93	2	2.2e-16	F	F	enriched	15.6576	5.5712
chr1:16933554-16933664:-:1000	chr1	16933555	16933664	+	61	intron (NM_017940, intron 2 of 28)	intron (NM_017940, intron 2 of 28)	6491	NM_017940	55672	Hs.467587	NM_017940	ENSG00000219481	NBPF1	AB13|AB14|AB23|AD2|NBG|NBPF	NBPF member 1	protein-coding	61	1	3.237e-14	F	F	enriched	13.4899	5.5629
chr1:32856581-32856713:-:1000	chr1	32856582	32856713	+	61	intron (NM_001300958, intron 2 of 9)	L2c|LINE|L2	3415	NM_001300958	55108	Hs.353454	NM_018045	ENSG00000160058	BSDC1	-	BSD domain containing 1	protein-coding	61	1	3.237e-14	F	F	enriched	13.4899	5.5629
chr1:42653634-42653739:-:1000	chr1	42653635	42653739	+	61	intron (NM_001198852, intron 10 of 11)	intron (NM_001198852, intron 10 of 11)	-23292	NM_033553	2980	Hs.778	NM_033553	ENSG00000197273	GUCA2A	GCAP-I|GUCA2|STARA	guanylate cyclase activator 2A	protein-coding	61	1	3.237e-14	F	F	enriched	13.4899	5.5629
chr12:62712193-62712328:+:1000	chr12	62712194	62712328	+	61	intron (NR_147080, intron 4 of 19)	L2|LINE|L2	58121	NR_106740	102465133		NR_106740	ENSG00000284360	MIR6125	hsa-mir-6125|mir-6125	microRNA 6125	ncRNA	61	1	3.237e-14	F	F	enriched	13.4899	5.5629
chr2:15647056-15647152:-:1000	chr2	15647057	15647152	+	61	intron (NM_015909, intron 10 of 51)	L2a|LINE|L2	54368	NR_052013	51594	Hs.467759	NM_015909	ENSG00000151779	NBAS	ILFS2|NAG|SOPH	neuroblastoma amplified sequence	protein-coding	61	1	3.237e-14	F	F	enriched	13.4899	5.5629
chr4:79812386-79812482:+:1000	chr4	79812387	79812482	+	61	intron (NM_198892, intron 15 of 15)	HAL1|LINE|L1	48148	NR_146464	152559	Hs.657312	NM_177453	ENSG00000163291	PAQR3	RKTG	progestin and adipoQ receptor family member 3	protein-coding	61	1	3.237e-14	F	F	enriched	13.4899	5.5629
chr7:22661586-22661717:-:1000	chr7	22661587	22661717	+	61	Intergenic	L2|LINE|L2	43500	NR_122075	401312	Hs.583393	NR_122075	ENSG00000238033	LOC401312	-	uncharacterized LOC401312	ncRNA	61	1	3.237e-14	F	F	enriched	13.4899	5.5629
chr9:139709830-139709889:+:1000	chr9	139709831	139709889	+	61	intron (NM_024718, intron 1 of 14)	intron (NM_024718, intron 1 of 14)	-6560	NR_024580	100131193	Hs.734812	NR_024580	ENSG00000228544	CCDC183-AS1	KIAA1984-AS1	CCDC183 antisense RNA 1	ncRNA	61	1	3.237e-14	F	F	enriched	13.4899	5.5629
chrX:134678471-134678587:+:1000	chrX	134678472	134678587	+	61	intron (NM_182540, intron 2 of 16)	intron (NM_182540, intron 2 of 16)	-23930	NR_046740	100874118	Hs.602150	NR_046740	ENSG00000225235	INTS6L-AS1	DDX26B-AS1	INTS6L antisense RNA 1	ncRNA	61	1	3.237e-14	F	F	enriched	13.4899	5.5629
chr10:74783805-74783954:-:1000	chr10	74783806	74783954	+	138	intron (NM_000917, intron 10 of 14)	L1PA6|LINE|L1	-69303	NM_032562	84647	Hs.333175	NM_032562	ENSG00000138308	PLA2G12B	FKSG71|GXIIB|GXIIIsPLA2|PLA2G13|sPLA2-GXIIB	phospholipase A2 group XIIB	protein-coding	138	3	2.2e-16	F	F	enriched	15.6576	5.5556
chr1:109448288-109448372:+:1000	chr1	109448289	109448372	+	46	intron (NM_013296, intron 10 of 14)	L2a|LINE|L2	28727	NM_013296	29899	Hs.584901	NM_013296	ENSG00000121957	GPSM2	CMCS|DFNB82|LGN|PINS	G protein signaling modulator 2	protein-coding	46	1	2.181e-13	F	F	enriched	12.6613	5.5556
chr10:93747487-93747668:+:1000	chr10	93747488	93747668	+	46	intron (NM_003972, intron 19 of 37)	intron (NM_003972, intron 19 of 37)	63842	NM_003972	9044	Hs.500526	NM_003972	ENSG00000095564	BTAF1	MOT1|TAF(II)170|TAF172|TAFII170	B-TFIID TATA-box binding protein associated factor 1	protein-coding	46	1	2.181e-13	F	F	enriched	12.6613	5.5556
chr11:5387383-5387465:-:1000	chr11	5387384	5387465	+	46	intron (NM_001005567, intron 1 of 4)	intron (NM_001005567, intron 1 of 4)	14686	NM_001004750	390058	Hs.553730	NM_001004750	ENSG00000176239	OR51B6	HOR5'Beta6	olfactory receptor family 51 subfamily B member 6	protein-coding	46	1	2.181e-13	F	F	enriched	12.6613	5.5556
chr19:21916761-21916873:-:1000	chr19	21916762	21916873	+	46	intron (NM_001351672, intron 2 of 2)	L1PA10|LINE|L1	-16730	NR_024523	641367	Hs.680128	NR_024523	ENSG00000269845	LOC641367	-	cyclin Y like 1 pseudogene	pseudo	46	1	2.181e-13	F	F	enriched	12.6613	5.5556
chr2:168769361-168769434:-:1000	chr2	168769362	168769434	+	46	intron (NR_131227, intron 1 of 4)	intron (NR_131227, intron 1 of 4)	28256	NR_131227	105616981	Hs.512811	NR_131227		LOC105616981	-	uncharacterized LOC105616981	ncRNA	46	1	2.181e-13	F	F	enriched	12.6613	5.5556
chr2:236481759-236481773:+:1000	chr2	236481760	236481773	+	46	intron (NM_001244888, intron 1 of 9)	AluJb|SINE|Alu	-55201	NR_146582	27321		NR_146582		TNRC17	CAGL234	trinucleotide repeat containing 17	ncRNA	46	1	2.181e-13	F	F	enriched	12.6613	5.5556
chr7:87524886-87524939:+:1000	chr7	87524887	87524939	+	46	intron (NM_001318062, intron 6 of 11)	L1MEf|LINE|L1	-19221	NM_018843	55972	Hs.208414	NM_018843	ENSG00000075303	SLC25A40	MCFP	solute carrier family 25 member 40	protein-coding	46	1	2.181e-13	F	F	enriched	12.6613	5.5556
chr8:6603549-6603654:+:1000	chr8	6603550	6603654	+	46	promoter-TSS (NR_039807)	promoter-TSS (NR_039807)	-841	NR_039807	100616372		NR_039807	ENSG00000283386	MIR4659B	-	microRNA 4659b	ncRNA	46	1	2.181e-13	F	F	enriched	12.6613	5.5556
chr8:91304671-91304750:+:1000	chr8	91304672	91304750	+	46	intron (NR_051989, intron 2 of 3)	L2a|LINE|L2	70995	NR_051989	100874052	Hs.571514	NR_051989	ENSG00000253394	LINC00534	-	long intergenic non-protein coding RNA 534	ncRNA	46	1	2.181e-13	F	F	enriched	12.6613	5.5556
chr9:94975213-94975333:-:1000	chr9	94975214	94975333	+	46	intron (NR_073446, intron 32 of 32)	intron (NR_073446, intron 32 of 32)	-21835	NM_001350291	138652	Hs.742918	NM_001350291		PRSS47	-	serine protease 47	protein-coding	46	1	2.181e-13	F	F	enriched	12.6613	5.5556
chr3:6581903-6581936:+:1000	chr3	6581904	6581936	+	137	Intergenic	L1P2|LINE|L1	265216	NR_110125	101927347	Hs.333345	NR_110123	ENSG00000226258	GRM7-AS3	-	GRM7 antisense RNA 3	ncRNA	137	3	2.2e-16	F	F	enriched	15.6576	5.54511
chr19:49670208-49670269:+:1000	chr19	49670209	49670269	+	120	intron (NM_001321281, intron 3 of 22)	(TCTCTG)n|Simple_repeat|Simple_repeat	9223	NM_017636	54795	Hs.467101	NM_017636	ENSG00000130529	TRPM4	LTrpC4|PFHB1B|TRPM4B|hTRPM4	transient receptor potential cation channel subfamily M member 4	protein-coding	120	2	2.2e-16	F	F	enriched	15.6576	5.53906
chr1:167983594-167983666:+:1000	chr1	167983595	167983666	+	60	intron (NR_146230, intron 10 of 17)	L2a|LINE|L2	15732	NR_031702	100313835		NR_031702	ENSG00000221545	MIR1255B2	MIR1255B-2|MIRN1255B2|hsa-mir-1255b-2	microRNA 1255b-2	ncRNA	60	1	6.141e-14	F	F	enriched	13.2118	5.53906
chr1:207948439-207948509:+:1000	chr1	207948440	207948509	+	60	intron (NM_172359, intron 9 of 12)	L1PA6|LINE|L1	23091	NM_172351	4179	Hs.510402	NM_002389	ENSG00000117335	CD46	AHUS2|MCP|MIC10|TLX|TRA2.10	CD46 molecule	protein-coding	60	1	6.141e-14	F	F	enriched	13.2118	5.53906
chr1:28414614-28414745:-:1000	chr1	28414615	28414745	+	60	intron (NM_001990, intron 1 of 17)	intron (NM_001990, intron 1 of 17)	468	NM_001282561	2140	Hs.185774	NM_001990	ENSG00000158161	EYA3	-	EYA transcriptional coactivator and phosphatase 3	protein-coding	60	1	6.141e-14	F	F	enriched	13.2118	5.53906
chr19:55627554-55627646:-:1000	chr19	55627555	55627646	+	60	intron (NM_017607, intron 1 of 21)	intron (NM_017607, intron 1 of 21)	1368	NM_017607	54776	Hs.631579	NM_017607	ENSG00000125503	PPP1R12C	AAVS1|LENG3|MBS85|p84|p85	protein phosphatase 1 regulatory subunit 12C	protein-coding	60	1	6.141e-14	F	F	enriched	13.2118	5.53906
chr8:130481792-130481893:-:1000	chr8	130481793	130481893	+	60	intron (NR_130919, intron 1 of 3)	intron (NR_130919, intron 1 of 3)	14545	NR_037457	100500839		NR_037457	ENSG00000263763	MIR3686	-	microRNA 3686	ncRNA	60	1	6.141e-14	F	F	enriched	13.2118	5.53906
chr22:20072295-20072370:+:1000	chr22	20072296	20072370	+	119	promoter-TSS (NR_037412)	promoter-TSS (NR_037412)	-936	NR_037412	100500860		NR_037412	ENSG00000284140	MIR3618	-	microRNA 3618	ncRNA	119	2	2.2e-16	F	F	enriched	15.6576	5.52698
chr1:143164245-143164344:+:1000	chr1	143164246	143164344	+	45	intron (NR_110761, intron 2 of 2)	L1PA13|LINE|L1	37944	NR_110761	102723769	Hs.652926	NR_110761		LOC102723769	-	uncharacterized LOC102723769	ncRNA	45	1	4.32e-13	F	F	enriched	12.3645	5.5239
chr1:19531381-19531500:-:1000	chr1	19531382	19531500	+	45	intron (NM_020765, intron 1 of 105)	intron (NM_020765, intron 1 of 105)	5305	NM_020765	23352	Hs.148078	NM_020765	ENSG00000127481	UBR4	RBAF600|ZUBR1|p600	ubiquitin protein ligase E3 component n-recognin 4	protein-coding	45	1	4.32e-13	F	F	enriched	12.3645	5.5239
chr1:42651998-42652061:-:1000	chr1	42651999	42652061	+	45	intron (NM_001198852, intron 10 of 11)	intron (NM_001198852, intron 10 of 11)	-21635	NM_033553	2980	Hs.778	NM_033553	ENSG00000197273	GUCA2A	GCAP-I|GUCA2|STARA	guanylate cyclase activator 2A	protein-coding	45	1	4.32e-13	F	F	enriched	12.3645	5.5239
chr12:116614329-116614383:-:1000	chr12	116614330	116614383	+	45	intron (NM_015335, intron 2 of 30)	intron (NM_015335, intron 2 of 30)	-27897	NR_030351	693205		NR_030351	ENSG00000207967	MIR620	MIRN620|hsa-mir-620	microRNA 620	ncRNA	45	1	4.32e-13	F	F	enriched	12.3645	5.5239
chr14:93786200-93786357:-:1000	chr14	93786201	93786357	+	45	intron (NM_001002860, intron 1 of 10)	intron (NM_001002860, intron 1 of 10)	13159	NM_018167	55727	Hs.525549	NM_018167	ENSG00000011114	BTBD7	FUP1	BTB domain containing 7	protein-coding	45	1	4.32e-13	F	F	enriched	12.3645	5.5239
chr15:52327224-52327371:+:1000	chr15	52327225	52327371	+	45	intron (NM_002748, intron 1 of 5)	intron (NM_002748, intron 1 of 5)	15887	NM_002748	5597	Hs.411847	NM_002748	ENSG00000069956	MAPK6	ERK3|HsT17250|PRKM6|p97MAPK	mitogen-activated protein kinase 6	protein-coding	45	1	4.32e-13	F	F	enriched	12.3645	5.5239
chr16:10544159-10544231:+:1000	chr16	10544160	10544231	+	45	intron (NR_045816, intron 6 of 9)	L1P2|LINE|L1	64339	NM_001256160	80063	Hs.513343	NM_024997	ENSG00000166669	ATF7IP2	MCAF2	activating transcription factor 7 interacting protein 2	protein-coding	45	1	4.32e-13	F	F	enriched	12.3645	5.5239
chr18:709132-709234:-:1000	chr18	709133	709234	+	45	intron (NR_148711, intron 1 of 14)	L2|LINE|L2	3481	NM_001354068	55556	Hs.658550	NM_017512	ENSG00000132199	ENOSF1	FUCD|RTS|TYMSAS	enolase superfamily member 1	protein-coding	45	1	4.32e-13	F	F	enriched	12.3645	5.5239
chr2:85547507-85547600:-:1000	chr2	85547508	85547600	+	45	3' UTR (NM_001206844, exon 5 of 5)	3' UTR (NM_001206844, exon 5 of 5)	7865	NM_001206840	10618	Hs.593382	NM_006464	ENSG00000152291	TGOLN2	TGN38|TGN46|TGN48|TGN51|TTGN2	trans-golgi network protein 2	protein-coding	45	1	4.32e-13	F	F	enriched	12.3645	5.5239
chr3:37400999-37401208:+:1000	chr3	37401000	37401208	+	45	intron (NM_001172713, intron 22 of 22)	intron (NM_001172713, intron 22 of 22)	-26656	NM_178344	339883	Hs.475945	NM_178339	ENSG00000198590	C3orf35	APRG1	chromosome 3 open reading frame 35	protein-coding	45	1	4.32e-13	F	F	enriched	12.3645	5.5239
chr4:2002005-2002059:-:1000	chr4	2002006	2002059	+	45	intron (NM_005663, intron 1 of 10)	L1PA8A|LINE|L1	8930	NM_005663	7469	Hs.21771	NM_005663	ENSG00000185049	NELFA	NELF-A|P/OKcl.15|WHSC2	negative elongation factor complex member A	protein-coding	45	1	4.32e-13	F	F	enriched	12.3645	5.5239
chr4:752182-752244:+:1000	chr4	752183	752244	+	45	intron (NM_006315, intron 8 of 10)	CpG	23423	NR_036512	100129917	Hs.731755	NR_036511	ENSG00000249592	LOC100129917	-	uncharacterized LOC100129917	ncRNA	45	1	4.32e-13	F	F	enriched	12.3645	5.5239
chr7:30634827-30634929:+:1000	chr7	30634828	30634929	+	45	intron (NM_002047, intron 1 of 16)	CpG	369	NM_002047	2617	Hs.404321	NM_002047	ENSG00000106105	GARS	CMT2D|DSMAV|GlyRS|HMN5|SMAD1	glycyl-tRNA synthetase	protein-coding	45	1	4.32e-13	F	F	enriched	12.3645	5.5239
chr18:75705311-75705427:-:1000	chr18	75705312	75705427	+	118	intron (NR_104127, intron 1 of 1)	intron (NR_104127, intron 1 of 1)	314	NR_104127	101927715	Hs.385670	NR_104127		LINC01029	-	long intergenic non-protein coding RNA 1029	ncRNA	118	2	2.2e-16	F	F	enriched	15.6576	5.51481
chr10:7846522-7846608:+:1000	chr10	7846523	7846608	+	59	intron (NM_005174, intron 8 of 8)	L2c|LINE|L2	-13902	NM_031923	83860	Hs.527688	NM_031923	ENSG00000165632	TAF3	TAF140|TAFII-140|TAFII140	TATA-box binding protein associated factor 3	protein-coding	59	1	5.848e-14	F	F	enriched	13.233	5.51481
chr19:19497868-19497915:+:1000	chr19	19497869	19497915	+	59	intron (NM_001359631, intron 1 of 10)	intron (NM_001359631, intron 1 of 10)	1280	NM_017660	54815	Hs.118964	NM_017660	ENSG00000167491	GATAD2A	p66alpha	GATA zinc finger domain containing 2A	protein-coding	59	1	5.848e-14	F	F	enriched	13.233	5.51481
chr22:20079834-20079913:+:1000	chr22	20079835	20079913	+	59	intron (NM_001190326, intron 7 of 12)	intron (NM_001190326, intron 7 of 12)	6293	NR_031706	100302197		NR_031706	ENSG00000284464	MIR1306	MIRN1306|hsa-mir-1306|mir-1306	microRNA 1306	ncRNA	59	1	5.848e-14	F	F	enriched	13.233	5.51481
chr5:6726525-6726579:+:1000	chr5	6726526	6726579	+	59	intron (NM_001171805, intron 1 of 12)	intron (NM_001171805, intron 1 of 12)	11834	NM_001171805	11044	Hs.481542	NM_006999	ENSG00000112941	TENT4A	LAK-1|LAK1|PAPD7|POLK|POLS|TRF4|TRF4-1|TRF41|TUTASE5	terminal nucleotidyltransferase 4A	protein-coding	59	1	5.848e-14	F	F	enriched	13.233	5.51481
chr7:135828202-135828280:+:1000	chr7	135828203	135828280	+	59	Intergenic	L2a|LINE|L2	-166037	NM_145808	136319	Hs.602015	NM_145808	ENSG00000105887	MTPN	GCDP|V-1	myotrophin	protein-coding	59	1	5.848e-14	F	F	enriched	13.233	5.51481
chr8:93880024-93880092:-:1000	chr8	93880025	93880092	+	59	Intergenic	L2a|LINE|L2	-81770	NR_046114	441369	Hs.521683	NR_046114	ENSG00000248858	FLJ46284	-	uncharacterized LOC441369	ncRNA	59	1	5.848e-14	F	F	enriched	13.233	5.51481
chr9:111845466-111845557:-:1000	chr9	111845467	111845557	+	59	intron (NM_032012, intron 7 of 17)	intron (NM_032012, intron 7 of 17)	36713	NM_032012	23731	Hs.308074	NM_032012	ENSG00000106771	TMEM245	C9orf5|CG-2|CG2	transmembrane protein 245	protein-coding	59	1	5.848e-14	F	F	enriched	13.233	5.51481
chr1:167977700-167977767:+:1000	chr1	167977701	167977767	+	44	intron (NR_146230, intron 10 of 17)	L2c|LINE|L2	9836	NR_031702	100313835		NR_031702	ENSG00000221545	MIR1255B2	MIR1255B-2|MIRN1255B2|hsa-mir-1255b-2	microRNA 1255b-2	ncRNA	44	1	8.55e-13	F	F	enriched	12.068	5.49147
chr11:68260427-68260454:+:1000	chr11	68260428	68260454	+	44	intron (NM_001352362, intron 2 of 24)	intron (NM_001352362, intron 2 of 24)	32255	NM_001352365	55291	Hs.503022	NM_018312	ENSG00000110075	PPP6R3	C11orf23|PP6R3|SAP190|SAPL|SAPLa|SAPS3	protein phosphatase 6 regulatory subunit 3	protein-coding	44	1	8.55e-13	F	F	enriched	12.068	5.49147
chr12:111984293-111984435:-:1000	chr12	111984294	111984435	+	44	intron (NM_002973, intron 5 of 24)	intron (NM_002973, intron 5 of 24)	-52938	NR_146497	102723619	Hs.569200	NR_146497	ENSG00000258099	ATXN2-AS	-	ATXN2 antisense RNA	ncRNA	44	1	8.55e-13	F	F	enriched	12.068	5.49147
chr12:62735910-62735987:+:1000	chr12	62735911	62735987	+	44	intron (NR_147081, intron 6 of 20)	L1PA8|LINE|L1	81809	NR_106740	102465133		NR_106740	ENSG00000284360	MIR6125	hsa-mir-6125|mir-6125	microRNA 6125	ncRNA	44	1	8.55e-13	F	F	enriched	12.068	5.49147
chr18:57001744-57001857:-:1000	chr18	57001745	57001857	+	44	intron (NM_005570, intron 10 of 12)	intron (NM_005570, intron 10 of 12)	-15920	NM_181654	339302	Hs.449884	NM_181654	ENSG00000166569	CPLX4	CPX-IV|CPXIV	complexin 4	protein-coding	44	1	8.55e-13	F	F	enriched	12.068	5.49147
chr22:21947868-21947943:+:1000	chr22	21947869	21947943	+	44	intron (NR_028436, intron 2 of 4)	intron (NR_028436, intron 2 of 4)	25887	NR_046082	7332	Hs.108104	NM_003347	ENSG00000185651	UBE2L3	E2-F1|L-UBC|UBCH7|UbcM4	ubiquitin conjugating enzyme E2 L3	protein-coding	44	1	8.55e-13	F	F	enriched	12.068	5.49147
chr22:35582563-35582688:-:1000	chr22	35582564	35582688	+	44	intron (NR_126356, intron 2 of 5)	L1PREC2|LINE|L1	44423	NR_126356	104310353	Hs.581009	NR_126356	ENSG00000233080	LINC01399	-	long intergenic non-protein coding RNA 1399	ncRNA	44	1	8.55e-13	F	F	enriched	12.068	5.49147
chr4:120388914-120388984:+:1000	chr4	120388915	120388984	+	44	intron (NR_037630, intron 5 of 8)	L2|LINE|L2	13011	NR_037630	645513	Hs.677546	NR_037630	ENSG00000245958	LOC645513	-	septin 7 pseudogene	pseudo	44	1	8.55e-13	F	F	enriched	12.068	5.49147
chr4:68520314-68520373:-:1000	chr4	68520315	68520373	+	44	intron (NM_018227, intron 13 of 32)	L1PA13|LINE|L1	46545	NM_018227	55236	Hs.212774	NM_018227	ENSG00000033178	UBA6	E1-L2|MOP-4|UBE1L2	ubiquitin like modifier activating enzyme 6	protein-coding	44	1	8.55e-13	F	F	enriched	12.068	5.49147
chr4:68520842-68520921:-:1000	chr4	68520843	68520921	+	44	intron (NM_018227, intron 13 of 32)	L1PA13|LINE|L1	46007	NM_018227	55236	Hs.212774	NM_018227	ENSG00000033178	UBA6	E1-L2|MOP-4|UBE1L2	ubiquitin like modifier activating enzyme 6	protein-coding	44	1	8.55e-13	F	F	enriched	12.068	5.49147
chr5:126881802-126881924:+:1000	chr5	126881803	126881924	+	44	intron (NM_130809, intron 7 of 8)	L1MEg|LINE|L1	28562	NM_001286808	133619	Hs.483259	NM_130809	ENSG00000164244	PRRC1	-	proline rich coiled-coil 1	protein-coding	44	1	8.55e-13	F	F	enriched	12.068	5.49147
chr5:95251671-95251739:-:1000	chr5	95251672	95251739	+	44	intron (NM_012081, intron 3 of 11)	L2b|LINE|L2	-46000	NR_130776	101929710		NR_130776	ENSG00000251314	LOC101929710	-	uncharacterized LOC101929710	ncRNA	44	1	8.55e-13	F	F	enriched	12.068	5.49147
chr6:126331226-126331360:+:1000	chr6	126331227	126331360	+	44	intron (NR_146795, intron 10 of 14)	intron (NR_146795, intron 10 of 14)	23717	NM_001350589	60487	Hs.404186	NM_021820	ENSG00000066651	TRMT11	C6orf75|MDS024|TRM11|TRMT11-1	tRNA methyltransferase 11 homolog	protein-coding	44	1	8.55e-13	F	F	enriched	12.068	5.49147
chr7:87524379-87524438:+:1000	chr7	87524380	87524438	+	44	intron (NM_001318062, intron 6 of 11)	L1MEf|LINE|L1	-18717	NM_018843	55972	Hs.208414	NM_018843	ENSG00000075303	SLC25A40	MCFP	solute carrier family 25 member 40	protein-coding	44	1	8.55e-13	F	F	enriched	12.068	5.49147
chr9:114998041-114998173:-:1000	chr9	114998042	114998173	+	44	intron (NM_001244896, intron 6 of 12)	intron (NM_001244896, intron 6 of 12)	-60530	NM_022486	64420	Hs.494827	NM_022486	ENSG00000106868	SUSD1	-	sushi domain containing 1	protein-coding	44	1	8.55e-13	F	F	enriched	12.068	5.49147
chr1:65742522-65742585:+:1000	chr1	65742523	65742585	+	58	intron (NM_014787, intron 1 of 18)	L1MEg|LINE|L1	12177	NM_014787	9829	Hs.647643	NM_014787	ENSG00000116675	DNAJC6	DJC6|PARK19	DnaJ heat shock protein family (Hsp40) member C6	protein-coding	58	1	1.04e-13	F	F	enriched	12.983	5.49015
chr11:68260434-68260501:+:1000	chr11	68260435	68260501	+	58	intron (NM_001352362, intron 2 of 24)	intron (NM_001352362, intron 2 of 24)	32282	NM_001352350	55291	Hs.503022	NM_018312	ENSG00000110075	PPP6R3	C11orf23|PP6R3|SAP190|SAPL|SAPLa|SAPS3	protein phosphatase 6 regulatory subunit 3	protein-coding	58	1	1.04e-13	F	F	enriched	12.983	5.49015
chr12:124924267-124924348:-:1000	chr12	124924268	124924348	+	58	intron (NM_001077261, intron 9 of 47)	intron (NM_001077261, intron 9 of 47)	-102520	NR_106940	102466204		NR_106940	ENSG00000275967	MIR6880	hsa-mir-6880	microRNA 6880	ncRNA	58	1	1.04e-13	F	F	enriched	12.983	5.49015
chr5:131093001-131093081:-:1000	chr5	131093002	131093081	+	58	intron (NM_001008738, intron 1 of 16)	intron (NM_001008738, intron 1 of 16)	39602	NM_001346114	96459	Hs.591273	NM_133372	ENSG00000217128	FNIP1	-	folliculin interacting protein 1	protein-coding	58	1	1.04e-13	F	F	enriched	12.983	5.49015
chr5:53239501-53239586:-:1000	chr5	53239502	53239586	+	58	intron (NM_019087, intron 4 of 4)	L2|LINE|L2	7885	NR_030307	693166		NR_030307	ENSG00000207627	MIR581	MIRN581|hsa-mir-581	microRNA 581	ncRNA	58	1	1.04e-13	F	F	enriched	12.983	5.49015
chr8:54885800-54885907:-:1000	chr8	54885801	54885907	+	58	intron (NM_201437, intron 7 of 8)	intron (NM_201437, intron 7 of 8)	49162	NM_201437	6917	Hs.491745	NM_006756	ENSG00000187735	TCEA1	GTF2S|SII|TCEA|TF2S|TFIIS	transcription elongation factor A1	protein-coding	58	1	1.04e-13	F	F	enriched	12.983	5.49015
chr9:139709309-139709366:+:1000	chr9	139709310	139709366	+	58	intron (NM_024718, intron 1 of 14)	(CAT)n|Simple_repeat|Simple_repeat	-6038	NR_024580	100131193	Hs.734812	NR_024580	ENSG00000228544	CCDC183-AS1	KIAA1984-AS1	CCDC183 antisense RNA 1	ncRNA	58	1	1.04e-13	F	F	enriched	12.983	5.49015
chr2:172385045-172385149:+:1000	chr2	172385046	172385149	+	172	intron (NM_001127383, intron 1 of 2)	L2a|LINE|L2	6231	NM_024843	79901	Hs.221941	NM_024843	ENSG00000071967	CYBRD1	CYB561A2|DCYTB|FRRS3	cytochrome b reductase 1	protein-coding	172	3	2.2e-16	F	F	enriched	15.6576	5.47347
chr22:20071990-20072084:+:1000	chr22	20071991	20072084	+	172	intron (NM_001190326, intron 1 of 12)	intron (NM_001190326, intron 1 of 12)	-1232	NR_037412	100500860		NR_037412	ENSG00000284140	MIR3618	-	microRNA 3618	ncRNA	172	3	2.2e-16	F	F	enriched	15.6576	5.47347
chr3:6581906-6581941:+:1000	chr3	6581907	6581941	+	171	Intergenic	L1P2|LINE|L1	265212	NR_110123	101927347	Hs.333345	NR_110123	ENSG00000226258	GRM7-AS3	-	GRM7 antisense RNA 3	ncRNA	171	3	2.2e-16	F	F	enriched	15.6576	5.46506
chr1:65742365-65742418:+:1000	chr1	65742366	65742418	+	57	intron (NM_014787, intron 1 of 18)	L1MEg|LINE|L1	12015	NM_014787	9829	Hs.647643	NM_014787	ENSG00000116675	DNAJC6	DJC6|PARK19	DnaJ heat shock protein family (Hsp40) member C6	protein-coding	57	1	1.855e-13	F	F	enriched	12.7317	5.46506
chr19:45911800-45911869:-:1000	chr19	45911801	45911869	+	57	exon (NM_001297590, exon 3 of 3)	exon (NM_001297590, exon 3 of 3)	-2228	NM_001142502	10848	Hs.466937	NM_006663	ENSG00000104881	PPP1R13L	IASPP|NKIP1|RAI|RAI4	protein phosphatase 1 regulatory subunit 13 like	protein-coding	57	1	1.855e-13	F	F	enriched	12.7317	5.46506
chr2:26592371-26592523:+:1000	chr2	26592372	26592523	+	57	intron (NM_033505, intron 4 of 9)	intron (NM_033505, intron 4 of 9)	-22762	NR_135916	165082	Hs.631878	NM_153835	ENSG00000173567	ADGRF3	GPR113|PGR23	adhesion G protein-coupled receptor F3	protein-coding	57	1	1.855e-13	F	F	enriched	12.7317	5.46506
chr22:20048722-20048850:+:1000	chr22	20048723	20048850	+	57	intron (NM_001283215, intron 6 of 6)	intron (NM_001283215, intron 6 of 6)	-18969	NM_022720	54487	Hs.643452	NM_022720	ENSG00000128191	DGCR8	C22orf12|DGCRK6|Gy1|pasha	DGCR8, microprocessor complex subunit	protein-coding	57	1	1.855e-13	F	F	enriched	12.7317	5.46506
chr4:120388925-120388979:+:1000	chr4	120388926	120388979	+	57	intron (NR_037630, intron 5 of 8)	L2|LINE|L2	13014	NR_037630	645513	Hs.677546	NR_037630	ENSG00000245958	LOC645513	-	septin 7 pseudogene	pseudo	57	1	1.855e-13	F	F	enriched	12.7317	5.46506
chr5:6728160-6728229:+:1000	chr5	6728161	6728229	+	57	intron (NM_001171805, intron 1 of 12)	intron (NM_001171805, intron 1 of 12)	13477	NM_001171805	11044	Hs.481542	NM_006999	ENSG00000112941	TENT4A	LAK-1|LAK1|PAPD7|POLK|POLS|TRF4|TRF4-1|TRF41|TUTASE5	terminal nucleotidyltransferase 4A	protein-coding	57	1	1.855e-13	F	F	enriched	12.7317	5.46506
chr8:23393873-23393902:+:1000	chr8	23393874	23393902	+	57	intron (NM_001317812, intron 1 of 3)	intron (NM_001317812, intron 1 of 3)	7580	NM_001317812	51312	Hs.596025	NM_016612	ENSG00000147454	SLC25A37	HT015|MFRN|MFRN1|MSC|MSCP|PRO1278|PRO1584|PRO2217	solute carrier family 25 member 37	protein-coding	57	1	1.855e-13	F	F	enriched	12.7317	5.46506
chr1:109448198-109448288:+:1000	chr1	109448199	109448288	+	43	intron (NM_013296, intron 10 of 14)	L2a|LINE|L2	28640	NM_013296	29899	Hs.584901	NM_013296	ENSG00000121957	GPSM2	CMCS|DFNB82|LGN|PINS	G protein signaling modulator 2	protein-coding	43	1	1.692e-12	F	F	enriched	11.7716	5.45831
chr10:97898057-97898134:+:1000	chr10	97898058	97898134	+	43	intron (NM_001330737, intron 4 of 7)	L2a|LINE|L2	7717	NM_001330734	9849	Hs.600823	NM_014803	ENSG00000177853	ZNF518A	ZNF518	zinc finger protein 518A	protein-coding	43	1	1.692e-12	F	F	enriched	11.7716	5.45831
chr11:125509805-125509883:+:1000	chr11	125509806	125509883	+	43	intron (NM_001244846, intron 8 of 11)	L2a|LINE|L2	13593	NM_001274	1111	Hs.24529	NM_001274	ENSG00000149554	CHEK1	CHK1	checkpoint kinase 1	protein-coding	43	1	1.692e-12	F	F	enriched	11.7716	5.45831
chr14:102338988-102339049:+:1000	chr14	102338989	102339049	+	43	intron (NM_001352916, intron 3 of 13)	L1ME1|LINE|L1	62819	NM_001352912	5527	Hs.368264	NM_002719	ENSG00000078304	PPP2R5C	B56G|B56gamma|PR61G	protein phosphatase 2 regulatory subunit B'gamma	protein-coding	43	1	1.692e-12	F	F	enriched	11.7716	5.45831
chr15:57232916-57232996:+:1000	chr15	57232917	57232996	+	43	intron (NM_001322165, intron 2 of 18)	intron (NM_001322165, intron 2 of 18)	20967	NM_001322165	6938	Hs.511504	NM_003205	ENSG00000140262	TCF12	CRS3|HEB|HTF4|HsT17266|TCF-12|bHLHb20|p64	transcription factor 12	protein-coding	43	1	1.692e-12	F	F	enriched	11.7716	5.45831
chr2:168713040-168713163:-:1000	chr2	168713041	168713163	+	43	intron (NM_020981, intron 1 of 1)	intron (NM_020981, intron 1 of 1)	37920	NM_020981	8708	Hs.735833	NM_020981	ENSG00000172318	B3GALT1	beta3Gal-T1	beta-1,3-galactosyltransferase 1	protein-coding	43	1	1.692e-12	F	F	enriched	11.7716	5.45831
chr3:15879217-15879288:-:1000	chr3	15879218	15879288	+	43	intron (NM_001349279, intron 1 of 28)	L1MB7|LINE|L1	21800	NM_001349279	23243	Hs.335239	NM_015199	ENSG00000206560	ANKRD28	PITK|PPP1R65	ankyrin repeat domain 28	protein-coding	43	1	1.692e-12	F	F	enriched	11.7716	5.45831
chr4:48404892-48405033:+:1000	chr4	48404893	48405033	+	43	intron (NM_020846, intron 6 of 7)	L1PA10|LINE|L1	61350	NM_020846	57606	Hs.479677	NM_020846	ENSG00000109171	SLAIN2	KIAA1458	SLAIN motif family member 2	protein-coding	43	1	1.692e-12	F	F	enriched	11.7716	5.45831
chr5:6728142-6728234:+:1000	chr5	6728143	6728234	+	43	intron (NM_001171805, intron 1 of 12)	intron (NM_001171805, intron 1 of 12)	13470	NM_006999	11044	Hs.481542	NM_006999	ENSG00000112941	TENT4A	LAK-1|LAK1|PAPD7|POLK|POLS|TRF4|TRF4-1|TRF41|TUTASE5	terminal nucleotidyltransferase 4A	protein-coding	43	1	1.692e-12	F	F	enriched	11.7716	5.45831
chr8:130517014-130517093:-:1000	chr8	130517015	130517093	+	43	intron (NR_130917, intron 1 of 3)	L1MDa|LINE|L1	-20666	NR_037457	100500839		NR_037457	ENSG00000263763	MIR3686	-	microRNA 3686	ncRNA	43	1	1.692e-12	F	F	enriched	11.7716	5.45831
chr8:23391643-23391692:+:1000	chr8	23391644	23391692	+	113	intron (NM_001317812, intron 1 of 3)	AluJb|SINE|Alu	5360	NM_001317812	51312	Hs.596025	NM_016612	ENSG00000147454	SLC25A37	HT015|MFRN|MFRN1|MSC|MSCP|PRO1278|PRO1584|PRO2217	solute carrier family 25 member 37	protein-coding	113	2	2.2e-16	F	F	enriched	15.6576	5.45235
chr22:20072292-20072397:+:1000	chr22	20072293	20072397	+	128	promoter-TSS (NR_037412)	promoter-TSS (NR_037412)	-924	NR_037412	100500860		NR_037412	ENSG00000284140	MIR3618	-	microRNA 3618	ncRNA	128	3	2.2e-16	F	F	enriched	15.6576	5.44708
chr18:9572310-9572418:-:1000	chr18	9572311	9572418	+	85	intron (NM_001042388, intron 10 of 19)	L2c|LINE|L2	42241	NM_005134	9989	Hs.743236	NM_005134	ENSG00000154845	PPP4R1	MEG1|PP4(Rmeg)|PP4R1	protein phosphatase 4 regulatory subunit 1	protein-coding	85	2	2.2e-16	F	F	enriched	15.6576	5.44143
chr1:235320875-235321005:-:1000	chr1	235320876	235321005	+	56	intron (NR_027762, intron 2 of 9)	intron (NR_027762, intron 2 of 9)	3991	NR_144490	23029	Hs.535224	NM_015014	ENSG00000188739	RBM34	-	RNA binding motif protein 34	protein-coding	56	1	3.32e-13	F	F	enriched	12.4789	5.43952
chr1:35840623-35840821:+:1000	chr1	35840624	35840821	+	56	intron (NM_005095, intron 7 of 29)	intron (NM_005095, intron 7 of 29)	-9044	NR_046659	100861513	Hs.585397	NR_046659	ENSG00000227409	ZMYM4-AS1	-	ZMYM4 antisense RNA 1	ncRNA	56	1	3.32e-13	F	F	enriched	12.4789	5.43952
chr13:19567957-19568059:-:1000	chr13	19567958	19568059	+	56	Intergenic	Intergenic	-14391	NR_026852	348021	Hs.314114	NR_026852	ENSG00000232685	LINC00442	-	long intergenic non-protein coding RNA 442	ncRNA	56	1	3.32e-13	F	F	enriched	12.4789	5.43952
chr16:47625021-47625083:+:1000	chr16	47625022	47625083	+	56	intron (NM_000293, intron 10 of 30)	L2c|LINE|L2	129842	NM_000293	5257	Hs.78060	NM_000293	ENSG00000102893	PHKB	-	phosphorylase kinase regulatory subunit beta	protein-coding	56	1	3.32e-13	F	F	enriched	12.4789	5.43952
chr19:19497977-19498023:+:1000	chr19	19497978	19498023	+	56	intron (NM_001359631, intron 1 of 10)	intron (NM_001359631, intron 1 of 10)	1388	NM_017660	54815	Hs.118964	NM_017660	ENSG00000167491	GATAD2A	p66alpha	GATA zinc finger domain containing 2A	protein-coding	56	1	3.32e-13	F	F	enriched	12.4789	5.43952
chr2:236481760-236481806:+:1000	chr2	236481761	236481806	+	56	intron (NM_001244888, intron 1 of 9)	AluJb|SINE|Alu	-55218	NR_146582	27321		NR_146582		TNRC17	CAGL234	trinucleotide repeat containing 17	ncRNA	56	1	3.32e-13	F	F	enriched	12.4789	5.43952
chr2:242250862-242250968:-:1000	chr2	242250863	242250968	+	56	intron (NM_005336, intron 1 of 27)	HAL1|LINE|L1	-3687	NM_001008491	4735	Hs.721234	NM_004404	ENSG00000168385	2019-09-02	DIFF6|NEDD-5|NEDD5|Pnutl3|hNedd5	septin 2	protein-coding	56	1	3.32e-13	F	F	enriched	12.4789	5.43952
chr20:33647421-33647478:-:1000	chr20	33647422	33647478	+	56	intron (NM_199368, intron 3 of 18)	AluJr|SINE|Alu	33168	NM_199368	26133	Hs.168073	NM_015638	ENSG00000100991	TRPC4AP	C20orf188|PPP1R158|TRRP4AP|TRUSS	transient receptor potential cation channel subfamily C member 4 associated protein	protein-coding	56	1	3.32e-13	F	F	enriched	12.4789	5.43952
chr21:35496515-35496625:+:1000	chr21	35496516	35496625	+	56	intron (NM_032476, intron 1 of 2)	L2c|LINE|L2	50747	NM_032476	64968	Hs.302742	NM_032476	ENSG00000243927	MRPS6	C21orf101|MRP-S6|RPMS6|S6mt	mitochondrial ribosomal protein S6	protein-coding	56	1	3.32e-13	F	F	enriched	12.4789	5.43952
chr3:15879202-15879300:-:1000	chr3	15879203	15879300	+	56	intron (NM_001349279, intron 1 of 28)	L1MB7|LINE|L1	21802	NM_001349279	23243	Hs.335239	NM_015199	ENSG00000206560	ANKRD28	PITK|PPP1R65	ankyrin repeat domain 28	protein-coding	56	1	3.32e-13	F	F	enriched	12.4789	5.43952
chr5:131083547-131083657:-:1000	chr5	131083548	131083657	+	56	intron (NM_001008738, intron 1 of 16)	intron (NM_001008738, intron 1 of 16)	49041	NM_001346114	96459	Hs.591273	NM_133372	ENSG00000217128	FNIP1	-	folliculin interacting protein 1	protein-coding	56	1	3.32e-13	F	F	enriched	12.4789	5.43952
chr6:135304868-135304983:-:1000	chr6	135304869	135304983	+	56	intron (NM_001145158, intron 11 of 16)	L2a|LINE|L2	-4356	NR_037435	100500880		NR_037435	ENSG00000283409	MIR3662	mir-3662	microRNA 3662	ncRNA	56	1	3.32e-13	F	F	enriched	12.4789	5.43952
chr7:127371607-127371678:+:1000	chr7	127371608	127371678	+	56	intron (NM_014390, intron 10 of 23)	intron (NM_014390, intron 10 of 23)	79600	NM_014390	27044	Hs.122523	NM_014390	ENSG00000197157	SND1	TDRD11|Tudor-SN|p100	staphylococcal nuclease and tudor domain containing 1	protein-coding	56	1	3.32e-13	F	F	enriched	12.4789	5.43952
chr7:76216910-76216997:+:1000	chr7	76216911	76216997	+	56	intron (NR_029411, intron 2 of 2)	L2a|LINE|L2	38296	NR_029411	100133091	Hs.712837	NR_029411	ENSG00000205485	LOC100133091	-	uncharacterized LOC100133091	ncRNA	56	1	3.32e-13	F	F	enriched	12.4789	5.43952
chr8:23392052-23392070:+:1000	chr8	23392053	23392070	+	56	intron (NM_001317812, intron 1 of 3)	L2|LINE|L2	5753	NM_001317812	51312	Hs.596025	NM_016612	ENSG00000147454	SLC25A37	HT015|MFRN|MFRN1|MSC|MSCP|PRO1278|PRO1584|PRO2217	solute carrier family 25 member 37	protein-coding	56	1	3.32e-13	F	F	enriched	12.4789	5.43952
chr19:49670161-49670266:+:1000	chr19	49670162	49670266	+	212	intron (NM_001321281, intron 3 of 22)	intron (NM_001321281, intron 3 of 22)	9198	NM_001195227	54795	Hs.467101	NM_017636	ENSG00000130529	TRPM4	LTrpC4|PFHB1B|TRPM4B|hTRPM4	transient receptor potential cation channel subfamily M member 4	protein-coding	212	5	1.8997e-45	200.189	C	enriched	44.7213	5.43804
chr7:100480895-100481030:+:1000	chr7	100480896	100481030	+	111	intron (NM_001128852, intron 5 of 19)	intron (NM_001128852, intron 5 of 19)	6376	NM_001015072	402682	Hs.534845	NM_001015072	ENSG00000176125	UFSP1	UFSP	UFM1 specific peptidase 1 (inactive)	protein-coding	111	2	2.2e-16	F	F	enriched	15.6576	5.42658
chr3:6577987-6578058:+:1000	chr3	6577988	6578058	+	84	Intergenic	L1PA7|LINE|L1	269113	NR_110125	101927347	Hs.333345	NR_110123	ENSG00000226258	GRM7-AS3	-	GRM7 antisense RNA 3	ncRNA	84	2	2.2e-16	F	F	enriched	15.6576	5.42436
chr8:130531750-130531874:-:1000	chr8	130531751	130531874	+	84	intron (NR_130917, intron 1 of 3)	L1MA2|LINE|L1	-35424	NR_037457	100500839		NR_037457	ENSG00000263763	MIR3686	-	microRNA 3686	ncRNA	84	2	2.2e-16	F	F	enriched	15.6576	5.42436
chr1:167978267-167978294:+:1000	chr1	167978268	167978294	+	42	intron (NR_146230, intron 10 of 17)	AluY|SINE|Alu	10383	NR_031702	100313835		NR_031702	ENSG00000221545	MIR1255B2	MIR1255B-2|MIRN1255B2|hsa-mir-1255b-2	microRNA 1255b-2	ncRNA	42	1	3.345e-12	F	F	enriched	11.4756	5.42436
chr1:47837197-47837300:+:1000	chr1	47837198	47837300	+	42	intron (NM_016308, intron 2 of 5)	L2|LINE|L2	37780	NR_046394	51727	Hs.731647	NM_016308	ENSG00000162368	CMPK1	CK|CMK|CMPK|UMK|UMP-CMPK|UMPK	cytidine/uridine monophosphate kinase 1	protein-coding	42	1	3.345e-12	F	F	enriched	11.4756	5.42436
chr1:52334009-52334098:-:1000	chr1	52334010	52334098	+	42	intron (NM_001101662, intron 1 of 30)	intron (NM_001101662, intron 1 of 30)	9658	NM_001242361	4898	Hs.584782	NM_002525	ENSG00000078618	NRDC	NRD1|hNRD1|hNRD2	nardilysin convertase	protein-coding	42	1	3.345e-12	F	F	enriched	11.4756	5.42436
chr1:67413254-67413372:+:1000	chr1	67413255	67413372	+	42	3' UTR (NM_001278215, exon 5 of 5)	3' UTR (NM_001278215, exon 5 of 5)	17387	NM_001077704	57708	Hs.605432	NM_020948	ENSG00000198160	MIER1	ER1|MI-ER1	MIER1 transcriptional regulator	protein-coding	42	1	3.345e-12	F	F	enriched	11.4756	5.42436
chr1:67714005-67714090:+:1000	chr1	67714006	67714090	+	42	intron (NM_144701, intron 9 of 10)	L1PA7|LINE|L1	-58999	NR_047583	3595	Hs.479347	NM_001559	ENSG00000081985	IL12RB2	-	interleukin 12 receptor subunit beta 2	protein-coding	42	1	3.345e-12	F	F	enriched	11.4756	5.42436
chr10:22002224-22002344:+:1000	chr10	22002225	22002344	+	42	intron (NR_136736, intron 16 of 25)	intron (NR_136736, intron 16 of 25)	178710	NM_001195626	8028	Hs.30385	NM_004641	ENSG00000078403	MLLT10	AF10	MLLT10, histone lysine methyltransferase DOT1L cofactor	protein-coding	42	1	3.345e-12	F	F	enriched	11.4756	5.42436
chr10:97897292-97897383:+:1000	chr10	97897293	97897383	+	42	intron (NM_001330737, intron 4 of 7)	L2a|LINE|L2	6959	NM_001330734	9849	Hs.600823	NM_014803	ENSG00000177853	ZNF518A	ZNF518	zinc finger protein 518A	protein-coding	42	1	3.345e-12	F	F	enriched	11.4756	5.42436
chr12:62712195-62712289:+:1000	chr12	62712196	62712289	+	42	intron (NR_147080, intron 4 of 19)	L2|LINE|L2	58102	NR_106740	102465133		NR_106740	ENSG00000284360	MIR6125	hsa-mir-6125|mir-6125	microRNA 6125	ncRNA	42	1	3.345e-12	F	F	enriched	11.4756	5.42436
chr14:58751851-58751948:-:1000	chr14	58751852	58751948	+	42	intron (NR_029435, intron 2 of 3)	intron (NR_029435, intron 2 of 3)	-2851	NR_146595	55451		NR_146595	ENSG00000279636	LINC00216	C14orf107|NCRNA00216|PRO1617	long intergenic non-protein coding RNA 216	ncRNA	42	1	3.345e-12	F	F	enriched	11.4756	5.42436
chr18:77885739-77885802:+:1000	chr18	77885740	77885802	+	42	intron (NM_014913, intron 2 of 3)	intron (NM_014913, intron 2 of 3)	18856	NM_014913	22850	Hs.131915	NM_014913	ENSG00000101544	ADNP2	ZNF508	ADNP homeobox 2	protein-coding	42	1	3.345e-12	F	F	enriched	11.4756	5.42436
chr2:38531033-38531096:-:1000	chr2	38531034	38531096	+	42	intron (NM_001135673, intron 9 of 12)	AluJo|SINE|Alu	72607	NM_001308076	64225	Hs.594950	NM_022374	ENSG00000119787	ATL2	ARL3IP2|ARL6IP2|aip-2|atlastin2	atlastin GTPase 2	protein-coding	42	1	3.345e-12	F	F	enriched	11.4756	5.42436
chr21:16121037-16121135:-:1000	chr21	16121038	16121135	+	42	Intergenic	Intergenic	-105658	NM_001256579	388813	Hs.334177	NM_001256579		LOC388813	-	uncharacterized protein ENSP00000383407-like	protein-coding	42	1	3.345e-12	F	F	enriched	11.4756	5.42436
chr22:20079970-20080033:+:1000	chr22	20079971	20080033	+	42	intron (NM_001190326, intron 7 of 12)	intron (NM_001190326, intron 7 of 12)	6421	NR_031706	100302197		NR_031706	ENSG00000284464	MIR1306	MIRN1306|hsa-mir-1306|mir-1306	microRNA 1306	ncRNA	42	1	3.345e-12	F	F	enriched	11.4756	5.42436
chr5:36223978-36224045:-:1000	chr5	36223979	36224045	+	42	intron (NM_001085411, intron 4 of 11)	L2c|LINE|L2	17481	NM_001287340	133686	Hs.81907	NM_153013	ENSG00000152620	NADK2	C5orf33|DECRD|MNADK|NADKD1	NAD kinase 2, mitochondrial	protein-coding	42	1	3.345e-12	F	F	enriched	11.4756	5.42436
chr8:93879902-93879954:-:1000	chr8	93879903	93879954	+	42	Intergenic	L2a|LINE|L2	-81640	NR_046114	441369	Hs.521683	NR_046114	ENSG00000248858	FLJ46284	-	uncharacterized LOC441369	ncRNA	42	1	3.345e-12	F	F	enriched	11.4756	5.42436
chr9:134292534-134292659:+:1000	chr9	134292535	134292659	+	42	Intergenic	HAL1|LINE|L1	-12880	NM_013318	84726	Hs.743955	NM_013318	ENSG00000130723	PRRC2B	BAT2L|BAT2L1|KIAA0515|LQFBS-1	proline rich coiled-coil 2B	protein-coding	42	1	3.345e-12	F	F	enriched	11.4756	5.42436
chrX:140995371-140995466:+:1000	chrX	140995372	140995466	+	42	exon (NM_005462, exon 4 of 4)	exon (NM_005462, exon 4 of 4)	3777	NM_005462	9947	Hs.132194	NM_005462	ENSG00000155495	MAGEC1	CT7|CT7.1	MAGE family member C1	protein-coding	42	1	3.345e-12	F	F	enriched	11.4756	5.42436
chr1:213360096-213360218:+:1000	chr1	213360097	213360218	+	55	intron (NM_001349665, intron 6 of 10)	L1M3f|LINE|L1	135582	NM_001349654	26750	Hs.591416	NM_012424	ENSG00000136643	RPS6KC1	RPK118|RSKL1|S6K-delta-1|S6PKh1|humS6PKh1	ribosomal protein S6 kinase C1	protein-coding	55	1	5.963e-13	F	F	enriched	12.2245	5.41353
chr11:5387385-5387488:-:1000	chr11	5387386	5387488	+	55	intron (NM_001005567, intron 1 of 4)	intron (NM_001005567, intron 1 of 4)	14699	NM_001004750	390058	Hs.553730	NM_001004750	ENSG00000176239	OR51B6	HOR5'Beta6	olfactory receptor family 51 subfamily B member 6	protein-coding	55	1	5.963e-13	F	F	enriched	12.2245	5.41353
chr12:111984277-111984434:-:1000	chr12	111984278	111984434	+	55	intron (NM_002973, intron 5 of 24)	intron (NM_002973, intron 5 of 24)	-52946	NR_146497	102723619	Hs.569200	NR_146497	ENSG00000258099	ATXN2-AS	-	ATXN2 antisense RNA	ncRNA	55	1	5.963e-13	F	F	enriched	12.2245	5.41353
chr4:753712-753844:+:1000	chr4	753713	753844	+	55	intron (NM_006315, intron 8 of 10)	CpG	21858	NR_036512	100129917	Hs.731755	NR_036511	ENSG00000249592	LOC100129917	-	uncharacterized LOC100129917	ncRNA	55	1	5.963e-13	F	F	enriched	12.2245	5.41353
chr6:27905323-27905416:+:1000	chr6	27905324	27905416	+	55	Intergenic	Intergenic	-19649	NM_012367	26212	Hs.532145	NM_012367	ENSG00000124657	OR2B6	OR2B1|OR2B1P|OR2B5|OR2B6P|OR5-40|OR5-41|OR6-31|dJ408B20.2	olfactory receptor family 2 subfamily B member 6	protein-coding	55	1	5.963e-13	F	F	enriched	12.2245	5.41353
chr7:116790579-116790713:+:1000	chr7	116790580	116790713	+	55	intron (NM_021908, intron 9 of 15)	L2a|LINE|L2	-5000	NR_109981	93654	Hs.628891	NR_002331	ENSG00000226367	ST7-AS2	ST7AS2|ST7OT2	ST7 antisense RNA 2	ncRNA	55	1	5.963e-13	F	F	enriched	12.2245	5.41353
chr7:30634816-30634936:+:1000	chr7	30634817	30634936	+	55	intron (NM_002047, intron 1 of 16)	CpG	367	NM_002047	2617	Hs.404321	NM_002047	ENSG00000106105	GARS	CMT2D|DSMAV|GlyRS|HMN5|SMAD1	glycyl-tRNA synthetase	protein-coding	55	1	5.963e-13	F	F	enriched	12.2245	5.41353
chr8:91304666-91304744:+:1000	chr8	91304667	91304744	+	55	intron (NR_051989, intron 2 of 3)	L2a|LINE|L2	70989	NR_051989	100874052	Hs.571514	NR_051989	ENSG00000253394	LINC00534	-	long intergenic non-protein coding RNA 534	ncRNA	55	1	5.963e-13	F	F	enriched	12.2245	5.41353
chr9:94975232-94975318:-:1000	chr9	94975233	94975318	+	55	intron (NR_073446, intron 32 of 32)	intron (NR_073446, intron 32 of 32)	-21837	NM_001350291	138652	Hs.742918	NM_001350291		PRSS47	-	serine protease 47	protein-coding	55	1	5.963e-13	F	F	enriched	12.2245	5.41353
chrX:110945927-110945981:+:1000	chrX	110945928	110945981	+	55	intron (NR_148693, intron 3 of 21)	HAL1|LINE|L1	21069	NM_001257239	79868	Hs.443061	NM_018466	ENSG00000101901	ALG13	CDG1S|CXorf45|EIEE36|GLT28D1|MDS031|TDRD13|YGL047W	ALG13, UDP-N-acetylglucosaminyltransferase subunit	protein-coding	55	1	5.963e-13	F	F	enriched	12.2245	5.41353
chrX:153928966-153929077:-:1000	chrX	153928967	153929077	+	55	intron (NR_104114, intron 3 of 8)	L2|LINE|L2	-47169	NM_020994	30848	Hs.87225	NM_020994	ENSG00000126890	CTAG2	CAMEL|CT2|CT6.2|CT6.2a|CT6.2b|ESO2|LAGE-1|LAGE2B	cancer/testis antigen 2	protein-coding	55	1	5.963e-13	F	F	enriched	12.2245	5.41353
chr20:3903128-3903246:+:1000	chr20	3903129	3903246	+	83	intron (NR_136715, intron 6 of 6)	intron (NR_136715, intron 6 of 6)	-4977	NR_031722	100302282		NR_031722	ENSG00000283320	MIR103B2	MIR103-2-AS|MIR103-2AS|MIRN103-2AS|hsa-mir-103-2-as	microRNA 103b-2	ncRNA	83	2	2.2e-16	F	F	enriched	15.6576	5.40708
chr8:23392010-23392038:+:1000	chr8	23392011	23392038	+	83	intron (NM_001317812, intron 1 of 3)	L2|LINE|L2	5716	NM_016612	51312	Hs.596025	NM_016612	ENSG00000147454	SLC25A37	HT015|MFRN|MFRN1|MSC|MSCP|PRO1278|PRO1584|PRO2217	solute carrier family 25 member 37	protein-coding	83	2	2.2e-16	F	F	enriched	15.6576	5.40708
chr1:32855803-32855911:-:1000	chr1	32855804	32855911	+	109	intron (NM_001300958, intron 2 of 9)	L2c|LINE|L2	4205	NM_001300958	55108	Hs.353454	NM_018045	ENSG00000160058	BSDC1	-	BSD domain containing 1	protein-coding	109	2	2.2e-16	F	F	enriched	15.6576	5.40035
chr1:628541-628616:-:1000	chr1	628542	628616	+	150	Intergenic	L1MEc|LINE|L1	-6545	NM_001005277	81399	Hs.632360	NM_001005277	ENSG00000284662	OR4F16	OR1-1|OR7-21	olfactory receptor family 4 subfamily F member 16	protein-coding	82	2	2.2e-16	F	F	enriched	15.6576	5.38959
chr1:628541-628616:-:1000	chr1	628542	628616	+	82	Intergenic	L1MEc|LINE|L1	-6545	NM_001005221	729759	Hs.632360	NM_001005221	ENSG00000284733	OR4F29	OR7-21	olfactory receptor family 4 subfamily F member 29	protein-coding	82	2	2.2e-16	F	F	enriched	15.6576	5.38959
chr1:109500459-109500518:-:1000	chr1	109500460	109500518	+	41	intron (NM_015127, intron 1 of 11)	L2|LINE|L2	5632	NM_015127	23155	Hs.658489	NM_015127	ENSG00000121940	CLCC1	MCLC	chloride channel CLIC like 1	protein-coding	41	1	6.612e-12	F	F	enriched	11.1797	5.38959
chr12:107432079-107432199:-:1000	chr12	107432080	107432199	+	41	intron (NM_004075, intron 1 of 12)	intron (NM_004075, intron 1 of 12)	-51195	NM_025198	80298	Hs.5009	NM_025198	ENSG00000120832	MTERF2	MTERFD3|mTERFL	mitochondrial transcription termination factor 2	protein-coding	41	1	6.612e-12	F	F	enriched	11.1797	5.38959
chr19:45912333-45912383:-:1000	chr19	45912334	45912383	+	41	exon (NM_001297590, exon 3 of 3)	exon (NM_001297590, exon 3 of 3)	-2751	NM_001142502	10848	Hs.466937	NM_006663	ENSG00000104881	PPP1R13L	IASPP|NKIP1|RAI|RAI4	protein phosphatase 1 regulatory subunit 13 like	protein-coding	41	1	6.612e-12	F	F	enriched	11.1797	5.38959
chr20:3992162-3992229:-:1000	chr20	3992163	3992229	+	41	intron (NM_001134338, intron 1 of 6)	HAL1|LINE|L1	4042	NM_001134337	11237	Hs.547576	NM_007219	ENSG00000101236	RNF24	G1L	ring finger protein 24	protein-coding	41	1	6.612e-12	F	F	enriched	11.1797	5.38959
chr4:1879369-1879455:+:1000	chr4	1879370	1879455	+	41	intron (NM_001042424, intron 1 of 21)	L2a|LINE|L2	6289	NM_001042424	7468	Hs.113876	NM_007331	ENSG00000109685	NSD2	KMT3F|KMT3G|MMSET|REIIBP|TRX5|WHS|WHSC1	nuclear receptor binding SET domain protein 2	protein-coding	41	1	6.612e-12	F	F	enriched	11.1797	5.38959
chr5:131119789-131119857:-:1000	chr5	131119790	131119857	+	41	intron (NM_001008738, intron 1 of 16)	HAL1|LINE|L1	12820	NM_001346114	96459	Hs.591273	NM_133372	ENSG00000217128	FNIP1	-	folliculin interacting protein 1	protein-coding	41	1	6.612e-12	F	F	enriched	11.1797	5.38959
chr5:64851597-64851666:-:1000	chr5	64851598	64851666	+	41	intron (NM_001267038, intron 2 of 10)	L2a|LINE|L2	7363	NM_001349369	64105	Hs.529778	NM_022145	ENSG00000123219	CENPK	AF5alpha|CENP-K|FKSG14|P33|Solt	centromere protein K	protein-coding	41	1	6.612e-12	F	F	enriched	11.1797	5.38959
chr6:33372344-33372458:+:1000	chr6	33372345	33372458	+	41	intron (NM_002263, intron 6 of 10)	L2c|LINE|L2	-6372	NR_027692	5252	Hs.166204	NM_002636	ENSG00000112511	PHF1	MTF2L2|PCL1|PHF2|TDRD19C|hPHF1	PHD finger protein 1	protein-coding	41	1	6.612e-12	F	F	enriched	11.1797	5.38959
chr7:128689385-128689470:-:1000	chr7	128689386	128689470	+	41	intron (NR_034053, intron 1 of 23)	intron (NR_034053, intron 1 of 23)	5799	NM_012470	23534	Hs.193613	NM_012470	ENSG00000064419	TNPO3	IPO12|LGMD1F|MTR10A|TRN-SR|TRN-SR2|TRNSR	transportin 3	protein-coding	41	1	6.612e-12	F	F	enriched	11.1797	5.38959
chr7:73111298-73111362:+:1000	chr7	73111299	73111362	+	41	intron (NR_045512, intron 9 of 10)	intron (NR_045512, intron 9 of 10)	13432	NM_001202560	114049	Hs.647063	NM_017528	ENSG00000071462	BUD23	HASJ4442|HUSSY-3|MERM1|PP3381|WBMT|WBSCR22	BUD23, rRNA methyltransferase and ribosome maturation factor	protein-coding	41	1	6.612e-12	F	F	enriched	11.1797	5.38959
chrX:134665166-134665264:+:1000	chrX	134665167	134665264	+	41	intron (NM_182540, intron 2 of 16)	intron (NM_182540, intron 2 of 16)	-10616	NR_046740	100874118	Hs.602150	NR_046740	ENSG00000225235	INTS6L-AS1	DDX26B-AS1	INTS6L antisense RNA 1	ncRNA	41	1	6.612e-12	F	F	enriched	11.1797	5.38959
chrX:136056065-136056197:+:1000	chrX	136056066	136056197	+	41	Intergenic	CT-rich|Low_complexity|Low_complexity	57702	NM_054021	83550	Hs.350569	NM_054021	ENSG00000165370	GPR101	GPCR6|PAGH2|PITA2	G protein-coupled receptor 101	protein-coding	41	1	6.612e-12	F	F	enriched	11.1797	5.38959
chrX:153928910-153929007:-:1000	chrX	153928911	153929007	+	41	intron (NR_104114, intron 3 of 8)	L2|LINE|L2	-47106	NM_172377	30848	Hs.87225	NM_020994	ENSG00000126890	CTAG2	CAMEL|CT2|CT6.2|CT6.2a|CT6.2b|ESO2|LAGE-1|LAGE2B	cancer/testis antigen 2	protein-coding	41	1	6.612e-12	F	F	enriched	11.1797	5.38959
chr5:131092683-131092753:-:1000	chr5	131092684	131092753	+	108	intron (NM_001008738, intron 1 of 16)	intron (NM_001008738, intron 1 of 16)	39925	NM_001346114	96459	Hs.591273	NM_133372	ENSG00000217128	FNIP1	-	folliculin interacting protein 1	protein-coding	108	2	2.2e-16	F	F	enriched	15.6576	5.38705
chr8:23392658-23392714:+:1000	chr8	23392659	23392714	+	108	intron (NM_001317812, intron 1 of 3)	intron (NM_001317812, intron 1 of 3)	6378	NM_001317812	51312	Hs.596025	NM_016612	ENSG00000147454	SLC25A37	HT015|MFRN|MFRN1|MSC|MSCP|PRO1278|PRO1584|PRO2217	solute carrier family 25 member 37	protein-coding	108	2	2.2e-16	F	F	enriched	15.6576	5.38705
chr1:51902304-51902408:-:1000	chr1	51902305	51902408	+	54	intron (NM_001981, intron 12 of 24)	L2c|LINE|L2	-14563	NM_001159969	2060	Hs.83722	NM_001981	ENSG00000085832	EPS15	AF-1P|AF1P|MLLT5	epidermal growth factor receptor pathway substrate 15	protein-coding	54	1	1.075e-12	F	F	enriched	11.9686	5.38705
chr17:79591804-79591928:-:1000	chr17	79591805	79591928	+	54	intron (NM_017921, intron 2 of 16)	L2b|LINE|L2	12313	NM_017921	55666	Hs.464333	NM_017921	ENSG00000182446	NPLOC4	NPL4	NPL4 homolog, ubiquitin recognition factor	protein-coding	54	1	1.075e-12	F	F	enriched	11.9686	5.38705
chr5:131092753-131092804:-:1000	chr5	131092754	131092804	+	54	intron (NM_001008738, intron 1 of 16)	intron (NM_001008738, intron 1 of 16)	39864	NM_001346114	96459	Hs.591273	NM_133372	ENSG00000217128	FNIP1	-	folliculin interacting protein 1	protein-coding	54	1	1.075e-12	F	F	enriched	11.9686	5.38705
chr7:91837566-91837680:-:1000	chr7	91837567	91837680	+	54	intron (NM_001013406, intron 15 of 16)	L1MA4|LINE|L1	37791	NM_001350679	889	Hs.531987	NM_004912	ENSG00000001631	KRIT1	CAM|CCM1	KRIT1, ankyrin repeat containing	protein-coding	54	1	1.075e-12	F	F	enriched	11.9686	5.38705
chr22:20069152-20069237:+:1000	chr22	20069153	20069237	+	107	intron (NM_001190326, intron 1 of 12)	L2a|LINE|L2	1440	NM_001190326	54487	Hs.643452	NM_022720	ENSG00000128191	DGCR8	C22orf12|DGCRK6|Gy1|pasha	DGCR8, microprocessor complex subunit	protein-coding	107	2	2.2e-16	F	F	enriched	15.6576	5.37363
chr7:76217192-76217328:+:1000	chr7	76217193	76217328	+	107	intron (NR_029411, intron 2 of 2)	MLT1C|LTR|ERVL-MaLR	38602	NR_029411	100133091	Hs.712837	NR_029411	ENSG00000205485	LOC100133091	-	uncharacterized LOC100133091	ncRNA	107	2	2.2e-16	F	F	enriched	15.6576	5.37363
chr18:709255-709361:-:1000	chr18	709256	709361	+	81	intron (NR_148711, intron 1 of 14)	L2|LINE|L2	3356	NM_001354068	55556	Hs.658550	NM_017512	ENSG00000132199	ENOSF1	FUCD|RTS|TYMSAS	enolase superfamily member 1	protein-coding	81	2	2.2e-16	F	F	enriched	15.6576	5.37189
chr11:57540253-57540424:+:1000	chr11	57540254	57540424	+	106	intron (NM_001085467, intron 1 of 16)	CT-rich|Low_complexity|Low_complexity	11105	NM_001085458	1500	Hs.166011	NM_001331	ENSG00000198561	CTNND1	BCDS2|CAS|CTNND|P120CAS|P120CTN|p120|p120(CAS)|p120(CTN)	catenin delta 1	protein-coding	106	2	2.2e-16	F	F	enriched	15.6576	5.36009
chr17:7785701-7785824:-:1000	chr17	7785702	7785824	+	53	intron (NM_001330111, intron 2 of 4)	intron (NM_001330111, intron 2 of 4)	-2360	NM_001005271	1107	Hs.25601	NM_005852	ENSG00000170004	CHD3	Mi-2a|Mi2-ALPHA|ZFH	chromodomain helicase DNA binding protein 3	protein-coding	53	1	1.949e-12	F	F	enriched	11.7102	5.36009
chr20:47903137-47903200:+:1000	chr20	47903138	47903200	+	53	intron (NR_003604, intron 4 of 4)	HERVIP10F-int|LTR|ERV1	5949	NR_003030	692057		NR_003030	ENSG00000212304	SNORD12	HBII-99|MIR1259|MIRN1259	small nucleolar RNA, C/D box 12	snoRNA	53	1	1.949e-12	F	F	enriched	11.7102	5.36009
chr22:48158307-48158340:+:1000	chr22	48158308	48158340	+	53	intron (NR_122046, intron 8 of 8)	CT-rich|Low_complexity|Low_complexity	130901	NR_122046	284930	Hs.407567	NR_122046	ENSG00000224271	LOC284930	-	uncharacterized LOC284930	ncRNA	53	1	1.949e-12	F	F	enriched	11.7102	5.36009
chr3:6562515-6562579:+:1000	chr3	6562516	6562579	+	53	Intergenic	MLT1A0-int|LTR|ERVL-MaLR	284589	NR_110123	101927347	Hs.333345	NR_110123	ENSG00000226258	GRM7-AS3	-	GRM7 antisense RNA 3	ncRNA	53	1	1.949e-12	F	F	enriched	11.7102	5.36009
chr4:752284-752298:+:1000	chr4	752285	752298	+	53	intron (NM_006315, intron 8 of 10)	CpG	23345	NR_036512	100129917	Hs.731755	NR_036511	ENSG00000249592	LOC100129917	-	uncharacterized LOC100129917	ncRNA	53	1	1.949e-12	F	F	enriched	11.7102	5.36009
chr8:130533039-130533110:-:1000	chr8	130533040	130533110	+	53	intron (NR_130917, intron 1 of 3)	L1MA2|LINE|L1	-36687	NR_037457	100500839		NR_037457	ENSG00000263763	MIR3686	-	microRNA 3686	ncRNA	53	1	1.949e-12	F	F	enriched	11.7102	5.36009
chr8:6602251-6602350:+:1000	chr8	6602252	6602350	+	53	promoter-TSS (NR_039803)	promoter-TSS (NR_039803)	-384	NR_039803	100616348		NR_039803	ENSG00000266038	MIR4659A	mir-4659a	microRNA 4659a	ncRNA	53	1	1.949e-12	F	F	enriched	11.7102	5.36009
chr1:65741317-65741395:+:1000	chr1	65741318	65741395	+	40	intron (NM_014787, intron 1 of 18)	L1MEg|LINE|L1	10979	NM_014787	9829	Hs.647643	NM_014787	ENSG00000116675	DNAJC6	DJC6|PARK19	DnaJ heat shock protein family (Hsp40) member C6	protein-coding	40	1	1.306e-11	F	F	enriched	10.8841	5.35397
chr10:74785179-74785204:-:1000	chr10	74785180	74785204	+	40	intron (NM_000917, intron 10 of 14)	L1PA6|LINE|L1	-70615	NM_032562	84647	Hs.333175	NM_032562	ENSG00000138308	PLA2G12B	FKSG71|GXIIB|GXIIIsPLA2|PLA2G13|sPLA2-GXIIB	phospholipase A2 group XIIB	protein-coding	40	1	1.306e-11	F	F	enriched	10.8841	5.35397
chr11:63607830-63607918:+:1000	chr11	63607831	63607918	+	40	intron (NM_001039469, intron 1 of 18)	intron (NM_001039469, intron 1 of 18)	1474	NM_001163296	2011	Hs.567261	NM_004954	ENSG00000072518	MARK2	EMK-1|EMK1|PAR-1|Par-1b|Par1b	microtubule affinity regulating kinase 2	protein-coding	40	1	1.306e-11	F	F	enriched	10.8841	5.35397
chr13:19569319-19569402:-:1000	chr13	19569320	19569402	+	40	Intergenic	Intergenic	-13038	NR_026852	348021	Hs.314114	NR_026852	ENSG00000232685	LINC00442	-	long intergenic non-protein coding RNA 442	ncRNA	40	1	1.306e-11	F	F	enriched	10.8841	5.35397
chr19:19497177-19497223:+:1000	chr19	19497178	19497223	+	40	intron (NM_001359631, intron 1 of 10)	intron (NM_001359631, intron 1 of 10)	588	NM_017660	54815	Hs.118964	NM_017660	ENSG00000167491	GATAD2A	p66alpha	GATA zinc finger domain containing 2A	protein-coding	40	1	1.306e-11	F	F	enriched	10.8841	5.35397
chr21:38879732-38879826:+:1000	chr21	38879733	38879826	+	40	intron (NM_101395, intron 12 of 12)	L2b|LINE|L2	87178	NM_130438	1859	Hs.368240	NM_001396	ENSG00000157540	DYRK1A	DYRK|DYRK1|HP86|MNB|MNBH|MRD7	dual specificity tyrosine phosphorylation regulated kinase 1A	protein-coding	40	1	1.306e-11	F	F	enriched	10.8841	5.35397
chr22:22171329-22171464:-:1000	chr22	22171330	22171464	+	40	intron (NM_138957, intron 1 of 7)	intron (NM_138957, intron 1 of 7)	50573	NM_138957	5594	Hs.431850	NM_002745	ENSG00000100030	MAPK1	ERK|ERK-2|ERK2|ERT1|MAPK2|P42MAPK|PRKM1|PRKM2|p38|p40|p41|p41mapk|p42-MAPK	mitogen-activated protein kinase 1	protein-coding	40	1	1.306e-11	F	F	enriched	10.8841	5.35397
chr3:43569229-43569282:-:1000	chr3	43569230	43569282	+	40	intron (NM_001346468, intron 11 of 12)	L1MC4|LINE|L1	94162	NM_001346466	55129	Hs.656657	NM_018075	ENSG00000160746	ANO10	SCAR10|TMEM16K	anoctamin 10	protein-coding	40	1	1.306e-11	F	F	enriched	10.8841	5.35397
chr4:68344813-68344887:-:1000	chr4	68344814	68344887	+	40	intron (NM_001812, intron 17 of 18)	L1PB1|LINE|L1	-57132	NR_110747	101927237	Hs.435644	NR_110747	ENSG00000250075	LOC101927237	-	uncharacterized LOC101927237	ncRNA	40	1	1.306e-11	F	F	enriched	10.8841	5.35397
chr5:53252676-53252758:-:1000	chr5	53252677	53252758	+	40	intron (NM_019087, intron 4 of 4)	L1M4c|LINE|L1	-5288	NR_030307	693166		NR_030307	ENSG00000207627	MIR581	MIRN581|hsa-mir-581	microRNA 581	ncRNA	40	1	1.306e-11	F	F	enriched	10.8841	5.35397
chr5:95077709-95077819:+:1000	chr5	95077710	95077819	+	40	intron (NM_014899, intron 3 of 11)	L1MC4|LINE|L1	-10214	NM_001349303	83890	Hs.50499	NM_031952	ENSG00000145757	SPATA9	NYD-SP16	spermatogenesis associated 9	protein-coding	40	1	1.306e-11	F	F	enriched	10.8841	5.35397
chr6:13673325-13673382:-:1000	chr6	13673326	13673382	+	40	intron (NM_005493, intron 2 of 13)	L1MCa|LINE|L1	38442	NM_005493	10048	Hs.708182	NM_005493	ENSG00000010017	RANBP9	BPM-L|BPM90|RANBPM|RanBP7	RAN binding protein 9	protein-coding	40	1	1.306e-11	F	F	enriched	10.8841	5.35397
chr7:107019097-107019187:-:1000	chr7	107019098	107019187	+	40	intron (NM_181733, intron 7 of 20)	L1P2|LINE|L1	-91360	NM_005295	2845	Hs.657277	NM_005295	ENSG00000172209	GPR22	-	G protein-coupled receptor 22	protein-coding	40	1	1.306e-11	F	F	enriched	10.8841	5.35397
chr7:128459043-128459174:+:1000	chr7	128459044	128459174	+	40	intron (NM_022742, intron 17 of 17)	intron (NM_022742, intron 17 of 17)	-11374	NM_001127487	2318	Hs.58414	NM_001458	ENSG00000128591	FLNC	ABP-280|ABP280A|ABPA|ABPL|CMH26|FLN2|MFM5|MPD4|RCM5	filamin C	protein-coding	40	1	1.306e-11	F	F	enriched	10.8841	5.35397
chr7:151840398-151840484:-:1000	chr7	151840399	151840484	+	40	intron (NM_170606, intron 55 of 58)	intron (NM_170606, intron 55 of 58)	117682	NM_022087	63917	Hs.647109	NM_022087	ENSG00000178234	GALNT11	GALNAC-T11|GALNACT11	polypeptide N-acetylgalactosaminyltransferase 11	protein-coding	40	1	1.306e-11	F	F	enriched	10.8841	5.35397
chr8:130529946-130530036:-:1000	chr8	130529947	130530036	+	40	intron (NR_130917, intron 1 of 3)	L1MA2|LINE|L1	-33603	NR_037457	100500839		NR_037457	ENSG00000263763	MIR3686	-	microRNA 3686	ncRNA	40	1	1.306e-11	F	F	enriched	10.8841	5.35397
chr8:130533398-130533443:-:1000	chr8	130533399	130533443	+	40	intron (NR_130917, intron 1 of 3)	L1MA2|LINE|L1	-37033	NR_037457	100500839		NR_037457	ENSG00000263763	MIR3686	-	microRNA 3686	ncRNA	40	1	1.306e-11	F	F	enriched	10.8841	5.35397
chr8:23394012-23394059:+:1000	chr8	23394013	23394059	+	40	intron (NM_001317812, intron 1 of 3)	intron (NM_001317812, intron 1 of 3)	7728	NM_016612	51312	Hs.596025	NM_016612	ENSG00000147454	SLC25A37	HT015|MFRN|MFRN1|MSC|MSCP|PRO1278|PRO1584|PRO2217	solute carrier family 25 member 37	protein-coding	40	1	1.306e-11	F	F	enriched	10.8841	5.35397
chr8:53589933-53590020:-:1000	chr8	53589934	53590020	+	40	intron (NM_001083617, intron 5 of 23)	intron (NM_001083617, intron 5 of 23)	37049	NM_014781	9821	Hs.196102	NM_014781	ENSG00000023287	RB1CC1	ATG17|CC1|FIP200|PPP1R131	RB1 inducible coiled-coil 1	protein-coding	40	1	1.306e-11	F	F	enriched	10.8841	5.35397
chr1:173450953-173451070:+:1000	chr1	173450954	173451070	+	105	intron (NM_004905, intron 2 of 4)	L2a|LINE|L2	4526	NM_004905	9588	Hs.120	NM_004905	ENSG00000117592	PRDX6	1-Cys|AOP2|HEL-S-128m|NSGPx|PRX|aiPLA2|p29	peroxiredoxin 6	protein-coding	105	2	2.2e-16	F	F	enriched	15.6576	5.34641
chr16:24968424-24968504:-:1000	chr16	24968425	24968504	+	105	intron (NM_001006634, intron 9 of 19)	intron (NM_001006634, intron 9 of 19)	58235	NM_001006634	55114	Hs.373793	NM_018054	ENSG00000140750	ARHGAP17	MST066|MST110|MSTP038|MSTP066|MSTP110|NADRIN|PP367|PP4534|RICH-1|RICH1|WBP15	Rho GTPase activating protein 17	protein-coding	105	2	2.2e-16	F	F	enriched	15.6576	5.34641
chr12:116614457-116614499:-:1000	chr12	116614458	116614499	+	79	intron (NM_015335, intron 2 of 30)	intron (NM_015335, intron 2 of 30)	-28019	NR_030351	693205		NR_030351	ENSG00000207967	MIR620	MIRN620|hsa-mir-620	microRNA 620	ncRNA	79	2	2.2e-16	F	F	enriched	15.6576	5.33582
chr15:57232705-57232874:+:1000	chr15	57232706	57232874	+	79	intron (NM_001322165, intron 2 of 18)	CT-rich|Low_complexity|Low_complexity	20801	NM_001322165	6938	Hs.511504	NM_003205	ENSG00000140262	TCF12	CRS3|HEB|HTF4|HsT17266|TCF-12|bHLHb20|p64	transcription factor 12	protein-coding	79	2	2.2e-16	F	F	enriched	15.6576	5.33582
chr9:138841482-138841532:-:1000	chr9	138841483	138841532	+	79	intron (NM_016172, intron 3 of 9)	intron (NM_016172, intron 3 of 9)	11719	NM_016172	10422	Hs.9194	NM_016172	ENSG00000130560	UBAC1	GBDR1|KPC2|UBADC1	UBA domain containing 1	protein-coding	79	2	2.2e-16	F	F	enriched	15.6576	5.33582
chr1:246363711-246363806:-:1000	chr1	246363712	246363806	+	52	intron (NM_022743, intron 5 of 11)	intron (NM_022743, intron 5 of 11)	216955	NM_022743	64754	Hs.567571	NM_022743	ENSG00000185420	SMYD3	KMT3E|ZMYND1|ZNFN3A1|bA74P14.1	SET and MYND domain containing 3	protein-coding	52	1	3.549e-12	F	F	enriched	11.4499	5.33261
chr10:27463576-27463686:+:1000	chr10	27463577	27463686	+	52	intron (NM_001172304, intron 9 of 10)	MLT1C|LTR|ERVL-MaLR	19878	NM_001320757	84930	Hs.276905	NM_032844	ENSG00000120539	MASTL	GREATWALL|GW|GWL|MAST-L|THC2	microtubule associated serine/threonine kinase like	protein-coding	52	1	3.549e-12	F	F	enriched	11.4499	5.33261
chr14:103089357-103089452:+:1000	chr14	103089358	103089452	+	52	intron (NM_015156, intron 2 of 11)	L1MEe|LINE|L1	30409	NM_015156	23186	Hs.510521	NM_015156	ENSG00000089902	RCOR1	COREST|RCOR	REST corepressor 1	protein-coding	52	1	3.549e-12	F	F	enriched	11.4499	5.33261
chr18:9572413-9572474:-:1000	chr18	9572414	9572474	+	52	intron (NM_001042388, intron 10 of 19)	L2c|LINE|L2	42161	NM_005134	9989	Hs.743236	NM_005134	ENSG00000154845	PPP4R1	MEG1|PP4(Rmeg)|PP4R1	protein phosphatase 4 regulatory subunit 1	protein-coding	52	1	3.549e-12	F	F	enriched	11.4499	5.33261
chr18:9572474-9572545:-:1000	chr18	9572475	9572545	+	52	intron (NM_001042388, intron 10 of 19)	intron (NM_001042388, intron 10 of 19)	42095	NM_005134	9989	Hs.743236	NM_005134	ENSG00000154845	PPP4R1	MEG1|PP4(Rmeg)|PP4R1	protein phosphatase 4 regulatory subunit 1	protein-coding	52	1	3.549e-12	F	F	enriched	11.4499	5.33261
chr19:45912045-45912105:-:1000	chr19	45912046	45912105	+	52	exon (NM_001297590, exon 3 of 3)	exon (NM_001297590, exon 3 of 3)	-2468	NM_001142502	10848	Hs.466937	NM_006663	ENSG00000104881	PPP1R13L	IASPP|NKIP1|RAI|RAI4	protein phosphatase 1 regulatory subunit 13 like	protein-coding	52	1	3.549e-12	F	F	enriched	11.4499	5.33261
chr21:44265026-44265088:-:1000	chr21	44265027	44265088	+	52	intron (NM_033661, intron 11 of 11)	LTR41|LTR|ERVL	34328	NM_001260477	10785	Hs.248815	NM_018669	ENSG00000160193	WDR4	TRM82|TRMT82	WD repeat domain 4	protein-coding	52	1	3.549e-12	F	F	enriched	11.4499	5.33261
chr22:48056096-48056195:+:1000	chr22	48056097	48056195	+	52	intron (NR_122046, intron 2 of 8)	CT-rich|Low_complexity|Low_complexity	28723	NR_122046	284930	Hs.407567	NR_122046	ENSG00000224271	LOC284930	-	uncharacterized LOC284930	ncRNA	52	1	3.549e-12	F	F	enriched	11.4499	5.33261
chr3:183453149-183453257:+:1000	chr3	183453150	183453257	+	52	intron (NM_001351371, intron 7 of 21)	intron (NM_001351371, intron 7 of 21)	25176	NM_001351369	55689	Hs.632575	NM_018023	ENSG00000163872	YEATS2	-	YEATS domain containing 2	protein-coding	52	1	3.549e-12	F	F	enriched	11.4499	5.33261
chr4:68519618-68519703:-:1000	chr4	68519619	68519703	+	52	intron (NM_018227, intron 13 of 32)	L1PA13|LINE|L1	47228	NM_018227	55236	Hs.212774	NM_018227	ENSG00000033178	UBA6	E1-L2|MOP-4|UBE1L2	ubiquitin like modifier activating enzyme 6	protein-coding	52	1	3.549e-12	F	F	enriched	11.4499	5.33261
chr5:131119794-131119864:-:1000	chr5	131119795	131119864	+	52	intron (NM_001008738, intron 1 of 16)	HAL1|LINE|L1	12814	NM_001346114	96459	Hs.591273	NM_133372	ENSG00000217128	FNIP1	-	folliculin interacting protein 1	protein-coding	52	1	3.549e-12	F	F	enriched	11.4499	5.33261
chr5:67110196-67110268:-:1000	chr5	67110197	67110268	+	52	Intergenic	L2b|LINE|L2	21191	NR_130779	101928858	Hs.334066	NR_130779	ENSG00000249364	LOC101928858	-	uncharacterized LOC101928858	ncRNA	52	1	3.549e-12	F	F	enriched	11.4499	5.33261
chr5:6727171-6727244:+:1000	chr5	6727172	6727244	+	52	intron (NM_001171805, intron 1 of 12)	intron (NM_001171805, intron 1 of 12)	12490	NM_001171805	11044	Hs.481542	NM_006999	ENSG00000112941	TENT4A	LAK-1|LAK1|PAPD7|POLK|POLS|TRF4|TRF4-1|TRF41|TUTASE5	terminal nucleotidyltransferase 4A	protein-coding	52	1	3.549e-12	F	F	enriched	11.4499	5.33261
chr5:95251681-95251744:-:1000	chr5	95251682	95251744	+	52	intron (NM_012081, intron 3 of 11)	L2b|LINE|L2	-45992	NR_130776	101929710		NR_130776	ENSG00000251314	LOC101929710	-	uncharacterized LOC101929710	ncRNA	52	1	3.549e-12	F	F	enriched	11.4499	5.33261
chr7:128677531-128677597:-:1000	chr7	128677532	128677597	+	52	intron (NM_012470, intron 1 of 22)	L1MCc|LINE|L1	17663	NR_034053	23534	Hs.193613	NM_012470	ENSG00000064419	TNPO3	IPO12|LGMD1F|MTR10A|TRN-SR|TRN-SR2|TRNSR	transportin 3	protein-coding	52	1	3.549e-12	F	F	enriched	11.4499	5.33261
chr7:73108658-73108710:+:1000	chr7	73108659	73108710	+	52	intron (NR_045512, intron 9 of 10)	L2a|LINE|L2	10786	NR_037776	114049	Hs.647063	NM_017528	ENSG00000071462	BUD23	HASJ4442|HUSSY-3|MERM1|PP3381|WBMT|WBSCR22	BUD23, rRNA methyltransferase and ribosome maturation factor	protein-coding	52	1	3.549e-12	F	F	enriched	11.4499	5.33261
chr7:87524814-87524883:+:1000	chr7	87524815	87524883	+	52	intron (NM_001318062, intron 6 of 11)	L1MEf|LINE|L1	-19157	NM_018843	55972	Hs.208414	NM_018843	ENSG00000075303	SLC25A40	MCFP	solute carrier family 25 member 40	protein-coding	52	1	3.549e-12	F	F	enriched	11.4499	5.33261
chr9:111845275-111845398:-:1000	chr9	111845276	111845398	+	157	intron (NM_032012, intron 7 of 17)	intron (NM_032012, intron 7 of 17)	-36759	NR_029506	407036		NR_029506	ENSG00000207698	MIR32	MIRN32|hsa-mir-32|miR-32|miRNA32	microRNA 32	ncRNA	157	4	2.2e-16	F	F	enriched	15.6576	5.32666
chr9:138840430-138840482:-:1000	chr9	138840431	138840482	+	103	intron (NM_016172, intron 3 of 9)	intron (NM_016172, intron 3 of 9)	12770	NM_016172	10422	Hs.9194	NM_016172	ENSG00000130560	UBAC1	GBDR1|KPC2|UBADC1	UBA domain containing 1	protein-coding	103	2	2.2e-16	F	F	enriched	15.6576	5.31867
chr1:167983870-167983942:+:1000	chr1	167983871	167983942	+	39	intron (NR_146230, intron 10 of 17)	L2a|LINE|L2	16008	NR_031702	100313835		NR_031702	ENSG00000221545	MIR1255B2	MIR1255B-2|MIRN1255B2|hsa-mir-1255b-2	microRNA 1255b-2	ncRNA	39	1	2.579e-11	F	F	enriched	10.5885	5.31744
chr1:207515830-207515894:+:1000	chr1	207515831	207515894	+	39	intron (NM_001114752, intron 10 of 10)	L1MA4A|LINE|L1	21045	NM_001114752	1604	Hs.126517	NM_000574	ENSG00000196352	CD55	CHAPLE|CR|CROM|DAF|TC	CD55 molecule (Cromer blood group)	protein-coding	39	1	2.579e-11	F	F	enriched	10.5885	5.31744
chr1:207516521-207516602:+:1000	chr1	207516522	207516602	+	39	intron (NM_001114752, intron 10 of 10)	L1MA4A|LINE|L1	21745	NM_001114752	1604	Hs.126517	NM_000574	ENSG00000196352	CD55	CHAPLE|CR|CROM|DAF|TC	CD55 molecule (Cromer blood group)	protein-coding	39	1	2.579e-11	F	F	enriched	10.5885	5.31744
chr1:207948437-207948457:+:1000	chr1	207948438	207948457	+	39	intron (NM_172359, intron 9 of 12)	L1PA6|LINE|L1	23064	NM_172351	4179	Hs.510402	NM_002389	ENSG00000117335	CD46	AHUS2|MCP|MIC10|TLX|TRA2.10	CD46 molecule	protein-coding	39	1	2.579e-11	F	F	enriched	10.5885	5.31744
chr1:23377648-23377716:+:1000	chr1	23377649	23377716	+	39	intron (NM_001009999, intron 4 of 20)	intron (NM_001009999, intron 4 of 20)	6745	NR_039614									39	1	2.579e-11	F	F	enriched	10.5885	5.31744
chr1:42653022-42653067:-:1000	chr1	42653023	42653067	+	39	intron (NM_001198852, intron 10 of 11)	intron (NM_001198852, intron 10 of 11)	-22650	NM_033553	2980	Hs.778	NM_033553	ENSG00000197273	GUCA2A	GCAP-I|GUCA2|STARA	guanylate cyclase activator 2A	protein-coding	39	1	2.579e-11	F	F	enriched	10.5885	5.31744
chr10:17488564-17488646:-:1000	chr10	17488565	17488646	+	39	intron (NM_001004470, intron 2 of 7)	L1ME4a|LINE|L1	7781	NM_001004470	338596	Hs.677766	NM_001004470	ENSG00000148488	ST8SIA6	SIA8F|SIAT8-F|SIAT8F|ST8SIA-VI|ST8SiaVI	ST8 alpha-N-acetyl-neuraminide alpha-2,8-sialyltransferase 6	protein-coding	39	1	2.579e-11	F	F	enriched	10.5885	5.31744
chr10:74785204-74785224:-:1000	chr10	74785205	74785224	+	39	intron (NM_000917, intron 10 of 14)	L1PA6|LINE|L1	-70637	NM_032562	84647	Hs.333175	NM_032562	ENSG00000138308	PLA2G12B	FKSG71|GXIIB|GXIIIsPLA2|PLA2G13|sPLA2-GXIIB	phospholipase A2 group XIIB	protein-coding	39	1	2.579e-11	F	F	enriched	10.5885	5.31744
chr11:9171073-9171228:-:1000	chr11	9171074	9171228	+	39	intron (NM_001348748, intron 16 of 23)	intron (NM_001348748, intron 16 of 23)	55241	NR_027713	283102	Hs.689472	NR_027713	ENSG00000213538	KRT8P41	-	keratin 8 pseudogene 41	pseudo	39	1	2.579e-11	F	F	enriched	10.5885	5.31744
chr13:19569645-19569738:-:1000	chr13	19569646	19569738	+	39	Intergenic	Intergenic	-12707	NR_026852	348021	Hs.314114	NR_026852	ENSG00000232685	LINC00442	-	long intergenic non-protein coding RNA 442	ncRNA	39	1	2.579e-11	F	F	enriched	10.5885	5.31744
chr14:100832991-100833062:-:1000	chr14	100832992	100833062	+	39	intron (NM_213645, intron 1 of 9)	intron (NM_213645, intron 1 of 9)	8900	NM_213646	7453	Hs.497599	NM_004184	ENSG00000140105	WARS	GAMMA-2|HMN9|IFI53|IFP53	tryptophanyl-tRNA synthetase	protein-coding	39	1	2.579e-11	F	F	enriched	10.5885	5.31744
chr16:69685203-69685319:+:1000	chr16	69685204	69685319	+	39	intron (NM_173215, intron 4 of 13)	intron (NM_173215, intron 4 of 13)	57317	NR_145753	109617018		NR_145753		SNORD13H	-	small nucleolar RNA, C/D box 13H	snoRNA	39	1	2.579e-11	F	F	enriched	10.5885	5.31744
chr2:15646120-15646173:-:1000	chr2	15646121	15646173	+	39	intron (NM_015909, intron 10 of 51)	L1MC4|LINE|L1	55325	NR_052013	51594	Hs.467759	NM_015909	ENSG00000151779	NBAS	ILFS2|NAG|SOPH	neuroblastoma amplified sequence	protein-coding	39	1	2.579e-11	F	F	enriched	10.5885	5.31744
chr2:24757799-24757883:+:1000	chr2	24757800	24757883	+	39	Intergenic	L1PA6|LINE|L1	-49505	NM_003743	8648	Hs.596314	NM_003743	ENSG00000084676	NCOA1	F-SRC-1|KAT13A|RIP160|SRC1|bHLHe42|bHLHe74	nuclear receptor coactivator 1	protein-coding	39	1	2.579e-11	F	F	enriched	10.5885	5.31744
chr3:40572864-40572969:+:1000	chr3	40572865	40572969	+	39	intron (NM_198484, intron 4 of 4)	T-rich|Low_complexity|Low_complexity	6548	NM_198484	285268	Hs.19977	NM_198484	ENSG00000172888	ZNF621	-	zinc finger protein 621	protein-coding	39	1	2.579e-11	F	F	enriched	10.5885	5.31744
chr4:39748090-39748177:+:1000	chr4	39748091	39748177	+	39	intron (NM_001312646, intron 3 of 4)	intron (NM_001312646, intron 3 of 4)	48470	NM_001312646	3093	Hs.50308	NM_005339	ENSG00000078140	UBE2K	E2-25K|HIP2|HYPG|LIG|UBC1	ubiquitin conjugating enzyme E2 K	protein-coding	39	1	2.579e-11	F	F	enriched	10.5885	5.31744
chr4:68347248-68347328:-:1000	chr4	68347249	68347328	+	39	intron (NM_001812, intron 17 of 18)	L1PB1|LINE|L1	-59570	NR_110747	101927237	Hs.435644	NR_110747	ENSG00000250075	LOC101927237	-	uncharacterized LOC101927237	ncRNA	39	1	2.579e-11	F	F	enriched	10.5885	5.31744
chr4:71655782-71655898:+:1000	chr4	71655783	71655898	+	39	TTS (NM_001130709)	TTS (NM_001130709)	49380	NM_001098477	2926	Hs.309763	NM_002092	ENSG00000132463	GRSF1	-	G-rich RNA sequence binding factor 1	protein-coding	39	1	2.579e-11	F	F	enriched	10.5885	5.31744
chr5:131092752-131092803:-:1000	chr5	131092753	131092803	+	39	intron (NM_001008738, intron 1 of 16)	intron (NM_001008738, intron 1 of 16)	39865	NM_001346114	96459	Hs.591273	NM_133372	ENSG00000217128	FNIP1	-	folliculin interacting protein 1	protein-coding	39	1	2.579e-11	F	F	enriched	10.5885	5.31744
chr6:143491817-143491897:+:1000	chr6	143491818	143491897	+	39	intron (NM_016108, intron 3 of 5)	L1M2|LINE|L1	109878	NM_016108	51390	Hs.567501	NM_016108	ENSG00000146416	AIG1	AIG-1|dJ95L4.1	androgen induced 1	protein-coding	39	1	2.579e-11	F	F	enriched	10.5885	5.31744
chr6:4801037-4801100:+:1000	chr6	4801038	4801100	+	39	intron (NM_004824, intron 1 of 6)	L1MEf|LINE|L1	24389	NM_004824	9425	Hs.269092	NM_004824	ENSG00000153046	CDYL	CDYL1	chromodomain Y like	protein-coding	39	1	2.579e-11	F	F	enriched	10.5885	5.31744
chr7:91837623-91837681:-:1000	chr7	91837624	91837681	+	39	intron (NM_001013406, intron 15 of 16)	L1MA4|LINE|L1	37762	NM_001350682	889	Hs.531987	NM_004912	ENSG00000001631	KRIT1	CAM|CCM1	KRIT1, ankyrin repeat containing	protein-coding	39	1	2.579e-11	F	F	enriched	10.5885	5.31744
chr8:124093431-124093562:+:1000	chr8	124093432	124093562	+	39	intron (NM_001330606, intron 2 of 20)	L2|LINE|L2	8577	NM_145647	93594	Hs.492716	NM_145647	ENSG00000156787	TBC1D31	Gm85|WDR67	TBC1 domain family member 31	protein-coding	39	1	2.579e-11	F	F	enriched	10.5885	5.31744
chr8:130481772-130481895:-:1000	chr8	130481773	130481895	+	39	intron (NR_130919, intron 1 of 3)	intron (NR_130919, intron 1 of 3)	14554	NR_037457	100500839		NR_037457	ENSG00000263763	MIR3686	-	microRNA 3686	ncRNA	39	1	2.579e-11	F	F	enriched	10.5885	5.31744
chr9:4988814-4988891:+:1000	chr9	4988815	4988891	+	39	intron (NM_001322194, intron 2 of 24)	intron (NM_001322194, intron 2 of 24)	3608	NM_004972	3717	Hs.656213	NM_004972	ENSG00000096968	JAK2	JTK10|THCYT3	Janus kinase 2	protein-coding	39	1	2.579e-11	F	F	enriched	10.5885	5.31744
chrX:122785368-122785434:-:1000	chrX	122785369	122785434	+	39	intron (NM_001081550, intron 12 of 38)	L1PA7|LINE|L1	81503	NM_001081550	57187	Hs.149991	NM_020449	ENSG00000125676	THOC2	CXorf3|MRX12|MRX35|THO2|dJ506G2.1|hTREX120	THO complex 2	protein-coding	39	1	2.579e-11	F	F	enriched	10.5885	5.31744
chrX:153312061-153312155:-:1000	chrX	153312062	153312155	+	39	intron (NM_001110792, intron 1 of 2)	HAL1b|LINE|L1	-26668	NR_031757	100313781		NR_031757	ENSG00000284286	MIR718	hsa-mir-718	microRNA 718	ncRNA	39	1	2.579e-11	F	F	enriched	10.5885	5.31744
chr6:125293883-125293910:+:1000	chr6	125293884	125293910	+	154	intron (NR_136734, intron 2 of 6)	L2c|LINE|L2	-9724	NR_026876	7955	Hs.544438	NR_026876	ENSG00000236548	RNF217-AS1	STL	RNF217 antisense RNA 1 (head to head)	ncRNA	154	3	2.2e-16	F	F	enriched	15.6576	5.31399
chr11:6507627-6507737:+:1000	chr11	6507628	6507737	+	153	Intergenic	L2a|LINE|L2	-4973	NM_012402	23647	Hs.75139	NM_012402	ENSG00000132254	ARFIP2	POR1	ADP ribosylation factor interacting protein 2	protein-coding	153	3	2.2e-16	F	F	enriched	15.6576	5.30459
chr11:63607845-63607923:+:1000	chr11	63607846	63607923	+	51	intron (NM_001039469, intron 1 of 18)	intron (NM_001039469, intron 1 of 18)	1484	NM_001163296	2011	Hs.567261	NM_004954	ENSG00000072518	MARK2	EMK-1|EMK1|PAR-1|Par-1b|Par1b	microtubule affinity regulating kinase 2	protein-coding	51	1	6.497e-12	F	F	enriched	11.1873	5.30459
chr16:23897571-23897638:+:1000	chr16	23897572	23897638	+	51	intron (NM_212535, intron 2 of 16)	intron (NM_212535, intron 2 of 16)	50305	NM_002738	5579	Hs.460355	NM_002738	ENSG00000166501	PRKCB	PKC-beta|PKCB|PRKCB1|PRKCB2	protein kinase C beta	protein-coding	51	1	6.497e-12	F	F	enriched	11.1873	5.30459
chr16:89453301-89453408:-:1000	chr16	89453302	89453408	+	51	intron (NM_013275, intron 2 of 12)	intron (NM_013275, intron 2 of 12)	-43971	NR_110932	101927817	Hs.667942	NR_110931		LOC101927817	-	uncharacterized LOC101927817	ncRNA	51	1	6.497e-12	F	F	enriched	11.1873	5.30459
chr21:16122157-16122249:-:1000	chr21	16122158	16122249	+	51	Intergenic	Intergenic	-106775	NM_001256579	388813	Hs.334177	NM_001256579		LOC388813	-	uncharacterized protein ENSP00000383407-like	protein-coding	51	1	6.497e-12	F	F	enriched	11.1873	5.30459
chr21:9944005-9944089:-:1000	chr21	9944006	9944089	+	51	intron (NR_038329, intron 2 of 2)	Tigger1|DNA|TcMar-Tigger	24547	NR_038327	100132288	Hs.487562	NM_174948	ENSG00000188681	TEKT4P2	MAFIPL|TEKT4P	tektin 4 pseudogene 2	pseudo	51	1	6.497e-12	F	F	enriched	11.1873	5.30459
chr7:129723778-129723855:+:1000	chr7	129723779	129723855	+	51	intron (NM_014997, intron 1 of 9)	L2|LINE|L2	13468	NM_014997	23008	Hs.520710	NM_014997	ENSG00000128607	KLHDC10	slim	kelch domain containing 10	protein-coding	51	1	6.497e-12	F	F	enriched	11.1873	5.30459
chr8:130531758-130531830:-:1000	chr8	130531759	130531830	+	51	intron (NR_130917, intron 1 of 3)	L1MA2|LINE|L1	-35406	NR_037457	100500839		NR_037457	ENSG00000263763	MIR3686	-	microRNA 3686	ncRNA	51	1	6.497e-12	F	F	enriched	11.1873	5.30459
chrX:140995111-140995184:+:1000	chrX	140995112	140995184	+	51	exon (NM_005462, exon 4 of 4)	exon (NM_005462, exon 4 of 4)	3506	NM_005462	9947	Hs.132194	NM_005462	ENSG00000155495	MAGEC1	CT7|CT7.1	MAGE family member C1	protein-coding	51	1	6.497e-12	F	F	enriched	11.1873	5.30459
chr2:172385063-172385177:+:1000	chr2	172385064	172385177	+	115	intron (NM_001127383, intron 1 of 2)	L2a|LINE|L2	6254	NM_001127383	79901	Hs.221941	NM_024843	ENSG00000071967	CYBRD1	CYB561A2|DCYTB|FRRS3	cytochrome b reductase 1	protein-coding	115	3	2.2e-16	F	F	enriched	15.6576	5.29257
chr7:63995703-63995754:-:1000	chr7	63995704	63995754	+	115	intron (NM_001130022, intron 3 of 3)	AluJb|SINE|Alu	27776	NM_178558	340252	Hs.520886	NM_178558	ENSG00000173041	ZNF680	-	zinc finger protein 680	protein-coding	115	3	2.2e-16	F	F	enriched	15.6576	5.29257
chr1:61102291-61102432:-:1000	chr1	61102292	61102432	+	101	Intergenic	GA-rich|Low_complexity|Low_complexity	-14005	NR_146508	105378763	Hs.551175	NR_146508	ENSG00000226476	LINC01748	-	long intergenic non-protein coding RNA 1748	ncRNA	101	2	2.2e-16	F	F	enriched	15.6576	5.29038
chr4:2001908-2001999:-:1000	chr4	2001909	2001999	+	101	intron (NM_005663, intron 1 of 10)	L1PA8A|LINE|L1	9008	NM_005663	7469	Hs.21771	NM_005663	ENSG00000185049	NELFA	NELF-A|P/OKcl.15|WHSC2	negative elongation factor complex member A	protein-coding	101	2	2.2e-16	F	F	enriched	15.6576	5.29038
chr7:91760362-91760467:-:1000	chr7	91760363	91760467	+	101	intron (NM_000786, intron 2 of 9)	L2c|LINE|L2	3425	NM_000786	1595	Hs.417077	NM_000786	ENSG00000001630	CYP51A1	CP51|CYP51|CYPL1|LDM|P450-14DM|P450L1	cytochrome P450 family 51 subfamily A member 1	protein-coding	101	2	2.2e-16	F	F	enriched	15.6576	5.29038
chr9:138841889-138841964:-:1000	chr9	138841890	138841964	+	101	intron (NM_016172, intron 3 of 9)	MLT1E3|LTR|ERVL-MaLR	11299	NM_016172	10422	Hs.9194	NM_016172	ENSG00000130560	UBAC1	GBDR1|KPC2|UBADC1	UBA domain containing 1	protein-coding	101	2	2.2e-16	F	F	enriched	15.6576	5.29038
chr6:125293415-125293526:+:1000	chr6	125293416	125293526	+	152	intron (NR_136734, intron 2 of 6)	L2c|LINE|L2	-9298	NR_026876	7955	Hs.544438	NR_026876	ENSG00000236548	RNF217-AS1	STL	RNF217 antisense RNA 1 (head to head)	ncRNA	152	4	2.2e-16	F	F	enriched	15.6576	5.27997
chr1:89183191-89183322:+:1000	chr1	89183192	89183322	+	38	intron (NM_001320708, intron 1 of 20)	L1PA6|LINE|L1	-32370	NR_110682	101927891	Hs.637231	NR_110682	ENSG00000237505	PKN2-AS1	-	PKN2 antisense RNA 1	ncRNA	38	1	5.09e-11	F	F	enriched	10.2933	5.27997
chr1:97246157-97246245:+:1000	chr1	97246158	97246245	+	38	intron (NM_001300988, intron 7 of 13)	L2b|LINE|L2	58007	NR_125356	58155	Hs.596061	NM_021190	ENSG00000117569	PTBP2	PTBLP|brPTB|nPTB	polypyrimidine tract binding protein 2	protein-coding	38	1	5.09e-11	F	F	enriched	10.2933	5.27997
chr10:21859950-21860027:+:1000	chr10	21859951	21860027	+	38	intron (NR_136736, intron 4 of 25)	L1MEc|LINE|L1	36415	NM_001195626	8028	Hs.30385	NM_004641	ENSG00000078403	MLLT10	AF10	MLLT10, histone lysine methyltransferase DOT1L cofactor	protein-coding	38	1	5.09e-11	F	F	enriched	10.2933	5.27997
chr16:23897566-23897652:+:1000	chr16	23897567	23897652	+	38	intron (NM_212535, intron 2 of 16)	intron (NM_212535, intron 2 of 16)	50309	NM_002738	5579	Hs.460355	NM_002738	ENSG00000166501	PRKCB	PKC-beta|PKCB|PRKCB1|PRKCB2	protein kinase C beta	protein-coding	38	1	5.09e-11	F	F	enriched	10.2933	5.27997
chr19:19497978-19498021:+:1000	chr19	19497979	19498021	+	38	intron (NM_001359631, intron 1 of 10)	intron (NM_001359631, intron 1 of 10)	1388	NM_017660	54815	Hs.118964	NM_017660	ENSG00000167491	GATAD2A	p66alpha	GATA zinc finger domain containing 2A	protein-coding	38	1	5.09e-11	F	F	enriched	10.2933	5.27997
chr2:177174106-177174189:+:1000	chr2	177174107	177174189	+	38	intron (NM_001006635, intron 4 of 10)	L1PA6|LINE|L1	40025	NM_001319097	10651	Hs.470728	NM_006554	ENSG00000128654	MTX2	-	metaxin 2	protein-coding	38	1	5.09e-11	F	F	enriched	10.2933	5.27997
chr2:177175133-177175201:+:1000	chr2	177175134	177175201	+	38	intron (NM_001006635, intron 4 of 10)	L1PA6|LINE|L1	41044	NM_001319097	10651	Hs.470728	NM_006554	ENSG00000128654	MTX2	-	metaxin 2	protein-coding	38	1	5.09e-11	F	F	enriched	10.2933	5.27997
chr3:6579400-6579447:+:1000	chr3	6579401	6579447	+	38	Intergenic	L1P2|LINE|L1	267712	NR_110125	101927347	Hs.333345	NR_110123	ENSG00000226258	GRM7-AS3	-	GRM7 antisense RNA 3	ncRNA	38	1	5.09e-11	F	F	enriched	10.2933	5.27997
chr4:2000481-2000537:-:1000	chr4	2000482	2000537	+	38	intron (NM_005663, intron 1 of 10)	L1PA8A|LINE|L1	10453	NM_005663	7469	Hs.21771	NM_005663	ENSG00000185049	NELFA	NELF-A|P/OKcl.15|WHSC2	negative elongation factor complex member A	protein-coding	38	1	5.09e-11	F	F	enriched	10.2933	5.27997
chr4:752244-752311:+:1000	chr4	752245	752311	+	38	intron (NM_006315, intron 8 of 10)	CpG	23358	NR_036512	100129917	Hs.731755	NR_036511	ENSG00000249592	LOC100129917	-	uncharacterized LOC100129917	ncRNA	38	1	5.09e-11	F	F	enriched	10.2933	5.27997
chr6:122746885-122746954:+:1000	chr6	122746886	122746954	+	38	intron (NM_001135564, intron 10 of 11)	intron (NM_001135564, intron 10 of 11)	26224	NM_001243094	3298	Hs.158195	NM_004506	ENSG00000025156	HSF2	HSF 2|HSTF 2	heat shock transcription factor 2	protein-coding	38	1	5.09e-11	F	F	enriched	10.2933	5.27997
chr6:170850298-170850370:-:1000	chr6	170850299	170850370	+	38	intron (NM_002793, intron 4 of 5)	intron (NM_002793, intron 4 of 5)	12083	NM_002793	5689	Hs.352768	NM_002793	ENSG00000008018	PSMB1	HC5|PMSB1|PSC5	proteasome subunit beta 1	protein-coding	38	1	5.09e-11	F	F	enriched	10.2933	5.27997
chr6:4829460-4829533:+:1000	chr6	4829461	4829533	+	38	intron (NM_004824, intron 1 of 6)	L1MB4|LINE|L1	-6835	NM_001143970	9425	Hs.269092	NM_004824	ENSG00000153046	CDYL	CDYL1	chromodomain Y like	protein-coding	38	1	5.09e-11	F	F	enriched	10.2933	5.27997
chr7:135798302-135798367:+:1000	chr7	135798303	135798367	+	55	Intergenic	L1PA7|LINE|L1	-136131	NM_145808	136319	Hs.602015	NM_145808	ENSG00000105887	MTPN	GCDP|V-1	myotrophin	protein-coding	38	1	5.09e-11	F	F	enriched	10.2933	5.27997
chr7:135798302-135798367:+:1000	chr7	135798303	135798367	+	38	Intergenic	L1PA7|LINE|L1	-136131	NM_001128619	767558	Hs.602015	NM_001128619	ENSG00000267697	LUZP6	MPD6|MTPNUT	leucine zipper protein 6	protein-coding	38	1	5.09e-11	F	F	enriched	10.2933	5.27997
chr7:148527763-148527886:-:1000	chr7	148527764	148527886	+	38	intron (NM_152998, intron 3 of 18)	intron (NM_152998, intron 3 of 18)	52776	NM_001203249	2146	Hs.444082	NM_004456	ENSG00000106462	EZH2	ENX-1|ENX1|EZH2b|KMT6|KMT6A|WVS|WVS2	enhancer of zeste 2 polycomb repressive complex 2 subunit	protein-coding	38	1	5.09e-11	F	F	enriched	10.2933	5.27997
chr8:130475278-130475389:-:1000	chr8	130475279	130475389	+	38	intron (NR_130919, intron 1 of 3)	MIR|SINE|MIR	21054	NR_037457	100500839		NR_037457	ENSG00000263763	MIR3686	-	microRNA 3686	ncRNA	38	1	5.09e-11	F	F	enriched	10.2933	5.27997
chr8:141823799-141823892:-:1000	chr8	141823800	141823892	+	38	intron (NR_148036, intron 10 of 34)	L1PA13|LINE|L1	-95013	NM_001352751	5747	Hs.395482	NM_005607	ENSG00000169398	PTK2	FADK|FAK|FAK1|FRNK|PPP1R71|p125FAK|pp125FAK	protein tyrosine kinase 2	protein-coding	38	1	5.09e-11	F	F	enriched	10.2933	5.27997
chr8:23390336-23390373:+:1000	chr8	23390337	23390373	+	38	intron (NM_001317812, intron 1 of 3)	intron (NM_001317812, intron 1 of 3)	4047	NM_016612	51312	Hs.596025	NM_016612	ENSG00000147454	SLC25A37	HT015|MFRN|MFRN1|MSC|MSCP|PRO1278|PRO1584|PRO2217	solute carrier family 25 member 37	protein-coding	38	1	5.09e-11	F	F	enriched	10.2933	5.27997
chr9:125917988-125918078:-:1000	chr9	125917989	125918078	+	38	intron (NR_033234, intron 11 of 18)	L2a|LINE|L2	-40277	NR_026677	81571	Hs.708072	NM_030814	ENSG00000236901	MIR600HG	C9orf45|GL012|NCRNA00287	MIR600 host gene	ncRNA	38	1	5.09e-11	F	F	enriched	10.2933	5.27997
chr2:27011932-27012023:+:1000	chr2	27011933	27012023	+	50	intron (NM_001042426, intron 1 of 3)	L2|LINE|L2	3095	NM_001042426	1058	Hs.1594	NM_001809	ENSG00000115163	CENPA	CENP-A|CenH3	centromere protein A	protein-coding	50	1	1.196e-11	F	F	enriched	10.9223	5.27602
chr21:16121029-16121120:-:1000	chr21	16121030	16121120	+	50	Intergenic	Intergenic	-105647	NM_001256579	388813	Hs.334177	NM_001256579		LOC388813	-	uncharacterized protein ENSP00000383407-like	protein-coding	50	1	1.196e-11	F	F	enriched	10.9223	5.27602
chr21:38776716-38776858:+:1000	chr21	38776717	38776858	+	50	intron (NM_001347723, intron 1 of 10)	intron (NM_001347723, intron 1 of 10)	-14420	NM_130436	1859	Hs.368240	NM_001396	ENSG00000157540	DYRK1A	DYRK|DYRK1|HP86|MNB|MNBH|MRD7	dual specificity tyrosine phosphorylation regulated kinase 1A	protein-coding	50	1	1.196e-11	F	F	enriched	10.9223	5.27602
chr3:152089516-152089621:+:1000	chr3	152089517	152089621	+	50	intron (NM_001314057, intron 2 of 11)	L1PA7|LINE|L1	-30790	NR_132656	645843	Hs.632562	NM_001123228	ENSG00000221962	TMEM14EP	TMEM14E	transmembrane protein 14E, pseudogene	pseudo	50	1	1.196e-11	F	F	enriched	10.9223	5.27602
chr4:144269944-144270124:+:1000	chr4	144269945	144270124	+	50	intron (NM_207123, intron 1 of 10)	L2|LINE|L2	5421	NR_036091	100423017		NR_036091	ENSG00000265623	MIR3139	-	microRNA 3139	ncRNA	50	1	1.196e-11	F	F	enriched	10.9223	5.27602
chr5:64851587-64851672:-:1000	chr5	64851588	64851672	+	50	intron (NM_001267038, intron 2 of 10)	L2a|LINE|L2	7365	NM_001349367	64105	Hs.529778	NM_022145	ENSG00000123219	CENPK	AF5alpha|CENP-K|FKSG14|P33|Solt	centromere protein K	protein-coding	50	1	1.196e-11	F	F	enriched	10.9223	5.27602
chr6:8088936-8089031:-:1000	chr6	8088937	8089031	+	50	intron (NM_004280, intron 3 of 3)	intron (NM_004280, intron 3 of 3)	-2218	NR_003703	100124533		NR_003703		SCARNA27	-	small Cajal body-specific RNA 27	ncRNA	50	1	1.196e-11	F	F	enriched	10.9223	5.27602
chr7:111021644-111021742:-:1000	chr7	111021645	111021742	+	50	intron (NM_001350959, intron 5 of 7)	intron (NM_001350959, intron 5 of 7)	180654	NM_032549	83943	Hs.655722	NM_032549	ENSG00000184903	IMMP2L	IMMP2L-IT1|IMP2|IMP2-LIKE	inner mitochondrial membrane peptidase subunit 2	protein-coding	50	1	1.196e-11	F	F	enriched	10.9223	5.27602
chr7:120639234-120639340:+:1000	chr7	120639235	120639340	+	50	intron (NM_001105533, intron 1 of 17)	intron (NM_001105533, intron 1 of 17)	9842	NM_001105533	79974	Hs.189652	NM_024913	ENSG00000106034	CPED1	C7orf58	cadherin like and PC-esterase domain containing 1	protein-coding	50	1	1.196e-11	F	F	enriched	10.9223	5.27602
chr7:127003724-127003790:-:1000	chr7	127003725	127003790	+	50	Intergenic	Intergenic	29021	NM_176814	168850	Hs.159006	NM_176814	ENSG00000048405	ZNF800	-	zinc finger protein 800	protein-coding	50	1	1.196e-11	F	F	enriched	10.9223	5.27602
chr2:85547121-85547243:-:1000	chr2	85547122	85547243	+	99	3' UTR (NM_001206844, exon 5 of 5)	3' UTR (NM_001206844, exon 5 of 5)	8237	NM_001206844	10618	Hs.593382	NM_006464	ENSG00000152291	TGOLN2	TGN38|TGN46|TGN48|TGN51|TTGN2	trans-golgi network protein 2	protein-coding	99	2	2.2e-16	F	F	enriched	15.6576	5.26152
chr8:23391165-23391217:+:1000	chr8	23391166	23391217	+	99	intron (NM_001317812, intron 1 of 3)	intron (NM_001317812, intron 1 of 3)	4883	NM_001317812	51312	Hs.596025	NM_016612	ENSG00000147454	SLC25A37	HT015|MFRN|MFRN1|MSC|MSCP|PRO1278|PRO1584|PRO2217	solute carrier family 25 member 37	protein-coding	99	2	2.2e-16	F	F	enriched	15.6576	5.26152
chr1:229474236-229474314:-:1000	chr1	229474237	229474314	+	75	intron (NM_145257, intron 2 of 3)	HAL1|LINE|L1	4413	NM_145257	126731	Hs.585011	NM_145257	ENSG00000154429	CCSAP	C1orf96|CSAP	centriole, cilia and spindle associated protein	protein-coding	75	2	2.2e-16	F	F	enriched	15.6576	5.26086
chr22:17123978-17124045:+:1000	chr22	17123979	17124045	+	75	intron (NR_001591, intron 6 of 8)	L1PA16|LINE|L1	32418	NR_040115	23783	Hs.627452	NR_040115		ANKRD62P1-PARP4P3	VWFP1-ANKRD62P1-PARP4P3	ANKRD62P1-PARP4P3 readthrough, transcribed pseudogene	pseudo	75	2	2.2e-16	F	F	enriched	15.6576	5.26086
chr1:109500512-109500667:-:1000	chr1	109500513	109500667	+	148	intron (NM_015127, intron 1 of 11)	L2|LINE|L2	5531	NM_015127	23155	Hs.658489	NM_015127	ENSG00000121940	CLCC1	MCLC	chloride channel CLIC like 1	protein-coding	148	3	2.2e-16	F	F	enriched	15.6576	5.25666
chr1:67713991-67714088:+:1000	chr1	67713992	67714088	+	49	intron (NM_144701, intron 9 of 10)	L1PA7|LINE|L1	-59007	NR_047583	3595	Hs.479347	NM_001559	ENSG00000081985	IL12RB2	-	interleukin 12 receptor subunit beta 2	protein-coding	49	1	2.215e-11	F	F	enriched	10.6546	5.24688
chr10:27465161-27465287:+:1000	chr10	27465162	27465287	+	49	intron (NM_001172304, intron 9 of 10)	intron (NM_001172304, intron 9 of 10)	21471	NM_001320757	84930	Hs.276905	NM_032844	ENSG00000120539	MASTL	GREATWALL|GW|GWL|MAST-L|THC2	microtubule associated serine/threonine kinase like	protein-coding	49	1	2.215e-11	F	F	enriched	10.6546	5.24688
chr11:6506174-6506215:+:1000	chr11	6506175	6506215	+	49	TTS (NM_012192)	TTS (NM_012192)	-3486	NM_012402	23647	Hs.75139	NM_012402	ENSG00000132254	ARFIP2	POR1	ADP ribosylation factor interacting protein 2	protein-coding	49	1	2.215e-11	F	F	enriched	10.6546	5.24688
chr12:107358920-107359021:+:1000	chr12	107358921	107359021	+	49	intron (NM_001319663, intron 3 of 4)	L2a|LINE|L2	8408	NM_001319662	90488	Hs.257664	NM_152261	ENSG00000151135	TMEM263	C12orf23	transmembrane protein 263	protein-coding	49	1	2.215e-11	F	F	enriched	10.6546	5.24688
chr15:57232916-57232999:+:1000	chr15	57232917	57232999	+	49	intron (NM_001322165, intron 2 of 18)	intron (NM_001322165, intron 2 of 18)	20969	NM_001322164	6938	Hs.511504	NM_003205	ENSG00000140262	TCF12	CRS3|HEB|HTF4|HsT17266|TCF-12|bHLHb20|p64	transcription factor 12	protein-coding	49	1	2.215e-11	F	F	enriched	10.6546	5.24688
chr17:27432497-27432610:-:1000	chr17	27432498	27432610	+	49	intron (NM_001346765, intron 22 of 42)	L2c|LINE|L2	-29927	NM_004740	9220	Hs.462590	NM_004740	ENSG00000221995	TIAF1	MAJN|SPR210	TGFB1-induced anti-apoptotic factor 1	protein-coding	49	1	2.215e-11	F	F	enriched	10.6546	5.24688
chr19:45912566-45912620:-:1000	chr19	45912567	45912620	+	49	exon (NM_001297590, exon 3 of 3)	exon (NM_001297590, exon 3 of 3)	-2986	NM_001142502	10848	Hs.466937	NM_006663	ENSG00000104881	PPP1R13L	IASPP|NKIP1|RAI|RAI4	protein phosphatase 1 regulatory subunit 13 like	protein-coding	49	1	2.215e-11	F	F	enriched	10.6546	5.24688
chr2:127421552-127421640:+:1000	chr2	127421553	127421640	+	49	intron (NM_016815, intron 1 of 2)	intron (NM_016815, intron 1 of 2)	8085	NM_016815	2995	Hs.59138	NM_002101	ENSG00000136732	GYPC	CD236|CD236R|GE|GE:GPC:GPD:GYPD|GPC|GPD|GYPD|PAS-2|PAS-2'	glycophorin C (Gerbich blood group)	protein-coding	49	1	2.215e-11	F	F	enriched	10.6546	5.24688
chr2:38531022-38531097:-:1000	chr2	38531023	38531097	+	49	intron (NM_001135673, intron 9 of 12)	AluJo|SINE|Alu	72612	NM_001330459	64225	Hs.594950	NM_022374	ENSG00000119787	ATL2	ARL3IP2|ARL6IP2|aip-2|atlastin2	atlastin GTPase 2	protein-coding	49	1	2.215e-11	F	F	enriched	10.6546	5.24688
chr21:38879647-38879761:+:1000	chr21	38879648	38879761	+	49	intron (NM_101395, intron 12 of 12)	L2b|LINE|L2	87103	NM_130438	1859	Hs.368240	NM_001396	ENSG00000157540	DYRK1A	DYRK|DYRK1|HP86|MNB|MNBH|MRD7	dual specificity tyrosine phosphorylation regulated kinase 1A	protein-coding	49	1	2.215e-11	F	F	enriched	10.6546	5.24688
chr22:40344896-40345034:+:1000	chr22	40344897	40345034	+	49	intron (NM_001291826, intron 2 of 6)	L2c|LINE|L2	2144	NM_001291825	9402	Hs.517499	NM_004810	ENSG00000100351	GRAP2	GADS|GRAP-2|GRB2L|GRBLG|GRID|GRPL|GrbX|Grf40|Mona|P38	GRB2 related adaptor protein 2	protein-coding	49	1	2.215e-11	F	F	enriched	10.6546	5.24688
chr4:139145902-139145970:-:1000	chr4	139145903	139145970	+	49	intron (NM_014331, intron 3 of 11)	(GGAA)n|Simple_repeat|Simple_repeat	17567	NM_014331	23657	Hs.390594	NM_014331	ENSG00000151012	SLC7A11	CCBR1|xCT	solute carrier family 7 member 11	protein-coding	49	1	2.215e-11	F	F	enriched	10.6546	5.24688
chr6:160204088-160204168:-:1000	chr6	160204089	160204168	+	49	intron (NM_001008897, intron 6 of 10)	intron (NM_001008897, intron 6 of 10)	2637	NR_002965	677812	Hs.363137	NR_002965	ENSG00000206910	SNORA29	ACA29	small nucleolar RNA, H/ACA box 29	snoRNA	49	1	2.215e-11	F	F	enriched	10.6546	5.24688
chr7:101494612-101494696:+:1000	chr7	101494613	101494696	+	49	intron (NM_181552, intron 1 of 23)	HAL1|LINE|L1	33772	NM_181552	1523	Hs.191482	NM_001913	ENSG00000257923	CUX1	CASP|CDP|CDP/Cut|CDP1|COY1|CUTL1|CUX|Clox|Cux/CDP|GOLIM6|Nbla10317|p100|p110|p200|p75	cut like homeobox 1	protein-coding	49	1	2.215e-11	F	F	enriched	10.6546	5.24688
chr7:148545394-148545482:-:1000	chr7	148545395	148545482	+	49	intron (NM_004456, intron 1 of 19)	intron (NM_004456, intron 1 of 19)	35163	NM_001203249	2146	Hs.444082	NM_004456	ENSG00000106462	EZH2	ENX-1|ENX1|EZH2b|KMT6|KMT6A|WVS|WVS2	enhancer of zeste 2 polycomb repressive complex 2 subunit	protein-coding	49	1	2.215e-11	F	F	enriched	10.6546	5.24688
chr7:149314587-149314682:-:1000	chr7	149314588	149314682	+	49	intron (NR_027788, intron 3 of 7)	L2a|LINE|L2	7246	NR_027789	79970	Hs.520785	NM_024910	ENSG00000133624	ZNF767P	ZNF767	zinc finger family member 767, pseudogene	pseudo	49	1	2.215e-11	F	F	enriched	10.6546	5.24688
chr7:73111190-73111271:+:1000	chr7	73111191	73111271	+	49	intron (NR_045512, intron 9 of 10)	intron (NR_045512, intron 9 of 10)	13333	NR_037776	114049	Hs.647063	NM_017528	ENSG00000071462	BUD23	HASJ4442|HUSSY-3|MERM1|PP3381|WBMT|WBSCR22	BUD23, rRNA methyltransferase and ribosome maturation factor	protein-coding	49	1	2.215e-11	F	F	enriched	10.6546	5.24688
chr7:77339713-77339869:+:1000	chr7	77339714	77339869	+	49	intron (NM_198467, intron 1 of 7)	L2c|LINE|L2	-13129	NR_038361	100505854	Hs.72451	NR_038361	ENSG00000214293	APTR	RSBN1L-AS1	Alu-mediated CDKN1A/p21 transcriptional regulator (non-protein coding)	ncRNA	49	1	2.215e-11	F	F	enriched	10.6546	5.24688
chr9:114400104-114400195:+:1000	chr9	114400105	114400195	+	49	intron (NM_004125, intron 1 of 2)	intron (NM_004125, intron 1 of 2)	6518	NR_037148	548645	Hs.534196	NM_001015882	ENSG00000059769	DNAJC25	bA16L21.2.1	DnaJ heat shock protein family (Hsp40) member C25	protein-coding	49	1	2.215e-11	F	F	enriched	10.6546	5.24688
chr9:114918063-114918195:-:1000	chr9	114918064	114918195	+	49	intron (NM_001282640, intron 2 of 17)	GA-rich|Low_complexity|Low_complexity	19448	NM_001282640	64420	Hs.494827	NM_022486	ENSG00000106868	SUSD1	-	sushi domain containing 1	protein-coding	49	1	2.215e-11	F	F	enriched	10.6546	5.24688
chr1:183474504-183474597:+:1000	chr1	183474505	183474597	+	37	intron (NM_001350221, intron 3 of 24)	L2|LINE|L2	33045	NM_001331007	9887	Hs.591463	NM_014837	ENSG00000116698	SMG7	C1orf16|EST1C|SGA56M	SMG7, nonsense mediated mRNA decay factor	protein-coding	37	1	1.004e-10	F	F	enriched	9.99827	5.2415
chr1:51838755-51838834:-:1000	chr1	51838756	51838834	+	37	intron (NM_001981, intron 21 of 24)	A-rich|Low_complexity|Low_complexity	-28007	NM_001144832	22996	Hs.112949	NM_001080494	ENSG00000085831	TTC39A	C1orf34|DEME-6	tetratricopeptide repeat domain 39A	protein-coding	37	1	1.004e-10	F	F	enriched	9.99827	5.2415
chr1:61102357-61102431:-:1000	chr1	61102358	61102431	+	37	Intergenic	GA-rich|Low_complexity|Low_complexity	-14037	NR_146508	105378763	Hs.551175	NR_146508	ENSG00000226476	LINC01748	-	long intergenic non-protein coding RNA 1748	ncRNA	37	1	1.004e-10	F	F	enriched	9.99827	5.2415
chr1:65996822-65996894:+:1000	chr1	65996823	65996894	+	37	intron (NM_001198687, intron 1 of 18)	L2a|LINE|L2	5486	NM_001198689	3953	Hs.23581	NM_002303	ENSG00000116678	LEPR	CD295|LEP-R|LEPRD|OB-R|OBR	leptin receptor	protein-coding	37	1	1.004e-10	F	F	enriched	9.99827	5.2415
chr10:61641714-61641778:-:1000	chr10	61641715	61641778	+	37	intron (NM_005436, intron 1 of 8)	A-rich|Low_complexity|Low_complexity	24668	NM_005436	8030	Hs.591360	NM_005436	ENSG00000108091	CCDC6	D10S170|H4|PTC|TPC|TST1	coiled-coil domain containing 6	protein-coding	37	1	1.004e-10	F	F	enriched	9.99827	5.2415
chr14:35485320-35485429:+:1000	chr14	35485321	35485429	+	37	intron (NM_003136, intron 11 of 15)	L2b|LINE|L2	-28738	NM_001079519	283635	Hs.446357	NM_173607	ENSG00000151327	FAM177A1	C14orf24	family with sequence similarity 177 member A1	protein-coding	37	1	1.004e-10	F	F	enriched	9.99827	5.2415
chr14:63940070-63940156:-:1000	chr14	63940071	63940156	+	37	intron (NM_001282179, intron 2 of 13)	intron (NM_001282179, intron 2 of 13)	34843	NM_001282182	5529	Hs.334868	NM_006246	ENSG00000154001	PPP2R5E	B56E|B56epsilon	protein phosphatase 2 regulatory subunit B'epsilon	protein-coding	37	1	1.004e-10	F	F	enriched	9.99827	5.2415
chr15:68401416-68401521:+:1000	chr15	68401417	68401521	+	37	intron (NM_001320687, intron 3 of 14)	L2a|LINE|L2	54555	NM_001320687	8554	Hs.162458	NM_016166	ENSG00000033800	PIAS1	DDXBP1|GBP|GU/RH-II|ZMIZ3	protein inhibitor of activated STAT 1	protein-coding	37	1	1.004e-10	F	F	enriched	9.99827	5.2415
chr18:9571574-9571629:-:1000	chr18	9571575	9571629	+	37	intron (NM_001042388, intron 10 of 19)	L2c|LINE|L2	43003	NM_005134	9989	Hs.743236	NM_005134	ENSG00000154845	PPP4R1	MEG1|PP4(Rmeg)|PP4R1	protein phosphatase 4 regulatory subunit 1	protein-coding	37	1	1.004e-10	F	F	enriched	9.99827	5.2415
chr19:10919676-10919770:+:1000	chr19	10919677	10919770	+	37	intron (NM_001005360, intron 14 of 20)	MER117|DNA|hAT-Charlie	8449	NR_029586	406976		NR_029586	ENSG00000207752	MIR199A1	MIR-199-s|MIRN199A1|mir-199a-1	microRNA 199a-1	ncRNA	37	1	1.004e-10	F	F	enriched	9.99827	5.2415
chr19:55627558-55627640:-:1000	chr19	55627559	55627640	+	37	intron (NM_017607, intron 1 of 21)	intron (NM_017607, intron 1 of 21)	1369	NM_001271618	54776	Hs.631579	NM_017607	ENSG00000125503	PPP1R12C	AAVS1|LENG3|MBS85|p84|p85	protein phosphatase 1 regulatory subunit 12C	protein-coding	37	1	1.004e-10	F	F	enriched	9.99827	5.2415
chr2:158706447-158706584:-:1000	chr2	158706448	158706584	+	37	intron (NM_001347664, intron 1 of 11)	intron (NM_001347664, intron 1 of 11)	-11726	NM_001347667	90	Hs.470316	NM_001105	ENSG00000115170	ACVR1	ACTRI|ACVR1A|ACVRLK2|ALK2|FOP|SKR1|TSRI	activin A receptor type 1	protein-coding	37	1	1.004e-10	F	F	enriched	9.99827	5.2415
chr2:168764440-168764521:-:1000	chr2	168764441	168764521	+	37	intron (NR_131227, intron 1 of 4)	intron (NR_131227, intron 1 of 4)	33173	NR_131227	105616981	Hs.512811	NR_131227		LOC105616981	-	uncharacterized LOC105616981	ncRNA	37	1	1.004e-10	F	F	enriched	9.99827	5.2415
chr2:38530652-38530709:-:1000	chr2	38530653	38530709	+	37	intron (NM_001135673, intron 9 of 12)	L1MA3|LINE|L1	72991	NM_001308076	64225	Hs.594950	NM_022374	ENSG00000119787	ATL2	ARL3IP2|ARL6IP2|aip-2|atlastin2	atlastin GTPase 2	protein-coding	37	1	1.004e-10	F	F	enriched	9.99827	5.2415
chr3:176827234-176827311:-:1000	chr3	176827235	176827311	+	37	intron (NM_001321194, intron 1 of 16)	intron (NM_001321194, intron 1 of 16)	86999	NM_001321195	79718	Hs.714201	NM_024665	ENSG00000177565	TBL1XR1	C21|DC42|IRA1|MRD41|TBLR1	transducin beta like 1 X-linked receptor 1	protein-coding	37	1	1.004e-10	F	F	enriched	9.99827	5.2415
chr4:68345487-68345551:-:1000	chr4	68345488	68345551	+	37	intron (NM_001812, intron 17 of 18)	L1PB1|LINE|L1	-57801	NR_110747	101927237	Hs.435644	NR_110747	ENSG00000250075	LOC101927237	-	uncharacterized LOC101927237	ncRNA	37	1	1.004e-10	F	F	enriched	9.99827	5.2415
chr4:79748531-79748651:+:1000	chr4	79748532	79748651	+	37	intron (NM_017593, intron 2 of 13)	MER21-int|LTR|ERVL	6685	NR_039973									37	1	1.004e-10	F	F	enriched	9.99827	5.2415
chr5:53669865-53669928:+:1000	chr5	53669866	53669928	+	37	intron (NR_126379, intron 1 of 4)	L1MB3|LINE|L1	53123	NR_126379	104355136	Hs.559024	NR_126379	ENSG00000249069	LINC01033	-	long intergenic non-protein coding RNA 1033	ncRNA	37	1	1.004e-10	F	F	enriched	9.99827	5.2415
chr6:127625483-127625605:-:1000	chr6	127625484	127625605	+	37	intron (NM_001002030, intron 5 of 5)	L1MA2|LINE|L1	37561	NM_001242848	81847	Hs.267120	NM_030963	ENSG00000118518	RNF146	-	ring finger protein 146	protein-coding	37	1	1.004e-10	F	F	enriched	9.99827	5.2415
chr7:129723744-129723776:+:1000	chr7	129723745	129723776	+	37	intron (NM_014997, intron 1 of 9)	L2|LINE|L2	13411	NM_014997	23008	Hs.520710	NM_014997	ENSG00000128607	KLHDC10	slim	kelch domain containing 10	protein-coding	37	1	1.004e-10	F	F	enriched	9.99827	5.2415
chr7:86797891-86797983:+:1000	chr7	86797892	86797983	+	37	intron (NM_021145, intron 6 of 19)	L2a|LINE|L2	16067	NM_021145	9988	Hs.196129	NM_021145	ENSG00000135164	DMTF1	DMP1|DMTF|MRUL|hDMP1	cyclin D binding myb like transcription factor 1	protein-coding	37	1	1.004e-10	F	F	enriched	9.99827	5.2415
chr7:91837560-91837623:-:1000	chr7	91837561	91837623	+	37	intron (NM_001013406, intron 15 of 16)	L1MA4|LINE|L1	37822	NM_001350682	889	Hs.531987	NM_004912	ENSG00000001631	KRIT1	CAM|CCM1	KRIT1, ankyrin repeat containing	protein-coding	37	1	1.004e-10	F	F	enriched	9.99827	5.2415
chr9:110076177-110076280:+:1000	chr9	110076178	110076280	+	37	intron (NM_002874, intron 5 of 9)	CT-rich|Low_complexity|Low_complexity	29179	NM_001244713	5887	Hs.521640	NM_002874	ENSG00000119318	RAD23B	HHR23B|HR23B|P58	RAD23 homolog B, nucleotide excision repair protein	protein-coding	37	1	1.004e-10	F	F	enriched	9.99827	5.2415
chr9:88616901-88616974:+:1000	chr9	88616902	88616974	+	37	intron (NM_024635, intron 12 of 22)	L1PREC2|LINE|L1	60494	NM_001321882	60560	Hs.436098	NM_021929	ENSG00000135040	NAA35	EGAP|MAK10|MAK10P|bA379P1.1	N(alpha)-acetyltransferase 35, NatC auxiliary subunit	protein-coding	37	1	1.004e-10	F	F	enriched	9.99827	5.2415
chr22:17123967-17124049:+:1000	chr22	17123968	17124049	+	97	intron (NR_001591, intron 6 of 8)	L1PA16|LINE|L1	32422	NR_040115	23783	Hs.627452	NR_040115		ANKRD62P1-PARP4P3	VWFP1-ANKRD62P1-PARP4P3	ANKRD62P1-PARP4P3 readthrough, transcribed pseudogene	pseudo	97	2	2.2e-16	F	F	enriched	15.6576	5.23208
chr7:127004704-127004749:-:1000	chr7	127004705	127004749	+	97	Intergenic	Intergenic	28051	NM_176814	168850	Hs.159006	NM_176814	ENSG00000048405	ZNF800	-	zinc finger protein 800	protein-coding	97	2	2.2e-16	F	F	enriched	15.6576	5.23208
chr3:6580677-6580694:+:1000	chr3	6580678	6580694	+	73	Intergenic	L1P2|LINE|L1	266450	NR_110125	101927347	Hs.333345	NR_110123	ENSG00000226258	GRM7-AS3	-	GRM7 antisense RNA 3	ncRNA	73	2	2.2e-16	F	F	enriched	15.6576	5.22187
chr9:114399859-114399944:+:1000	chr9	114399860	114399944	+	73	intron (NM_004125, intron 1 of 2)	intron (NM_004125, intron 1 of 2)	6270	NR_037148	548645	Hs.534196	NM_001015882	ENSG00000059769	DNAJC25	bA16L21.2.1	DnaJ heat shock protein family (Hsp40) member C25	protein-coding	73	2	2.2e-16	F	F	enriched	15.6576	5.22187
chr16:24140834-24141024:+:1000	chr16	24140835	24141024	+	96	intron (NM_212535, intron 9 of 16)	(TCTA)n|Simple_repeat|Simple_repeat	-73508	NR_106996	102466247		NR_106996	ENSG00000274466	MIR1273H	hsa-mir-1273h	microRNA 1273h	ncRNA	96	2	2.2e-16	F	F	enriched	15.6576	5.21713
chrX:153928760-153928966:-:1000	chrX	153928761	153928966	+	96	intron (NR_104114, intron 3 of 8)	L2|LINE|L2	-47010	NM_020994	30848	Hs.87225	NM_020994	ENSG00000126890	CTAG2	CAMEL|CT2|CT6.2|CT6.2a|CT6.2b|ESO2|LAGE-1|LAGE2B	cancer/testis antigen 2	protein-coding	96	2	2.2e-16	F	F	enriched	15.6576	5.21713
chr1:52334000-52334087:-:1000	chr1	52334001	52334087	+	48	intron (NM_001101662, intron 1 of 30)	intron (NM_001101662, intron 1 of 30)	9668	NM_001242361	4898	Hs.584782	NM_002525	ENSG00000078618	NRDC	NRD1|hNRD1|hNRD2	nardilysin convertase	protein-coding	48	1	4.126e-11	F	F	enriched	10.3845	5.21713
chr10:17488571-17488644:-:1000	chr10	17488572	17488644	+	48	intron (NM_001004470, intron 2 of 7)	L1ME4a|LINE|L1	7778	NM_001345961	338596	Hs.677766	NM_001004470	ENSG00000148488	ST8SIA6	SIA8F|SIAT8-F|SIAT8F|ST8SIA-VI|ST8SiaVI	ST8 alpha-N-acetyl-neuraminide alpha-2,8-sialyltransferase 6	protein-coding	48	1	4.126e-11	F	F	enriched	10.3845	5.21713
chr14:102230813-102230914:+:1000	chr14	102230814	102230914	+	48	intron (NM_001352915, intron 2 of 14)	intron (NM_001352915, intron 2 of 14)	2157	NM_001352915	5527	Hs.368264	NM_002719	ENSG00000078304	PPP2R5C	B56G|B56gamma|PR61G	protein phosphatase 2 regulatory subunit B'gamma	protein-coding	48	1	4.126e-11	F	F	enriched	10.3845	5.21713
chr18:9918665-9918752:+:1000	chr18	9918666	9918752	+	48	intron (NM_194434, intron 1 of 5)	intron (NM_194434, intron 1 of 5)	4754	NM_194434	9218	Hs.165195	NM_003574	ENSG00000101558	VAPA	VAP-33|VAP-A|VAP33|hVAP-33	VAMP associated protein A	protein-coding	48	1	4.126e-11	F	F	enriched	10.3845	5.21713
chr19:19497530-19497574:+:1000	chr19	19497531	19497574	+	48	intron (NM_001359631, intron 1 of 10)	intron (NM_001359631, intron 1 of 10)	940	NM_017660	54815	Hs.118964	NM_017660	ENSG00000167491	GATAD2A	p66alpha	GATA zinc finger domain containing 2A	protein-coding	48	1	4.126e-11	F	F	enriched	10.3845	5.21713
chr19:19497736-19497774:+:1000	chr19	19497737	19497774	+	48	intron (NM_001359631, intron 1 of 10)	intron (NM_001359631, intron 1 of 10)	1143	NM_017660	54815	Hs.118964	NM_017660	ENSG00000167491	GATAD2A	p66alpha	GATA zinc finger domain containing 2A	protein-coding	48	1	4.126e-11	F	F	enriched	10.3845	5.21713
chr2:27012881-27012977:+:1000	chr2	27012882	27012977	+	48	intron (NM_001042426, intron 1 of 3)	HAL1|LINE|L1	4046	NM_001042426	1058	Hs.1594	NM_001809	ENSG00000115163	CENPA	CENP-A|CenH3	centromere protein A	protein-coding	48	1	4.126e-11	F	F	enriched	10.3845	5.21713
chr20:3992156-3992232:-:1000	chr20	3992157	3992232	+	48	intron (NM_001134338, intron 1 of 6)	HAL1|LINE|L1	4044	NM_001134338	11237	Hs.547576	NM_007219	ENSG00000101236	RNF24	G1L	ring finger protein 24	protein-coding	48	1	4.126e-11	F	F	enriched	10.3845	5.21713
chr22:48130187-48130318:+:1000	chr22	48130188	48130318	+	48	intron (NR_122046, intron 7 of 8)	ERVL-E-int|LTR|ERVL	102830	NR_122046	284930	Hs.407567	NR_122046	ENSG00000224271	LOC284930	-	uncharacterized LOC284930	ncRNA	48	1	4.126e-11	F	F	enriched	10.3845	5.21713
chr3:6603320-6603427:+:1000	chr3	6603321	6603427	+	48	Intergenic	Intergenic	243762	NR_110123	101927347	Hs.333345	NR_110123	ENSG00000226258	GRM7-AS3	-	GRM7 antisense RNA 3	ncRNA	48	1	4.126e-11	F	F	enriched	10.3845	5.21713
chr5:112227619-112227748:-:1000	chr5	112227620	112227748	+	48	3' UTR (NM_001204199, exon 5 of 5)	3' UTR (NM_001204199, exon 5 of 5)	30347	NM_005669	7905	Hs.429608	NM_005669	ENSG00000129625	REEP5	C5orf18|D5S346|DP1|TB2|YOP1|Yip2e	receptor accessory protein 5	protein-coding	48	1	4.126e-11	F	F	enriched	10.3845	5.21713
chr6:4803247-4803345:+:1000	chr6	4803248	4803345	+	48	intron (NM_004824, intron 1 of 6)	intron (NM_004824, intron 1 of 6)	26616	NM_004824	9425	Hs.269092	NM_004824	ENSG00000153046	CDYL	CDYL1	chromodomain Y like	protein-coding	48	1	4.126e-11	F	F	enriched	10.3845	5.21713
chr7:135828280-135828360:+:1000	chr7	135828281	135828360	+	48	Intergenic	L2a|LINE|L2	-166116	NM_145808	136319	Hs.602015	NM_145808	ENSG00000105887	MTPN	GCDP|V-1	myotrophin	protein-coding	48	1	4.126e-11	F	F	enriched	10.3845	5.21713
chr7:149313703-149313794:-:1000	chr7	149313704	149313794	+	48	intron (NR_027788, intron 3 of 7)	L2a|LINE|L2	8132	NR_027789	79970	Hs.520785	NM_024910	ENSG00000133624	ZNF767P	ZNF767	zinc finger family member 767, pseudogene	pseudo	48	1	4.126e-11	F	F	enriched	10.3845	5.21713
chr7:151840397-151840488:-:1000	chr7	151840398	151840488	+	48	intron (NM_170606, intron 55 of 58)	intron (NM_170606, intron 55 of 58)	117684	NM_001304514	63917	Hs.647109	NM_022087	ENSG00000178234	GALNT11	GALNAC-T11|GALNACT11	polypeptide N-acetylgalactosaminyltransferase 11	protein-coding	48	1	4.126e-11	F	F	enriched	10.3845	5.21713
chr8:103876333-103876362:-:1000	chr8	103876334	103876362	+	48	promoter-TSS (NM_148174)	promoter-TSS (NM_148174)	80	NM_001301668	51582	Hs.459106	NM_015878	ENSG00000155096	AZIN1	AZI|AZI1|AZIA1|OAZI|OAZIN|ODC1L	antizyme inhibitor 1	protein-coding	48	1	4.126e-11	F	F	enriched	10.3845	5.21713
chr8:130512305-130512375:-:1000	chr8	130512306	130512375	+	48	intron (NR_130917, intron 1 of 3)	L2b|LINE|L2	-15952	NR_037457	100500839		NR_037457	ENSG00000263763	MIR3686	-	microRNA 3686	ncRNA	48	1	4.126e-11	F	F	enriched	10.3845	5.21713
chr8:23393902-23393925:+:1000	chr8	23393903	23393925	+	48	intron (NM_001317812, intron 1 of 3)	intron (NM_001317812, intron 1 of 3)	7606	NM_001317812	51312	Hs.596025	NM_016612	ENSG00000147454	SLC25A37	HT015|MFRN|MFRN1|MSC|MSCP|PRO1278|PRO1584|PRO2217	solute carrier family 25 member 37	protein-coding	48	1	4.126e-11	F	F	enriched	10.3845	5.21713
chr9:134292534-134292639:+:1000	chr9	134292535	134292639	+	48	Intergenic	HAL1|LINE|L1	-12890	NM_013318	84726	Hs.743955	NM_013318	ENSG00000130723	PRRC2B	BAT2L|BAT2L1|KIAA0515|LQFBS-1	proline rich coiled-coil 2B	protein-coding	48	1	4.126e-11	F	F	enriched	10.3845	5.21713
chr9:139709889-139709936:+:1000	chr9	139709890	139709936	+	48	intron (NM_024718, intron 1 of 14)	intron (NM_024718, intron 1 of 14)	-6613	NR_024580	100131193	Hs.734812	NR_024580	ENSG00000228544	CCDC183-AS1	KIAA1984-AS1	CCDC183 antisense RNA 1	ncRNA	48	1	4.126e-11	F	F	enriched	10.3845	5.21713
chrX:134665149-134665277:+:1000	chrX	134665150	134665277	+	48	intron (NM_182540, intron 2 of 16)	intron (NM_182540, intron 2 of 16)	-10614	NR_046740	100874118	Hs.602150	NR_046740	ENSG00000225235	INTS6L-AS1	DDX26B-AS1	INTS6L antisense RNA 1	ncRNA	48	1	4.126e-11	F	F	enriched	10.3845	5.21713
chrX:134678587-134678644:+:1000	chrX	134678588	134678644	+	48	intron (NM_182540, intron 2 of 16)	intron (NM_182540, intron 2 of 16)	-24017	NR_046740	100874118	Hs.602150	NR_046740	ENSG00000225235	INTS6L-AS1	DDX26B-AS1	INTS6L antisense RNA 1	ncRNA	48	1	4.126e-11	F	F	enriched	10.3845	5.21713
chrX:73047578-73047628:-:1000	chrX	73047579	73047628	+	145	non-coding (NR_001564, exon 6 of 6)	non-coding (NR_001564, exon 6 of 6)	24985	NR_001564	7503	Hs.529901	NR_001564	ENSG00000229807	XIST	DXS1089|DXS399E|LINC00001|NCRNA00001|SXI1|swd66	X inactive specific transcript (non-protein coding)	ncRNA	145	4	2.2e-16	F	F	enriched	15.6576	5.21195
chr9:138836235-138836371:-:1000	chr9	138836236	138836371	+	239	intron (NM_016172, intron 7 of 9)	intron (NM_016172, intron 7 of 9)	16923	NM_016172	10422	Hs.9194	NM_016172	ENSG00000130560	UBAC1	GBDR1|KPC2|UBADC1	UBA domain containing 1	protein-coding	239	5	7.1432e-39	170.07	C	enriched	38.1461	5.21111
chr11:6507199-6507276:+:1000	chr11	6507200	6507276	+	143	Intergenic	L2a|LINE|L2	-4529	NM_012402	23647	Hs.75139	NM_012402	ENSG00000132254	ARFIP2	POR1	ADP ribosylation factor interacting protein 2	protein-coding	143	3	2.2e-16	F	F	enriched	15.6576	5.20708
chr9:138841516-138841543:-:1000	chr9	138841517	138841543	+	95	intron (NM_016172, intron 3 of 9)	intron (NM_016172, intron 3 of 9)	11696	NM_016172	10422	Hs.9194	NM_016172	ENSG00000130560	UBAC1	GBDR1|KPC2|UBADC1	UBA domain containing 1	protein-coding	95	2	2.2e-16	F	F	enriched	15.6576	5.20202
chr1:32855778-32855910:-:1000	chr1	32855779	32855910	+	72	intron (NM_001300958, intron 2 of 9)	L2c|LINE|L2	4218	NM_001300958	55108	Hs.353454	NM_018045	ENSG00000160058	BSDC1	-	BSD domain containing 1	protein-coding	72	2	2.2e-16	F	F	enriched	15.6576	5.20197
chr12:62734445-62734538:+:1000	chr12	62734446	62734538	+	72	intron (NR_147081, intron 6 of 20)	L1PA8|LINE|L1	80352	NR_106740	102465133		NR_106740	ENSG00000284360	MIR6125	hsa-mir-6125|mir-6125	microRNA 6125	ncRNA	72	2	2.2e-16	F	F	enriched	15.6576	5.20197
chr6:125293886-125293906:+:1000	chr6	125293887	125293906	+	108	intron (NR_136734, intron 2 of 6)	L2c|LINE|L2	-9723	NR_026876	7955	Hs.544438	NR_026876	ENSG00000236548	RNF217-AS1	STL	RNF217 antisense RNA 1 (head to head)	ncRNA	108	3	2.2e-16	F	F	enriched	15.6576	5.20197
chr1:193008731-193008862:-:1000	chr1	193008732	193008862	+	36	intron (NR_146930, intron 3 of 12)	L1MA4|LINE|L1	17748	NR_135615	107397392		NR_135615	ENSG00000238754	SCARNA18B	-	small Cajal body-specific RNA 18B	ncRNA	36	1	1.978e-10	F	F	enriched	9.70377	5.20197
chr1:207945413-207945473:+:1000	chr1	207945414	207945473	+	36	intron (NM_172359, intron 9 of 12)	L1PA6|LINE|L1	20060	NM_172351	4179	Hs.510402	NM_002389	ENSG00000117335	CD46	AHUS2|MCP|MIC10|TLX|TRA2.10	CD46 molecule	protein-coding	36	1	1.978e-10	F	F	enriched	9.70377	5.20197
chr10:17690654-17690834:+:1000	chr10	17690655	17690834	+	36	intron (NM_001324286, intron 1 of 10)	L2a|LINE|L2	4620	NM_001324282	8027	Hs.335391	NM_003473	ENSG00000136738	STAM	STAM-1|STAM1	signal transducing adaptor molecule	protein-coding	36	1	1.978e-10	F	F	enriched	9.70377	5.20197
chr11:6506848-6506893:+:1000	chr11	6506849	6506893	+	36	TTS (NM_012192)	TTS (NM_012192)	-4162	NM_001242855	23647	Hs.75139	NM_012402	ENSG00000132254	ARFIP2	POR1	ADP ribosylation factor interacting protein 2	protein-coding	36	1	1.978e-10	F	F	enriched	9.70377	5.20197
chr13:103281182-103281275:+:1000	chr13	103281183	103281275	+	36	intron (NM_001330588, intron 8 of 29)	intron (NM_001330588, intron 8 of 29)	31943	NM_001330588	7174	Hs.432424	NM_003291	ENSG00000134900	TPP2	TPP-2|TPP-II|TPPII	tripeptidyl peptidase 2	protein-coding	36	1	1.978e-10	F	F	enriched	9.70377	5.20197
chr15:68400515-68400606:+:1000	chr15	68400516	68400606	+	36	intron (NM_001320687, intron 3 of 14)	L2a|LINE|L2	53647	NM_001320687	8554	Hs.162458	NM_016166	ENSG00000033800	PIAS1	DDXBP1|GBP|GU/RH-II|ZMIZ3	protein inhibitor of activated STAT 1	protein-coding	36	1	1.978e-10	F	F	enriched	9.70377	5.20197
chr16:10543754-10543812:+:1000	chr16	10543755	10543812	+	36	intron (NR_045816, intron 6 of 9)	L1P2|LINE|L1	63927	NM_001256160	80063	Hs.513343	NM_024997	ENSG00000166669	ATF7IP2	MCAF2	activating transcription factor 7 interacting protein 2	protein-coding	36	1	1.978e-10	F	F	enriched	9.70377	5.20197
chr18:9572418-9572460:-:1000	chr18	9572419	9572460	+	36	intron (NM_001042388, intron 10 of 19)	L2c|LINE|L2	42166	NM_005134	9989	Hs.743236	NM_005134	ENSG00000154845	PPP4R1	MEG1|PP4(Rmeg)|PP4R1	protein phosphatase 4 regulatory subunit 1	protein-coding	36	1	1.978e-10	F	F	enriched	9.70377	5.20197
chr19:45912564-45912623:-:1000	chr19	45912565	45912623	+	36	exon (NM_001297590, exon 3 of 3)	exon (NM_001297590, exon 3 of 3)	-2987	NM_001142502	10848	Hs.466937	NM_006663	ENSG00000104881	PPP1R13L	IASPP|NKIP1|RAI|RAI4	protein phosphatase 1 regulatory subunit 13 like	protein-coding	36	1	1.978e-10	F	F	enriched	9.70377	5.20197
chr21:16121382-16121476:-:1000	chr21	16121383	16121476	+	36	Intergenic	Intergenic	-106001	NM_001256579	388813	Hs.334177	NM_001256579		LOC388813	-	uncharacterized protein ENSP00000383407-like	protein-coding	36	1	1.978e-10	F	F	enriched	9.70377	5.20197
chr4:68519656-68519701:-:1000	chr4	68519657	68519701	+	36	intron (NM_018227, intron 13 of 32)	L1PA13|LINE|L1	47210	NM_018227	55236	Hs.212774	NM_018227	ENSG00000033178	UBA6	E1-L2|MOP-4|UBE1L2	ubiquitin like modifier activating enzyme 6	protein-coding	36	1	1.978e-10	F	F	enriched	9.70377	5.20197
chr5:132265887-132265998:-:1000	chr5	132265888	132265998	+	36	intron (NM_014423, intron 4 of 20)	intron (NM_014423, intron 4 of 20)	33411	NM_014423	27125	Hs.519313	NM_014423	ENSG00000072364	AFF4	AF5Q31|CHOPS|MCEF	AF4/FMR2 family member 4	protein-coding	36	1	1.978e-10	F	F	enriched	9.70377	5.20197
chr5:53520079-53520183:-:1000	chr5	53520080	53520183	+	36	intron (NM_019087, intron 1 of 4)	intron (NM_019087, intron 1 of 4)	86272	NM_019087	54622	Hs.659125	NM_019087	ENSG00000185305	ARL15	ARFRP2	ADP ribosylation factor like GTPase 15	protein-coding	36	1	1.978e-10	F	F	enriched	9.70377	5.20197
chr6:135327746-135327811:-:1000	chr6	135327747	135327811	+	36	intron (NM_001145158, intron 3 of 16)	intron (NM_001145158, intron 3 of 16)	-27209	NR_037435	100500880		NR_037435	ENSG00000283409	MIR3662	mir-3662	microRNA 3662	ncRNA	36	1	1.978e-10	F	F	enriched	9.70377	5.20197
chr6:135346932-135346993:-:1000	chr6	135346933	135346993	+	36	intron (NM_001145158, intron 3 of 16)	intron (NM_001145158, intron 3 of 16)	29073	NM_001145207	10767	Hs.378532	NM_006620	ENSG00000112339	HBS1L	EF-1a|ERFS|HBS1|HSPC276|eRF3c	HBS1 like translational GTPase	protein-coding	36	1	1.978e-10	F	F	enriched	9.70377	5.20197
chr6:158301374-158301540:+:1000	chr6	158301375	158301540	+	36	intron (NM_016224, intron 4 of 17)	intron (NM_016224, intron 4 of 17)	57254	NM_016224	51429	Hs.191213	NM_016224	ENSG00000130340	SNX9	SDP1|SH3PX1|SH3PXD3A|WISP	sorting nexin 9	protein-coding	36	1	1.978e-10	F	F	enriched	9.70377	5.20197
chr6:4801932-4801985:+:1000	chr6	4801933	4801985	+	36	intron (NM_004824, intron 1 of 6)	L1MEf|LINE|L1	25279	NM_004824	9425	Hs.269092	NM_004824	ENSG00000153046	CDYL	CDYL1	chromodomain Y like	protein-coding	36	1	1.978e-10	F	F	enriched	9.70377	5.20197
chr7:107020585-107020698:-:1000	chr7	107020586	107020698	+	36	intron (NM_181733, intron 7 of 20)	L1P2|LINE|L1	-89860	NM_005295	2845	Hs.657277	NM_005295	ENSG00000172209	GPR22	-	G protein-coupled receptor 22	protein-coding	36	1	1.978e-10	F	F	enriched	9.70377	5.20197
chr7:128677547-128677609:-:1000	chr7	128677548	128677609	+	36	intron (NM_012470, intron 1 of 22)	L1MCc|LINE|L1	17649	NM_012470	23534	Hs.193613	NM_012470	ENSG00000064419	TNPO3	IPO12|LGMD1F|MTR10A|TRN-SR|TRN-SR2|TRNSR	transportin 3	protein-coding	36	1	1.978e-10	F	F	enriched	9.70377	5.20197
chr7:152052573-152052630:-:1000	chr7	152052574	152052630	+	36	intron (NM_170606, intron 2 of 58)	L2a|LINE|L2	80488	NM_170606	58508	Hs.647120	NM_021230	ENSG00000055609	KMT2C	HALR|KLEFS2|MLL3	lysine methyltransferase 2C	protein-coding	36	1	1.978e-10	F	F	enriched	9.70377	5.20197
chr7:22635006-22635152:-:1000	chr7	22635007	22635152	+	36	Intergenic	Intergenic	32123	NR_038393	100506178	Hs.668122	NR_038393	ENSG00000232759	LOC100506178	-	uncharacterized LOC100506178	ncRNA	36	1	1.978e-10	F	F	enriched	9.70377	5.20197
chr7:22661842-22661969:-:1000	chr7	22661843	22661969	+	36	Intergenic	L2|LINE|L2	43246	NR_122075	401312	Hs.583393	NR_122075	ENSG00000238033	LOC401312	-	uncharacterized LOC401312	ncRNA	36	1	1.978e-10	F	F	enriched	9.70377	5.20197
chr7:86659217-86659358:-:1000	chr7	86659218	86659358	+	36	intron (NM_001142749, intron 1 of 21)	L2|LINE|L2	10262	NM_001291991	222223	Hs.208093	NM_152748	ENSG00000164659	KIAA1324L	EIG121L	KIAA1324 like	protein-coding	36	1	1.978e-10	F	F	enriched	9.70377	5.20197
chr8:106663115-106663287:+:1000	chr8	106663116	106663287	+	36	intron (NM_012082, intron 5 of 7)	intron (NM_012082, intron 5 of 7)	332054	NM_012082	23414	Hs.431009	NM_012082	ENSG00000169946	ZFPM2	DIH3|FOG2|SRXY9|ZC2HC11B|ZNF89B|hFOG-2	zinc finger protein, FOG family member 2	protein-coding	36	1	1.978e-10	F	F	enriched	9.70377	5.20197
chr8:130529720-130529790:-:1000	chr8	130529721	130529790	+	36	intron (NR_130917, intron 1 of 3)	intron (NR_130917, intron 1 of 3)	-33367	NR_037457	100500839		NR_037457	ENSG00000263763	MIR3686	-	microRNA 3686	ncRNA	36	1	1.978e-10	F	F	enriched	9.70377	5.20197
chr9:114400125-114400193:+:1000	chr9	114400126	114400193	+	36	intron (NM_004125, intron 1 of 2)	intron (NM_004125, intron 1 of 2)	6527	NR_037148	548645	Hs.534196	NM_001015882	ENSG00000059769	DNAJC25	bA16L21.2.1	DnaJ heat shock protein family (Hsp40) member C25	protein-coding	36	1	1.978e-10	F	F	enriched	9.70377	5.20197
chr9:5018341-5018397:+:1000	chr9	5018342	5018397	+	36	intron (NM_001322194, intron 2 of 24)	AluJb|SINE|Alu	-23324	NM_001322204	3717	Hs.656213	NM_004972	ENSG00000096968	JAK2	JTK10|THCYT3	Janus kinase 2	protein-coding	36	1	1.978e-10	F	F	enriched	9.70377	5.20197
chr9:94637845-94637947:-:1000	chr9	94637846	94637947	+	36	intron (NM_004560, intron 1 of 8)	intron (NM_004560, intron 1 of 8)	74548	NM_001318204	4920	Hs.98255	NM_004560	ENSG00000169071	ROR2	BDB|BDB1|NTRKR2	receptor tyrosine kinase like orphan receptor 2	protein-coding	36	1	1.978e-10	F	F	enriched	9.70377	5.20197
chr18:9171498-9171612:+:1000	chr18	9171499	9171612	+	107	intron (NM_001204056, intron 1 of 11)	L1PA11|LINE|L1	33994	NM_001204056	23253	Hs.464585	NM_015208	ENSG00000101745	ANKRD12	ANCO-2|ANCO1|GAC-1|Nbla00144	ankyrin repeat domain 12	protein-coding	107	3	2.2e-16	F	F	enriched	15.6576	5.18855
chr7:100480873-100481037:+:1000	chr7	100480874	100481037	+	107	intron (NM_001128852, intron 5 of 19)	intron (NM_001128852, intron 5 of 19)	6384	NM_001015072	402682	Hs.534845	NM_001015072	ENSG00000176125	UFSP1	UFSP	UFM1 specific peptidase 1 (inactive)	protein-coding	107	3	2.2e-16	F	F	enriched	15.6576	5.18855
chr22:20071032-20071077:+:1000	chr22	20071033	20071077	+	94	intron (NM_001190326, intron 1 of 12)	intron (NM_001190326, intron 1 of 12)	-2214	NR_037412	100500860		NR_037412	ENSG00000284140	MIR3618	-	microRNA 3618	ncRNA	94	2	2.2e-16	F	F	enriched	15.6576	5.18676
chr9:138841823-138841855:-:1000	chr9	138841824	138841855	+	94	intron (NM_016172, intron 3 of 9)	MLT1E3|LTR|ERVL-MaLR	11387	NM_016172	10422	Hs.9194	NM_016172	ENSG00000130560	UBAC1	GBDR1|KPC2|UBADC1	UBA domain containing 1	protein-coding	94	2	2.2e-16	F	F	enriched	15.6576	5.18676
chr16:10545354-10545482:+:1000	chr16	10545355	10545482	+	47	intron (NR_045816, intron 6 of 9)	L1P2|LINE|L1	65562	NR_045815	80063	Hs.513343	NM_024997	ENSG00000166669	ATF7IP2	MCAF2	activating transcription factor 7 interacting protein 2	protein-coding	47	1	7.732e-11	F	F	enriched	10.1117	5.18676
chr2:159370065-159370202:+:1000	chr2	159370066	159370202	+	47	intron (NM_001304970, intron 1 of 21)	intron (NM_001304970, intron 1 of 21)	56742	NM_003628	8502	Hs.407580	NM_003628	ENSG00000144283	PKP4	p0071	plakophilin 4	protein-coding	47	1	7.732e-11	F	F	enriched	10.1117	5.18676
chr21:39445530-39445562:-:1000	chr21	39445531	39445562	+	47	intron (NR_147130, intron 2 of 2)	intron (NR_147130, intron 2 of 2)	47908	NR_147130	10281	Hs.23251	NM_005867	ENSG00000184029	DSCR4	DCRB|DSCRB	Down syndrome critical region 4	ncRNA	47	1	7.732e-11	F	F	enriched	10.1117	5.18676
chr22:48056358-48056412:+:1000	chr22	48056359	48056412	+	47	intron (NR_122046, intron 2 of 8)	CT-rich|Low_complexity|Low_complexity	28962	NR_122046	284930	Hs.407567	NR_122046	ENSG00000224271	LOC284930	-	uncharacterized LOC284930	ncRNA	47	1	7.732e-11	F	F	enriched	10.1117	5.18676
chr6:122845528-122845611:+:1000	chr6	122845529	122845611	+	47	intron (NM_001270393, intron 3 of 7)	intron (NM_001270393, intron 3 of 7)	52508	NM_001270393	5570	Hs.741340	NM_032471	ENSG00000135549	PKIB	PRKACN2	cAMP-dependent protein kinase inhibitor beta	protein-coding	47	1	7.732e-11	F	F	enriched	10.1117	5.18676
chr6:91258789-91258903:-:1000	chr6	91258790	91258903	+	47	intron (NM_003188, intron 9 of 15)	L2|LINE|L2	38174	NM_145332	6885	Hs.594838	NM_003188	ENSG00000135341	MAP3K7	CSCF|FMD2|MEKK7|TAK1|TGF1a	mitogen-activated protein kinase kinase kinase 7	protein-coding	47	1	7.732e-11	F	F	enriched	10.1117	5.18676
chr7:155495699-155495917:+:1000	chr7	155495700	155495917	+	47	intron (NM_053043, intron 6 of 17)	intron (NM_053043, intron 6 of 17)	58605	NM_053043	155435	Hs.591815	NM_053043	ENSG00000184863	RBM33	PRR8	RNA binding motif protein 33	protein-coding	47	1	7.732e-11	F	F	enriched	10.1117	5.18676
chr7:50464521-50464675:+:1000	chr7	50464522	50464675	+	47	intron (NM_001291843, intron 3 of 3)	intron (NM_001291843, intron 3 of 3)	53506	NM_001346558	63979	Hs.137516	NM_022116	ENSG00000132436	FIGNL1	-	fidgetin like 1	protein-coding	47	1	7.732e-11	F	F	enriched	10.1117	5.18676
chr7:73108864-73108933:+:1000	chr7	73108865	73108933	+	47	intron (NR_045512, intron 9 of 10)	L2a|LINE|L2	11001	NR_037776	114049	Hs.647063	NM_017528	ENSG00000071462	BUD23	HASJ4442|HUSSY-3|MERM1|PP3381|WBMT|WBSCR22	BUD23, rRNA methyltransferase and ribosome maturation factor	protein-coding	47	1	7.732e-11	F	F	enriched	10.1117	5.18676
chrX:153939578-153939633:-:1000	chrX	153939579	153939633	+	47	intron (NR_104114, intron 3 of 8)	intron (NR_104114, intron 3 of 8)	39752	NM_080612	139716	Hs.496982	NM_080612	ENSG00000160219	GAB3	-	GRB2 associated binding protein 3	protein-coding	47	1	7.732e-11	F	F	enriched	10.1117	5.18676
chr22:20072215-20072292:+:1000	chr22	20072216	20072292	+	141	intron (NM_001190326, intron 1 of 12)	intron (NM_001190326, intron 1 of 12)	-1015	NR_037412	100500860		NR_037412	ENSG00000284140	MIR3618	-	microRNA 3618	ncRNA	141	4	2.2e-16	F	F	enriched	15.6576	5.17159
chr1:207948043-207948107:+:1000	chr1	207948044	207948107	+	70	intron (NM_172359, intron 9 of 12)	L1PA6|LINE|L1	22692	NM_172351	4179	Hs.510402	NM_002389	ENSG00000117335	CD46	AHUS2|MCP|MIC10|TLX|TRA2.10	CD46 molecule	protein-coding	70	2	2.2e-16	F	F	enriched	15.6576	5.16133
chr22:48047416-48047609:+:1000	chr22	48047417	48047609	+	70	intron (NR_122046, intron 2 of 8)	(TCTA)n|Simple_repeat|Simple_repeat	20090	NR_122046	284930	Hs.407567	NR_122046	ENSG00000224271	LOC284930	-	uncharacterized LOC284930	ncRNA	70	2	2.2e-16	F	F	enriched	15.6576	5.16133
chr5:131083342-131083450:-:1000	chr5	131083343	131083450	+	70	intron (NM_001008738, intron 1 of 16)	intron (NM_001008738, intron 1 of 16)	49247	NM_001346114	96459	Hs.591273	NM_133372	ENSG00000217128	FNIP1	-	folliculin interacting protein 1	protein-coding	70	2	2.2e-16	F	F	enriched	15.6576	5.16133
chr8:23391654-23391683:+:1000	chr8	23391655	23391683	+	70	intron (NM_001317812, intron 1 of 3)	AluJb|SINE|Alu	5361	NM_016612	51312	Hs.596025	NM_016612	ENSG00000147454	SLC25A37	HT015|MFRN|MFRN1|MSC|MSCP|PRO1278|PRO1584|PRO2217	solute carrier family 25 member 37	protein-coding	70	2	2.2e-16	F	F	enriched	15.6576	5.16133
chrX:73047664-73047694:-:1000	chrX	73047665	73047694	+	140	non-coding (NR_001564, exon 6 of 6)	non-coding (NR_001564, exon 6 of 6)	24909	NR_001564	7503	Hs.529901	NR_001564	ENSG00000229807	XIST	DXS1089|DXS399E|LINC00001|NCRNA00001|SXI1|swd66	X inactive specific transcript (non-protein coding)	ncRNA	140	4	2.2e-16	F	F	enriched	15.6576	5.16133
chr1:165811493-165811596:+:1000	chr1	165811494	165811596	+	35	intron (NM_012474, intron 1 of 6)	intron (NM_012474, intron 1 of 6)	14813	NM_012474	7371	Hs.458360	NM_012474	ENSG00000143179	UCK2	TSA903|UK|UMPK	uridine-cytidine kinase 2	protein-coding	35	1	3.897e-10	F	F	enriched	9.40927	5.16133
chr1:203775037-203775094:+:1000	chr1	203775038	203775094	+	35	intron (NM_001350264, intron 2 of 17)	intron (NM_001350264, intron 2 of 17)	8415	NM_001174108	100381270		NM_001174108	ENSG00000257315	ZBED6	MGR	zinc finger BED-type containing 6	protein-coding	35	1	3.897e-10	F	F	enriched	9.40927	5.16133
chr1:23379458-23379539:+:1000	chr1	23379459	23379539	+	35	intron (NM_001009999, intron 4 of 20)	intron (NM_001009999, intron 4 of 20)	4928	NR_039614									35	1	3.897e-10	F	F	enriched	9.40927	5.16133
chr1:235370702-235370806:-:1000	chr1	235370703	235370806	+	35	intron (NM_031371, intron 16 of 22)	L2b|LINE|L2	-17323	NR_039908	100616224		NR_039908	ENSG00000263439	MIR4753	mir-4753	microRNA 4753	ncRNA	35	1	3.897e-10	F	F	enriched	9.40927	5.16133
chr1:65995521-65995593:+:1000	chr1	65995522	65995593	+	35	intron (NM_001198687, intron 1 of 18)	L2a|LINE|L2	4185	NM_001198689	3953	Hs.23581	NM_002303	ENSG00000116678	LEPR	CD295|LEP-R|LEPRD|OB-R|OBR	leptin receptor	protein-coding	35	1	3.897e-10	F	F	enriched	9.40927	5.16133
chr1:78066766-78066871:-:1000	chr1	78066767	78066871	+	35	intron (NM_001308237, intron 4 of 13)	L2b|LINE|L2	81524	NM_015534	26009	Hs.480506	NM_015534	ENSG00000036549	ZZZ3	ATAC1	zinc finger ZZ-type containing 3	protein-coding	35	1	3.897e-10	F	F	enriched	9.40927	5.16133
chr11:31512781-31512872:-:1000	chr11	31512782	31512872	+	35	intron (NM_144981, intron 1 of 6)	MLT1D-int|LTR|ERVL-MaLR	18348	NM_144981	196294	Hs.502223	NM_144981	ENSG00000148950	IMMP1L	IMMP1|IMP1|IMP1-LIKE	inner mitochondrial membrane peptidase subunit 1	protein-coding	35	1	3.897e-10	F	F	enriched	9.40927	5.16133
chr12:132557529-132557597:+:1000	chr12	132557530	132557597	+	35	intron (NM_015409, intron 51 of 52)	L1MEe|LINE|L1	-11265	NR_003290	347918	Hs.122115	NM_182613	ENSG00000185684	EP400P1	EP400NL	EP400 pseudogene 1	pseudo	35	1	3.897e-10	F	F	enriched	9.40927	5.16133
chr14:29324478-29324553:+:1000	chr14	29324479	29324553	+	35	Intergenic	Intergenic	-69523	NR_135255	105370424	Hs.375809	NR_135255	ENSG00000257056	LINC02282	-	long intergenic non-protein coding RNA 2282	ncRNA	35	1	3.897e-10	F	F	enriched	9.40927	5.16133
chr15:88165557-88165662:-:1000	chr15	88165558	88165662	+	35	Intergenic	L1M4b|LINE|L1	45450	NR_026869	145978	Hs.350808	NM_152454	ENSG00000259527	LINC00052	NCRNA00052|TMEM83	long intergenic non-protein coding RNA 52	ncRNA	35	1	3.897e-10	F	F	enriched	9.40927	5.16133
chr16:56490121-56490261:+:1000	chr16	56490122	56490261	+	35	intron (NM_001324361, intron 2 of 12)	L2a|LINE|L2	4195	NM_001324358	55239	Hs.231883	NM_018233	ENSG00000087263	OGFOD1	TPA1	2-oxoglutarate and iron dependent oxygenase domain containing 1	protein-coding	35	1	3.897e-10	F	F	enriched	9.40927	5.16133
chr17:15949899-15950008:-:1000	chr17	15949900	15950008	+	35	intron (NM_006311, intron 42 of 45)	L3|LINE|CR1	-46948	NM_001042697	125150	Hs.593985	NM_001042697	ENSG00000214941	ZSWIM7	SWS1	zinc finger SWIM-type containing 7	protein-coding	35	1	3.897e-10	F	F	enriched	9.40927	5.16133
chr17:80802925-80802983:+:1000	chr17	80802926	80802983	+	35	intron (NM_005993, intron 13 of 38)	intron (NM_005993, intron 13 of 38)	-5023	NM_024702	79755	Hs.464391	NM_024702	ENSG00000141579	ZNF750	ZFP750	zinc finger protein 750	protein-coding	35	1	3.897e-10	F	F	enriched	9.40927	5.16133
chr2:159375777-159375921:+:1000	chr2	159375778	159375921	+	35	intron (NM_001304970, intron 1 of 21)	HAL1|LINE|L1	62457	NM_003628	8502	Hs.407580	NM_003628	ENSG00000144283	PKP4	p0071	plakophilin 4	protein-coding	35	1	3.897e-10	F	F	enriched	9.40927	5.16133
chr2:209554672-209554771:+:1000	chr2	209554673	209554771	+	35	intron (NR_136588, intron 3 of 5)	L1PA11|LINE|L1	147355	NR_136588	101927960	Hs.159960	NR_136588		LOC101927960	-	uncharacterized LOC101927960	ncRNA	35	1	3.897e-10	F	F	enriched	9.40927	5.16133
chr2:85547853-85547910:-:1000	chr2	85547854	85547910	+	35	3' UTR (NM_001206844, exon 5 of 5)	3' UTR (NM_001206844, exon 5 of 5)	7537	NM_001206840	10618	Hs.593382	NM_006464	ENSG00000152291	TGOLN2	TGN38|TGN46|TGN48|TGN51|TTGN2	trans-golgi network protein 2	protein-coding	35	1	3.897e-10	F	F	enriched	9.40927	5.16133
chr2:9110739-9110767:-:1000	chr2	9110740	9110767	+	35	intron (NM_138799, intron 1 of 12)	L1PA5|LINE|L1	33126	NR_135604	129642	Hs.467634	NM_138799	ENSG00000143797	MBOAT2	LPAAT|LPCAT4|LPEAT|LPLAT 2|OACT2	membrane bound O-acyltransferase domain containing 2	protein-coding	35	1	3.897e-10	F	F	enriched	9.40927	5.16133
chr20:30988363-30988460:+:1000	chr20	30988364	30988460	+	35	intron (NM_015338, intron 3 of 11)	L1MEc|LINE|L1	42265	NM_015338	171023	Hs.374043	NM_015338	ENSG00000171456	ASXL1	BOPS|MDS	additional sex combs like 1, transcriptional regulator	protein-coding	35	1	3.897e-10	F	F	enriched	9.40927	5.16133
chr20:45841102-45841187:-:1000	chr20	45841103	45841187	+	35	intron (NM_001281784, intron 20 of 20)	intron (NM_001281784, intron 20 of 20)	45536	NR_037410	100500814		NR_037410	ENSG00000264901	MIR3616	mir-3616	microRNA 3616	ncRNA	35	1	3.897e-10	F	F	enriched	9.40927	5.16133
chr21:36188331-36188388:-:1000	chr21	36188332	36188388	+	35	intron (NM_001001890, intron 4 of 5)	intron (NM_001001890, intron 4 of 5)	70238	NR_038886	100506385	Hs.120179	NR_038885	ENSG00000234380	LINC01426	lincRNA-uc002yug.2	long intergenic non-protein coding RNA 1426	ncRNA	35	1	3.897e-10	F	F	enriched	9.40927	5.16133
chr3:148772102-148772162:-:1000	chr3	148772103	148772162	+	35	intron (NM_001318934, intron 14 of 24)	intron (NM_001318934, intron 14 of 24)	-31987	NR_046648	100873945	Hs.742423	NR_046648	ENSG00000239718	HLTF-AS1	-	HLTF antisense RNA 1	ncRNA	35	1	3.897e-10	F	F	enriched	9.40927	5.16133
chr3:43495924-43496004:-:1000	chr3	43495925	43496004	+	35	intron (NM_001346468, intron 11 of 12)	intron (NM_001346468, intron 11 of 12)	-102510	NR_046757	100873954	Hs.600984	NR_046757		SNRK-AS1	-	SNRK antisense RNA 1	ncRNA	35	1	3.897e-10	F	F	enriched	9.40927	5.16133
chr4:104094283-104094338:-:1000	chr4	104094284	104094338	+	35	intron (NM_001813, intron 16 of 48)	L1MA8|LINE|L1	25255	NM_001813	1062	Hs.75573	NM_001813	ENSG00000138778	CENPE	CENP-E|KIF10|MCPH13|PPP1R61	centromere protein E	protein-coding	35	1	3.897e-10	F	F	enriched	9.40927	5.16133
chr4:140085065-140085158:-:1000	chr4	140085066	140085158	+	35	intron (NM_001331036, intron 1 of 9)	A-rich|Low_complexity|Low_complexity	13260	NM_001331036	1998	Hs.634040	NM_006874	ENSG00000109381	ELF2	EU32|NERF|NERF-1A|NERF-1B|NERF-1a,b|NERF-2	E74 like ETS transcription factor 2	protein-coding	35	1	3.897e-10	F	F	enriched	9.40927	5.16133
chr4:753716-753842:+:1000	chr4	753717	753842	+	35	intron (NM_006315, intron 8 of 10)	CpG	21857	NR_036512	100129917	Hs.731755	NR_036511	ENSG00000249592	LOC100129917	-	uncharacterized LOC100129917	ncRNA	35	1	3.897e-10	F	F	enriched	9.40927	5.16133
chr5:140997964-140998018:-:1000	chr5	140997965	140998018	+	35	intron (NM_005219, intron 1 of 27)	intron (NM_005219, intron 1 of 27)	631	NM_001314007	1729	Hs.529451	NM_005219	ENSG00000131504	DIAPH1	DFNA1|DIA1|DRF1|LFHL1|SCBMS|hDIA1	diaphanous related formin 1	protein-coding	35	1	3.897e-10	F	F	enriched	9.40927	5.16133
chr6:125318977-125319058:+:1000	chr6	125318978	125319058	+	35	intron (NR_104440, intron 2 of 6)	intron (NR_104440, intron 2 of 6)	14508	NR_104440	154214	Hs.12876	NM_152553	ENSG00000146373	RNF217	C6orf172|IBRDC1|OSTL|dJ84N20.1	ring finger protein 217	protein-coding	35	1	3.897e-10	F	F	enriched	9.40927	5.16133
chr7:120931291-120931368:+:1000	chr7	120931292	120931368	+	35	intron (NM_024913, intron 22 of 22)	L1PA7|LINE|L1	-34091	NM_016087	51384	Hs.272375	NM_016087	ENSG00000002745	WNT16	-	Wnt family member 16	protein-coding	35	1	3.897e-10	F	F	enriched	9.40927	5.16133
chr7:129722877-129722935:+:1000	chr7	129722878	129722935	+	35	intron (NM_014997, intron 1 of 9)	L2|LINE|L2	12557	NM_014997	23008	Hs.520710	NM_014997	ENSG00000128607	KLHDC10	slim	kelch domain containing 10	protein-coding	35	1	3.897e-10	F	F	enriched	9.40927	5.16133
chr7:140622591-140622671:-:1000	chr7	140622592	140622671	+	35	intron (NR_148928, intron 1 of 17)	intron (NR_148928, intron 1 of 17)	2097	NM_001354609	673	Hs.324250	NM_004333	ENSG00000157764	BRAF	B-RAF1|B-raf|BRAF1|NS7|RAFB1	B-Raf proto-oncogene, serine/threonine kinase	protein-coding	35	1	3.897e-10	F	F	enriched	9.40927	5.16133
chr7:140622709-140622788:-:1000	chr7	140622710	140622788	+	35	intron (NR_148928, intron 1 of 17)	intron (NR_148928, intron 1 of 17)	1979	NM_001354609	673	Hs.324250	NM_004333	ENSG00000157764	BRAF	B-RAF1|B-raf|BRAF1|NS7|RAFB1	B-Raf proto-oncogene, serine/threonine kinase	protein-coding	35	1	3.897e-10	F	F	enriched	9.40927	5.16133
chr7:142656332-142656410:-:1000	chr7	142656333	142656410	+	35	intron (NM_000420, intron 4 of 18)	intron (NM_000420, intron 4 of 18)	3132	NM_000420	3792	Hs.368588	NM_000420	ENSG00000197993	KEL	CD238|ECE3	Kell metallo-endopeptidase (Kell blood group)	protein-coding	35	1	3.897e-10	F	F	enriched	9.40927	5.16133
chr7:148545399-148545456:-:1000	chr7	148545400	148545456	+	35	intron (NM_004456, intron 1 of 19)	intron (NM_004456, intron 1 of 19)	35173	NM_001203249	2146	Hs.444082	NM_004456	ENSG00000106462	EZH2	ENX-1|ENX1|EZH2b|KMT6|KMT6A|WVS|WVS2	enhancer of zeste 2 polycomb repressive complex 2 subunit	protein-coding	35	1	3.897e-10	F	F	enriched	9.40927	5.16133
chr7:776242-776323:+:1000	chr7	776243	776323	+	35	intron (NM_017802, intron 2 of 12)	L1M1|LINE|L1	-8970	NM_001164758	5575	Hs.520851	NM_002735	ENSG00000188191	PRKAR1B	PRKAR1	protein kinase cAMP-dependent type I regulatory subunit beta	protein-coding	35	1	3.897e-10	F	F	enriched	9.40927	5.16133
chr8:23393871-23393928:+:1000	chr8	23393872	23393928	+	35	intron (NM_001317812, intron 1 of 3)	intron (NM_001317812, intron 1 of 3)	7592	NM_016612	51312	Hs.596025	NM_016612	ENSG00000147454	SLC25A37	HT015|MFRN|MFRN1|MSC|MSCP|PRO1278|PRO1584|PRO2217	solute carrier family 25 member 37	protein-coding	35	1	3.897e-10	F	F	enriched	9.40927	5.16133
chr8:26171923-26171970:+:1000	chr8	26171924	26171970	+	35	intron (NM_002717, intron 2 of 9)	HAL1|LINE|L1	21215	NM_001177591	5520	Hs.146339	NM_002717	ENSG00000221914	PPP2R2A	B55A|B55ALPHA|PR52A|PR55A|PR55alpha	protein phosphatase 2 regulatory subunit Balpha	protein-coding	35	1	3.897e-10	F	F	enriched	9.40927	5.16133
chr9:133662481-133662532:+:1000	chr9	133662482	133662532	+	35	intron (NM_007313, intron 1 of 10)	L1MCc|LINE|L1	-48135	NM_005157	25	Hs.431048	NM_005157	ENSG00000097007	ABL1	ABL|CHDSKM|JTK7|bcr/abl|c-ABL|c-ABL1|p150|v-abl	ABL proto-oncogene 1, non-receptor tyrosine kinase	protein-coding	35	1	3.897e-10	F	F	enriched	9.40927	5.16133
chr9:139709295-139709352:+:1000	chr9	139709296	139709352	+	35	intron (NM_024718, intron 1 of 14)	(CAT)n|Simple_repeat|Simple_repeat	-6024	NR_024580	100131193	Hs.734812	NR_024580	ENSG00000228544	CCDC183-AS1	KIAA1984-AS1	CCDC183 antisense RNA 1	ncRNA	35	1	3.897e-10	F	F	enriched	9.40927	5.16133
chrX:73185705-73185779:+:1000	chrX	73185706	73185779	+	35	intron (NR_024582, intron 2 of 4)	L1M4b|LINE|L1	21583	NR_024582	554203	Hs.648316	NR_024582	ENSG00000225470	JPX	DCBALD06|ENOX|LINC00183|NCRNA00183	JPX transcript, XIST activator (non-protein coding)	ncRNA	35	1	3.897e-10	F	F	enriched	9.40927	5.16133
chr1:51091557-51091657:-:1000	chr1	51091558	51091657	+	46	intron (NM_007051, intron 8 of 18)	L2c|LINE|L2	-202488	NM_032110	63950	Hs.334481	NM_032110	ENSG00000142700	DMRTA2	-	DMRT like family A2	protein-coding	46	1	1.457e-10	F	F	enriched	9.83654	5.15573
chr1:65742196-65742252:+:1000	chr1	65742197	65742252	+	46	intron (NM_014787, intron 1 of 18)	L1MEg|LINE|L1	11847	NM_014787	9829	Hs.647643	NM_014787	ENSG00000116675	DNAJC6	DJC6|PARK19	DnaJ heat shock protein family (Hsp40) member C6	protein-coding	46	1	1.457e-10	F	F	enriched	9.83654	5.15573
chr16:56490113-56490280:+:1000	chr16	56490114	56490280	+	46	intron (NM_001324361, intron 2 of 12)	L2a|LINE|L2	4201	NM_001324358	55239	Hs.231883	NM_018233	ENSG00000087263	OGFOD1	TPA1	2-oxoglutarate and iron dependent oxygenase domain containing 1	protein-coding	46	1	1.457e-10	F	F	enriched	9.83654	5.15573
chr19:54643921-54643993:+:1000	chr19	54643922	54643993	+	46	intron (NM_014516, intron 1 of 17)	intron (NM_014516, intron 1 of 17)	2521	NM_014516	4849	Hs.343571	NM_014516	ENSG00000088038	CNOT3	LENG2|NOT3|NOT3H	CCR4-NOT transcription complex subunit 3	protein-coding	46	1	1.457e-10	F	F	enriched	9.83654	5.15573
chr19:9675245-9675314:-:1000	chr19	9675246	9675314	+	46	Intergenic	Tigger1|DNA|TcMar-Tigger	19929	NM_001008727	7675	Hs.501537	NM_001008727	ENSG00000197961	ZNF121	D19S204|ZHC32|ZNF20	zinc finger protein 121	protein-coding	46	1	1.457e-10	F	F	enriched	9.83654	5.15573
chr2:114696226-114696304:+:1000	chr2	114696227	114696304	+	46	intron (NM_005721, intron 6 of 11)	L1MEc|LINE|L1	-30634	NR_148507	440900	Hs.662205	NR_034128	ENSG00000234199	LINC01191	VIN|lnc-ACTR3	long intergenic non-protein coding RNA 1191	ncRNA	46	1	1.457e-10	F	F	enriched	9.83654	5.15573
chr2:85547243-85547300:-:1000	chr2	85547244	85547300	+	46	3' UTR (NM_001206844, exon 5 of 5)	3' UTR (NM_001206844, exon 5 of 5)	8147	NM_001206844	10618	Hs.593382	NM_006464	ENSG00000152291	TGOLN2	TGN38|TGN46|TGN48|TGN51|TTGN2	trans-golgi network protein 2	protein-coding	46	1	1.457e-10	F	F	enriched	9.83654	5.15573
chr2:85547655-85547714:-:1000	chr2	85547656	85547714	+	46	3' UTR (NM_001206844, exon 5 of 5)	3' UTR (NM_001206844, exon 5 of 5)	7734	NM_001206844	10618	Hs.593382	NM_006464	ENSG00000152291	TGOLN2	TGN38|TGN46|TGN48|TGN51|TTGN2	trans-golgi network protein 2	protein-coding	46	1	1.457e-10	F	F	enriched	9.83654	5.15573
chr22:20070917-20070950:+:1000	chr22	20070918	20070950	+	46	intron (NM_001190326, intron 1 of 12)	intron (NM_001190326, intron 1 of 12)	-2335	NR_037412	100500860		NR_037412	ENSG00000284140	MIR3618	-	microRNA 3618	ncRNA	46	1	1.457e-10	F	F	enriched	9.83654	5.15573
chr3:6579149-6579210:+:1000	chr3	6579150	6579210	+	46	Intergenic	L1P2|LINE|L1	267956	NR_110123	101927347	Hs.333345	NR_110123	ENSG00000226258	GRM7-AS3	-	GRM7 antisense RNA 3	ncRNA	46	1	1.457e-10	F	F	enriched	9.83654	5.15573
chr4:170493456-170493546:-:1000	chr4	170493457	170493546	+	46	intron (NM_001199398, intron 12 of 34)	L2a|LINE|L2	40277	NM_001199400	4750	Hs.481181	NM_012224	ENSG00000137601	NEK1	ALS24|NY-REN-55|SRPS2|SRPS2A|SRTD6	NIMA related kinase 1	protein-coding	46	1	1.457e-10	F	F	enriched	9.83654	5.15573
chr4:2000000-2000061:-:1000	chr4	2000001	2000061	+	46	intron (NM_005663, intron 1 of 10)	L1PA8A|LINE|L1	10931	NM_005663	7469	Hs.21771	NM_005663	ENSG00000185049	NELFA	NELF-A|P/OKcl.15|WHSC2	negative elongation factor complex member A	protein-coding	46	1	1.457e-10	F	F	enriched	9.83654	5.15573
chr5:140998178-140998254:-:1000	chr5	140998179	140998254	+	46	intron (NM_005219, intron 1 of 27)	CpG	406	NM_001079812	1729	Hs.529451	NM_005219	ENSG00000131504	DIAPH1	DFNA1|DIA1|DRF1|LFHL1|SCBMS|hDIA1	diaphanous related formin 1	protein-coding	46	1	1.457e-10	F	F	enriched	9.83654	5.15573
chr6:33372357-33372453:+:1000	chr6	33372358	33372453	+	46	intron (NM_002263, intron 6 of 10)	L2c|LINE|L2	-6368	NR_027692	5252	Hs.166204	NM_002636	ENSG00000112511	PHF1	MTF2L2|PCL1|PHF2|TDRD19C|hPHF1	PHD finger protein 1	protein-coding	46	1	1.457e-10	F	F	enriched	9.83654	5.15573
chr7:100073676-100073762:-:1000	chr7	100073677	100073762	+	46	intron (NM_001303043, intron 2 of 4)	intron (NM_001303043, intron 2 of 4)	3183	NM_030935	81628	Hs.469798	NM_030935	ENSG00000166925	TSC22D4	THG-1|THG1|TILZ2	TSC22 domain family member 4	protein-coding	46	1	1.457e-10	F	F	enriched	9.83654	5.15573
chr7:101494927-101495023:+:1000	chr7	101494928	101495023	+	46	intron (NM_181552, intron 1 of 23)	intron (NM_181552, intron 1 of 23)	34093	NM_181552	1523	Hs.191482	NM_001913	ENSG00000257923	CUX1	CASP|CDP|CDP/Cut|CDP1|COY1|CUTL1|CUX|Clox|Cux/CDP|GOLIM6|Nbla10317|p100|p110|p200|p75	cut like homeobox 1	protein-coding	46	1	1.457e-10	F	F	enriched	9.83654	5.15573
chr7:127005363-127005417:-:1000	chr7	127005364	127005417	+	46	Intergenic	Intergenic	27388	NM_176814	168850	Hs.159006	NM_176814	ENSG00000048405	ZNF800	-	zinc finger protein 800	protein-coding	46	1	1.457e-10	F	F	enriched	9.83654	5.15573
chr7:148545482-148545575:-:1000	chr7	148545483	148545575	+	46	intron (NM_004456, intron 1 of 19)	intron (NM_004456, intron 1 of 19)	35072	NM_001203249	2146	Hs.444082	NM_004456	ENSG00000106462	EZH2	ENX-1|ENX1|EZH2b|KMT6|KMT6A|WVS|WVS2	enhancer of zeste 2 polycomb repressive complex 2 subunit	protein-coding	46	1	1.457e-10	F	F	enriched	9.83654	5.15573
chr7:30634966-30635098:+:1000	chr7	30634967	30635098	+	46	intron (NM_002047, intron 1 of 16)	CpG	523	NM_002047	2617	Hs.404321	NM_002047	ENSG00000106105	GARS	CMT2D|DSMAV|GlyRS|HMN5|SMAD1	glycyl-tRNA synthetase	protein-coding	46	1	1.457e-10	F	F	enriched	9.83654	5.15573
chr7:87524883-87524937:+:1000	chr7	87524884	87524937	+	46	intron (NM_001318062, intron 6 of 11)	L1MEf|LINE|L1	-19218	NM_018843	55972	Hs.208414	NM_018843	ENSG00000075303	SLC25A40	MCFP	solute carrier family 25 member 40	protein-coding	46	1	1.457e-10	F	F	enriched	9.83654	5.15573
chrX:138063258-138063381:-:1000	chrX	138063259	138063381	+	46	intron (NM_001139500, intron 2 of 6)	L2c|LINE|L2	-113603	NM_001139502	2258	Hs.6540	NM_004114	ENSG00000129682	FGF13	FGF-13|FGF2|FHF-2|FHF2	fibroblast growth factor 13	protein-coding	46	1	1.457e-10	F	F	enriched	9.83654	5.15573
chr18:9164513-9164606:+:1000	chr18	9164514	9164606	+	69	intron (NM_001204056, intron 1 of 11)	L1PA11|LINE|L1	26999	NM_001204056	23253	Hs.464585	NM_015208	ENSG00000101745	ANKRD12	ANCO-2|ANCO1|GAC-1|Nbla00144	ankyrin repeat domain 12	protein-coding	69	2	2.2e-16	F	F	enriched	15.6576	5.14057
chr4:1879455-1879568:+:1000	chr4	1879456	1879568	+	69	intron (NM_001042424, intron 1 of 21)	L2a|LINE|L2	6389	NM_001042424	7468	Hs.113876	NM_007331	ENSG00000109685	NSD2	KMT3F|KMT3G|MMSET|REIIBP|TRX5|WHS|WHSC1	nuclear receptor binding SET domain protein 2	protein-coding	69	2	2.2e-16	F	F	enriched	15.6576	5.14057
chr8:23390146-23390210:+:1000	chr8	23390147	23390210	+	90	intron (NM_001317812, intron 1 of 3)	intron (NM_001317812, intron 1 of 3)	3870	NM_001317812	51312	Hs.596025	NM_016612	ENSG00000147454	SLC25A37	HT015|MFRN|MFRN1|MSC|MSCP|PRO1278|PRO1584|PRO2217	solute carrier family 25 member 37	protein-coding	90	2	2.2e-16	F	F	enriched	15.6576	5.12402
chr1:248040221-248040298:+:1000	chr1	248040222	248040298	+	45	3' UTR (NM_015431, exon 6 of 6)	3' UTR (NM_015431, exon 6 of 6)	-18629	NM_001001957	343171	Hs.269151	NM_001001957	ENSG00000238243	OR2W3	OR2W3P|OR2W8P|OST718	olfactory receptor family 2 subfamily W member 3	protein-coding	45	1	1.399e-10	F	F	enriched	9.85418	5.12402
chr11:63608375-63608472:+:1000	chr11	63608376	63608472	+	45	intron (NM_001039469, intron 1 of 18)	intron (NM_001039469, intron 1 of 18)	2024	NM_001163296	2011	Hs.567261	NM_004954	ENSG00000072518	MARK2	EMK-1|EMK1|PAR-1|Par-1b|Par1b	microtubule affinity regulating kinase 2	protein-coding	45	1	1.399e-10	F	F	enriched	9.85418	5.12402
chr11:6507561-6507596:+:1000	chr11	6507562	6507596	+	45	Intergenic	L2a|LINE|L2	-4870	NM_012402	23647	Hs.75139	NM_012402	ENSG00000132254	ARFIP2	POR1	ADP ribosylation factor interacting protein 2	protein-coding	45	1	1.399e-10	F	F	enriched	9.85418	5.12402
chr12:22830898-22831082:+:1000	chr12	22830899	22831082	+	45	intron (NM_018638, intron 6 of 7)	intron (NM_018638, intron 6 of 7)	52914	NM_018638	55500	Hs.29464	NM_018638	ENSG00000139163	ETNK1	EKI|EKI 1|EKI1|Nbla10396	ethanolamine kinase 1	protein-coding	45	1	1.399e-10	F	F	enriched	9.85418	5.12402
chr3:6595238-6595306:+:1000	chr3	6595239	6595306	+	45	Intergenic	LTR9B|LTR|ERV1	251864	NR_110123	101927347	Hs.333345	NR_110123	ENSG00000226258	GRM7-AS3	-	GRM7 antisense RNA 3	ncRNA	45	1	1.399e-10	F	F	enriched	9.85418	5.12402
chr5:109184642-109184755:+:1000	chr5	109184643	109184755	+	45	intron (NM_002372, intron 19 of 21)	L2a|LINE|L2	-34184	NR_033175	100289673	Hs.368405	NR_033175		LINC01848	-	long intergenic non-protein coding RNA 1848	ncRNA	45	1	1.399e-10	F	F	enriched	9.85418	5.12402
chr6:135335534-135335703:-:1000	chr6	135335535	135335703	+	45	intron (NM_001145158, intron 3 of 16)	intron (NM_001145158, intron 3 of 16)	-35049	NR_037435	100500880		NR_037435	ENSG00000283409	MIR3662	mir-3662	microRNA 3662	ncRNA	45	1	1.399e-10	F	F	enriched	9.85418	5.12402
chr6:91258651-91258774:-:1000	chr6	91258652	91258774	+	45	intron (NM_003188, intron 9 of 15)	L2|LINE|L2	38307	NM_145332	6885	Hs.594838	NM_003188	ENSG00000135341	MAP3K7	CSCF|FMD2|MEKK7|TAK1|TGF1a	mitogen-activated protein kinase kinase kinase 7	protein-coding	45	1	1.399e-10	F	F	enriched	9.85418	5.12402
chr7:127632740-127632809:+:1000	chr7	127632741	127632809	+	45	intron (NM_014390, intron 16 of 23)	intron (NM_014390, intron 16 of 23)	-4787	NR_027330	27099	Hs.657377	NM_014411	ENSG00000279078	SND1-IT1	C7orf54|NAG8|NSG-X	SND1 intronic transcript 1	ncRNA	45	1	1.399e-10	F	F	enriched	9.85418	5.12402
chr7:129713804-129713914:+:1000	chr7	129713805	129713914	+	45	intron (NM_014997, intron 1 of 9)	L2b|LINE|L2	3510	NM_014997	23008	Hs.520710	NM_014997	ENSG00000128607	KLHDC10	slim	kelch domain containing 10	protein-coding	45	1	1.399e-10	F	F	enriched	9.85418	5.12402
chr7:151749618-151749698:+:1000	chr7	151749619	151749698	+	45	intron (NM_001304514, intron 1 of 10)	intron (NM_001304514, intron 1 of 10)	26899	NM_001304514	63917	Hs.647109	NM_022087	ENSG00000178234	GALNT11	GALNAC-T11|GALNACT11	polypeptide N-acetylgalactosaminyltransferase 11	protein-coding	45	1	1.399e-10	F	F	enriched	9.85418	5.12402
chr7:158573371-158573504:-:1000	chr7	158573372	158573504	+	45	intron (NM_020728, intron 6 of 21)	intron (NM_020728, intron 6 of 21)	48881	NM_020728	57488	Hs.490795	NM_020728	ENSG00000117868	ESYT2	CHR2SYT|E-Syt2|FAM62B	extended synaptotagmin 2	protein-coding	45	1	1.399e-10	F	F	enriched	9.85418	5.12402
chr8:26172139-26172222:+:1000	chr8	26172140	26172222	+	45	intron (NM_002717, intron 2 of 9)	HAL1|LINE|L1	21449	NM_001177591	5520	Hs.146339	NM_002717	ENSG00000221914	PPP2R2A	B55A|B55ALPHA|PR52A|PR55A|PR55alpha	protein phosphatase 2 regulatory subunit Balpha	protein-coding	45	1	1.399e-10	F	F	enriched	9.85418	5.12402
chr9:125989613-125989741:-:1000	chr9	125989614	125989741	+	45	intron (NR_033234, intron 1 of 18)	L2a|LINE|L2	41166	NM_018387	55342	Hs.287659	NM_018387	ENSG00000165209	STRBP	HEL162|ILF3L|SPNR|p74	spermatid perinuclear RNA binding protein	protein-coding	45	1	1.399e-10	F	F	enriched	9.85418	5.12402
chrX:109398411-109398548:+:1000	chrX	109398412	109398548	+	45	intron (NM_001353850, intron 5 of 7)	L2c|LINE|L2	69808	NR_004379	692226		NR_004379	ENSG00000208883	SNORD96B	U96b	small nucleolar RNA, C/D box 96B	snoRNA	45	1	1.399e-10	F	F	enriched	9.85418	5.12402
chr5:131092844-131092914:-:1000	chr5	131092845	131092914	+	68	intron (NM_001008738, intron 1 of 16)	intron (NM_001008738, intron 1 of 16)	39764	NM_001346114	96459	Hs.591273	NM_133372	ENSG00000217128	FNIP1	-	folliculin interacting protein 1	protein-coding	68	2	2.2e-16	F	F	enriched	15.6576	5.11951
chr8:93880117-93880255:-:1000	chr8	93880118	93880255	+	68	Intergenic	Intergenic	-81898	NR_046114	441369	Hs.521683	NR_046114	ENSG00000248858	FLJ46284	-	uncharacterized LOC441369	ncRNA	68	2	2.2e-16	F	F	enriched	15.6576	5.11951
chr1:114313349-114313401:-:1000	chr1	114313350	114313401	+	34	intron (NM_018364, intron 4 of 6)	HAL1|LINE|L1	-10865	NM_001323042	10745	Hs.655824	NM_006608	ENSG00000116793	PHTF1	PHTF	putative homeodomain transcription factor 1	protein-coding	34	1	7.671e-10	F	F	enriched	9.11515	5.11951
chr1:163288359-163288479:-:1000	chr1	163288360	163288479	+	34	intron (NM_001254748, intron 1 of 5)	L2a|LINE|L2	3162	NM_001254748	8490	Hs.24950	NM_003617	ENSG00000143248	RGS5	MST092|MST106|MST129|MSTP032|MSTP092|MSTP106|MSTP129	regulator of G protein signaling 5	protein-coding	34	1	7.671e-10	F	F	enriched	9.11515	5.11951
chr1:207952387-207952433:+:1000	chr1	207952388	207952433	+	34	intron (NM_172359, intron 9 of 12)	L1PA14|LINE|L1	22874	NR_029832	407026		NR_029832	ENSG00000284214	MIR29C	MIRN29C|miRNA29C|mir-29c	microRNA 29c	ncRNA	34	1	7.671e-10	F	F	enriched	9.11515	5.11951
chr10:21996784-21996860:+:1000	chr10	21996785	21996860	+	34	intron (NM_004641, intron 14 of 23)	L2a|LINE|L2	173248	NM_001195626	8028	Hs.30385	NM_004641	ENSG00000078403	MLLT10	AF10	MLLT10, histone lysine methyltransferase DOT1L cofactor	protein-coding	34	1	7.671e-10	F	F	enriched	9.11515	5.11951
chr10:33239948-33240061:-:1000	chr10	33239949	33240061	+	34	intron (NM_002211, intron 1 of 15)	intron (NM_002211, intron 1 of 15)	6817	NM_133376	3688	Hs.643813	NM_002211	ENSG00000150093	ITGB1	CD29|FNRB|GPIIA|MDF2|MSK12|VLA-BETA|VLAB	integrin subunit beta 1	protein-coding	34	1	7.671e-10	F	F	enriched	9.11515	5.11951
chr10:35728100-35728155:+:1000	chr10	35728101	35728155	+	34	intron (NM_001282853, intron 2 of 10)	L1MDa|LINE|L1	102326	NM_145012	219771	Hs.14745	NM_145012	ENSG00000108100	CCNY	C10orf9|CBCP1|CCNX|CFP1	cyclin Y	protein-coding	34	1	7.671e-10	F	F	enriched	9.11515	5.11951
chr11:47195479-47195616:-:1000	chr11	47195480	47195616	+	34	intron (NM_001242832, intron 4 of 14)	intron (NM_001242832, intron 4 of 14)	3128	NM_001242832	84364	Hs.436204	NM_032389	ENSG00000149182	ARFGAP2	IRZ|NBLA10535|ZFP289|ZNF289	ADP ribosylation factor GTPase activating protein 2	protein-coding	34	1	7.671e-10	F	F	enriched	9.11515	5.11951
chr12:62735987-62736050:+:1000	chr12	62735988	62736050	+	34	intron (NR_147081, intron 6 of 20)	L1PA8|LINE|L1	81879	NR_106740	102465133		NR_106740	ENSG00000284360	MIR6125	hsa-mir-6125|mir-6125	microRNA 6125	ncRNA	34	1	7.671e-10	F	F	enriched	9.11515	5.11951
chr13:19568695-19568759:-:1000	chr13	19568696	19568759	+	34	Intergenic	Intergenic	-13672	NR_026852	348021	Hs.314114	NR_026852	ENSG00000232685	LINC00442	-	long intergenic non-protein coding RNA 442	ncRNA	34	1	7.671e-10	F	F	enriched	9.11515	5.11951
chr13:19570597-19570660:-:1000	chr13	19570598	19570660	+	34	Intergenic	(CAGA)n|Simple_repeat|Simple_repeat	-11770	NR_026852	348021	Hs.314114	NR_026852	ENSG00000232685	LINC00442	-	long intergenic non-protein coding RNA 442	ncRNA	34	1	7.671e-10	F	F	enriched	9.11515	5.11951
chr14:102230830-102230915:+:1000	chr14	102230831	102230915	+	34	intron (NM_001352915, intron 2 of 14)	intron (NM_001352915, intron 2 of 14)	2166	NM_001352915	5527	Hs.368264	NM_002719	ENSG00000078304	PPP2R5C	B56G|B56gamma|PR61G	protein phosphatase 2 regulatory subunit B'gamma	protein-coding	34	1	7.671e-10	F	F	enriched	9.11515	5.11951
chr15:84133032-84133162:+:1000	chr15	84133033	84133162	+	34	intron (NM_001324182, intron 1 of 9)	L2a|LINE|L2	17117	NM_001301109	6457	Hs.270055	NM_003027	ENSG00000140600	SH3GL3	CNSA3|EEN-B2|HsT19371|SH3D2C|SH3P13	SH3 domain containing GRB2 like 3, endophilin A3	protein-coding	34	1	7.671e-10	F	F	enriched	9.11515	5.11951
chr15:85637711-85637788:+:1000	chr15	85637712	85637788	+	34	intron (NM_001243137, intron 8 of 21)	intron (NM_001243137, intron 8 of 21)	110768	NR_049748	642423	Hs.681665	NR_049748		LOC642423	-	golgin A2 pseudogene	pseudo	34	1	7.671e-10	F	F	enriched	9.11515	5.11951
chr17:47687292-47687455:-:1000	chr17	47687293	47687455	+	34	intron (NM_001007226, intron 8 of 11)	intron (NM_001007226, intron 8 of 11)	34076	NM_007225	11248	Hs.55069	NM_007225	ENSG00000182575	NXPH3	NPH3	neurexophilin 3	protein-coding	34	1	7.671e-10	F	F	enriched	9.11515	5.11951
chr18:53233876-53233986:-:1000	chr18	53233877	53233986	+	34	intron (NM_001348219, intron 2 of 18)	L1ME3C|LINE|L1	19419	NM_001348218	6925	Hs.605153	NM_003199	ENSG00000196628	TCF4	E2-2|FECD3|ITF-2|ITF2|PTHS|SEF-2|SEF2|SEF2-1|SEF2-1A|SEF2-1B|SEF2-1D|TCF-4|bHLHb19	transcription factor 4	protein-coding	34	1	7.671e-10	F	F	enriched	9.11515	5.11951
chr18:77887728-77887825:+:1000	chr18	77887729	77887825	+	34	intron (NM_014913, intron 2 of 3)	L1MC5|LINE|L1	-18030	NR_028340	100130522	Hs.352602	NM_001145731	ENSG00000267270	PARD6G-AS1	-	PARD6G antisense RNA 1	ncRNA	34	1	7.671e-10	F	F	enriched	9.11515	5.11951
chr19:2345843-2345936:+:1000	chr19	2345844	2345936	+	34	intron (NM_001077238, intron 14 of 15)	intron (NM_001077238, intron 14 of 15)	17261	NM_152988	56928	Hs.744026	NM_152988	ENSG00000005206	SPPL2B	IMP-4|IMP4|PSH4|PSL1	signal peptide peptidase like 2B	protein-coding	34	1	7.671e-10	F	F	enriched	9.11515	5.11951
chr2:114696239-114696297:+:1000	chr2	114696240	114696297	+	34	intron (NM_005721, intron 6 of 11)	L1MEc|LINE|L1	-30631	NR_148507	440900	Hs.662205	NR_034128	ENSG00000234199	LINC01191	VIN|lnc-ACTR3	long intergenic non-protein coding RNA 1191	ncRNA	34	1	7.671e-10	F	F	enriched	9.11515	5.11951
chr2:228407459-228407545:+:1000	chr2	228407460	228407545	+	34	intron (NM_001135187, intron 11 of 13)	L1PA5|LINE|L1	70614	NM_004504	3267	Hs.352962	NM_004504	ENSG00000173744	AGFG1	HRB|RAB|RIP	ArfGAP with FG repeats 1	protein-coding	34	1	7.671e-10	F	F	enriched	9.11515	5.11951
chr2:39344790-39344945:-:1000	chr2	39344791	39344945	+	34	intron (NM_005633, intron 1 of 22)	intron (NM_005633, intron 1 of 22)	2736	NM_005633	6654	Hs.709893	NM_005633	ENSG00000115904	SOS1	GF1|GGF1|GINGF|HGF|NS4|SOS-1	SOS Ras/Rac guanine nucleotide exchange factor 1	protein-coding	34	1	7.671e-10	F	F	enriched	9.11515	5.11951
chr22:20071275-20071299:+:1000	chr22	20071276	20071299	+	34	intron (NM_001190326, intron 1 of 12)	intron (NM_001190326, intron 1 of 12)	-1982	NR_037412	100500860		NR_037412	ENSG00000284140	MIR3618	-	microRNA 3618	ncRNA	34	1	7.671e-10	F	F	enriched	9.11515	5.11951
chr3:41250649-41250716:+:1000	chr3	41250650	41250716	+	34	intron (NM_001098209, intron 1 of 15)	L2b|LINE|L2	9741	NM_001904	1499	Hs.476018	NM_001904	ENSG00000168036	CTNNB1	CTNNB|EVR7|MRD19|armadillo	catenin beta 1	protein-coding	34	1	7.671e-10	F	F	enriched	9.11515	5.11951
chr4:104113512-104113590:-:1000	chr4	104113513	104113590	+	34	intron (NM_001813, intron 8 of 48)	intron (NM_001813, intron 8 of 48)	6015	NM_001813	1062	Hs.75573	NM_001813	ENSG00000138778	CENPE	CENP-E|KIF10|MCPH13|PPP1R61	centromere protein E	protein-coding	34	1	7.671e-10	F	F	enriched	9.11515	5.11951
chr4:139145894-139145977:-:1000	chr4	139145895	139145977	+	34	intron (NM_014331, intron 3 of 11)	(GGAA)n|Simple_repeat|Simple_repeat	17567	NM_014331	23657	Hs.390594	NM_014331	ENSG00000151012	SLC7A11	CCBR1|xCT	solute carrier family 7 member 11	protein-coding	34	1	7.671e-10	F	F	enriched	9.11515	5.11951
chr4:170493837-170493947:-:1000	chr4	170493838	170493947	+	34	intron (NM_001199398, intron 12 of 34)	L2a|LINE|L2	39886	NM_001199400	4750	Hs.481181	NM_012224	ENSG00000137601	NEK1	ALS24|NY-REN-55|SRPS2|SRPS2A|SRTD6	NIMA related kinase 1	protein-coding	34	1	7.671e-10	F	F	enriched	9.11515	5.11951
chr4:2685719-2685781:+:1000	chr4	2685720	2685781	+	34	intron (NM_001256667, intron 12 of 19)	L1MCa|LINE|L1	58591	NM_001256667	8603	Hs.652364	NM_003704	ENSG00000125386	FAM193A	C4orf8|RES4-22	family with sequence similarity 193 member A	protein-coding	34	1	7.671e-10	F	F	enriched	9.11515	5.11951
chr4:68519838-68519892:-:1000	chr4	68519839	68519892	+	34	intron (NM_018227, intron 13 of 32)	L1PA13|LINE|L1	47024	NM_018227	55236	Hs.212774	NM_018227	ENSG00000033178	UBA6	E1-L2|MOP-4|UBE1L2	ubiquitin like modifier activating enzyme 6	protein-coding	34	1	7.671e-10	F	F	enriched	9.11515	5.11951
chr5:37655140-37655256:+:1000	chr5	37655141	37655256	+	34	intron (NM_001345998, intron 10 of 17)	L1PA7|LINE|L1	179726	NM_001278098	2668	Hs.248114	NM_000514	ENSG00000168621	GDNF	ATF|ATF1|ATF2|HFB1-GDNF|HSCR3	glial cell derived neurotrophic factor	protein-coding	34	1	7.671e-10	F	F	enriched	9.11515	5.11951
chr5:53521562-53521644:-:1000	chr5	53521563	53521644	+	34	intron (NM_019087, intron 1 of 4)	intron (NM_019087, intron 1 of 4)	84800	NM_019087	54622	Hs.659125	NM_019087	ENSG00000185305	ARL15	ARFRP2	ADP ribosylation factor like GTPase 15	protein-coding	34	1	7.671e-10	F	F	enriched	9.11515	5.11951
chr5:95251791-95251859:-:1000	chr5	95251792	95251859	+	34	intron (NM_012081, intron 3 of 11)	L2b|LINE|L2	-45880	NR_130776	101929710		NR_130776	ENSG00000251314	LOC101929710	-	uncharacterized LOC101929710	ncRNA	34	1	7.671e-10	F	F	enriched	9.11515	5.11951
chr7:110867013-110867098:-:1000	chr7	110867014	110867098	+	34	intron (NM_001350959, intron 5 of 7)	L2|LINE|L2	135994	NM_018334	54674	Hs.3781	NM_018334	ENSG00000173114	LRRN3	FIGLER5|NLRR-3|NLRR3	leucine rich repeat neuronal 3	protein-coding	34	1	7.671e-10	F	F	enriched	9.11515	5.11951
chr7:123375750-123375845:-:1000	chr7	123375751	123375845	+	34	intron (NM_003941, intron 1 of 10)	L1MEc|LINE|L1	13327	NM_003941	8976	Hs.143728	NM_003941	ENSG00000106299	WASL	N-WASP|NWASP|WASPB	Wiskott-Aldrich syndrome like	protein-coding	34	1	7.671e-10	F	F	enriched	9.11515	5.11951
chr7:129723684-129723715:+:1000	chr7	129723685	129723715	+	34	intron (NM_014997, intron 1 of 9)	L2|LINE|L2	13351	NM_014997	23008	Hs.520710	NM_014997	ENSG00000128607	KLHDC10	slim	kelch domain containing 10	protein-coding	34	1	7.671e-10	F	F	enriched	9.11515	5.11951
chr7:138174435-138174524:+:1000	chr7	138174436	138174524	+	34	intron (NM_015905, intron 1 of 18)	L1PA6|LINE|L1	29401	NM_015905	8805	Hs.490287	NM_003852	ENSG00000122779	TRIM24	PTC6|RNF82|TF1A|TIF1|TIF1A|TIF1ALPHA|hTIF1	tripartite motif containing 24	protein-coding	34	1	7.671e-10	F	F	enriched	9.11515	5.11951
chr7:151749625-151749704:+:1000	chr7	151749626	151749704	+	34	intron (NM_001304514, intron 1 of 10)	intron (NM_001304514, intron 1 of 10)	26906	NM_022087	63917	Hs.647109	NM_022087	ENSG00000178234	GALNT11	GALNAC-T11|GALNACT11	polypeptide N-acetylgalactosaminyltransferase 11	protein-coding	34	1	7.671e-10	F	F	enriched	9.11515	5.11951
chr7:777403-777509:+:1000	chr7	777404	777509	+	34	intron (NM_017802, intron 2 of 12)	L1M1|LINE|L1	-10143	NM_001164758	5575	Hs.520851	NM_002735	ENSG00000188191	PRKAR1B	PRKAR1	protein kinase cAMP-dependent type I regulatory subunit beta	protein-coding	34	1	7.671e-10	F	F	enriched	9.11515	5.11951
chr8:48745066-48745213:-:1000	chr8	48745067	48745213	+	34	intron (NM_001081640, intron 59 of 84)	HAL1|LINE|L1	-94414	NM_005195	1052	Hs.440829	NM_005195	ENSG00000221869	CEBPD	C/EBP-delta|CELF|CRP3|NF-IL6-beta	CCAAT enhancer binding protein delta	protein-coding	34	1	7.671e-10	F	F	enriched	9.11515	5.11951
chrX:106360534-106360704:-:1000	chrX	106360535	106360704	+	34	intron (NR_136730, intron 1 of 7)	L2b|LINE|L2	1196	NR_136731	55285	Hs.139053	NM_018301	ENSG00000089682	RBM41	-	RNA binding motif protein 41	protein-coding	34	1	7.671e-10	F	F	enriched	9.11515	5.11951
chrX:122785823-122785875:-:1000	chrX	122785824	122785875	+	34	intron (NM_001081550, intron 12 of 38)	L1PA7|LINE|L1	81055	NM_001081550	57187	Hs.149991	NM_020449	ENSG00000125676	THOC2	CXorf3|MRX12|MRX35|THO2|dJ506G2.1|hTREX120	THO complex 2	protein-coding	34	1	7.671e-10	F	F	enriched	9.11515	5.11951
chr22:20071316-20071406:+:1000	chr22	20071317	20071406	+	134	intron (NM_001190326, intron 1 of 12)	intron (NM_001190326, intron 1 of 12)	-1908	NR_037412	100500860		NR_037412	ENSG00000284140	MIR3618	-	microRNA 3618	ncRNA	134	3	2.2e-16	F	F	enriched	15.6576	5.11329
chr8:23392070-23392120:+:1000	chr8	23392071	23392120	+	89	intron (NM_001317812, intron 1 of 3)	L2|LINE|L2	5787	NM_001317812	51312	Hs.596025	NM_016612	ENSG00000147454	SLC25A37	HT015|MFRN|MFRN1|MSC|MSCP|PRO1278|PRO1584|PRO2217	solute carrier family 25 member 37	protein-coding	89	2	2.2e-16	F	F	enriched	15.6576	5.1079
chrX:73047577-73047631:-:1000	chrX	73047578	73047631	+	178	non-coding (NR_001564, exon 6 of 6)	non-coding (NR_001564, exon 6 of 6)	24984	NR_001564	7503	Hs.529901	NR_001564	ENSG00000229807	XIST	DXS1089|DXS399E|LINC00001|NCRNA00001|SXI1|swd66	X inactive specific transcript (non-protein coding)	ncRNA	178	4	2.2e-16	F	F	enriched	15.6576	5.1079
chr2:20488277-20488377:-:1000	chr2	20488278	20488377	+	101	intron (NM_001352923, intron 10 of 19)	intron (NM_001352923, intron 10 of 19)	38820	NM_001282791	23369	Hs.467824	NM_015317	ENSG00000055917	PUM2	PUMH2|PUML2	pumilio RNA binding family member 2	protein-coding	101	3	2.2e-16	F	F	enriched	15.6576	5.10529
chr1:167978247-167978267:+:1000	chr1	167978248	167978267	+	67	intron (NR_146230, intron 10 of 17)	AluY|SINE|Alu	10359	NR_031702	100313835		NR_031702	ENSG00000221545	MIR1255B2	MIR1255B-2|MIRN1255B2|hsa-mir-1255b-2	microRNA 1255b-2	ncRNA	67	2	2.2e-16	F	F	enriched	15.6576	5.09813
chr1:2187580-2187685:+:1000	chr1	2187581	2187685	+	67	intron (NM_003036, intron 1 of 6)	intron (NM_003036, intron 1 of 6)	27499	NM_003036	6497	Hs.656507	NM_003036	ENSG00000157933	SKI	SGS|SKV	SKI proto-oncogene	protein-coding	67	2	2.2e-16	F	F	enriched	15.6576	5.09813
chr11:6507183-6507204:+:1000	chr11	6507184	6507204	+	67	Intergenic	L2a|LINE|L2	-4485	NM_001242855	23647	Hs.75139	NM_012402	ENSG00000132254	ARFIP2	POR1	ADP ribosylation factor interacting protein 2	protein-coding	67	2	2.2e-16	F	F	enriched	15.6576	5.09813
chr22:20071969-20072033:+:1000	chr22	20071970	20072033	+	134	intron (NM_001190326, intron 1 of 12)	intron (NM_001190326, intron 1 of 12)	-1268	NR_037412	100500860		NR_037412	ENSG00000284140	MIR3618	-	microRNA 3618	ncRNA	134	4	2.2e-16	F	F	enriched	15.6576	5.09813
chr6:125311383-125311505:+:1000	chr6	125311384	125311505	+	67	intron (NR_104440, intron 1 of 6)	L2a|LINE|L2	6934	NR_104440	154214	Hs.12876	NM_152553	ENSG00000146373	RNF217	C6orf172|IBRDC1|OSTL|dJ84N20.1	ring finger protein 217	protein-coding	67	2	2.2e-16	F	F	enriched	15.6576	5.09813
chr7:104686474-104686550:+:1000	chr7	104686475	104686550	+	67	intron (NM_182931, intron 3 of 26)	L2|LINE|L2	31875	NM_182931	55904	Hs.592262	NM_018682	ENSG00000005483	KMT2E	HDCMC04P|MLL5|NKp44L	lysine methyltransferase 2E	protein-coding	67	2	2.2e-16	F	F	enriched	15.6576	5.09813
chr8:106388643-106388757:+:1000	chr8	106388644	106388757	+	67	intron (NM_012082, intron 1 of 7)	L2a|LINE|L2	57553	NM_012082	23414	Hs.431009	NM_012082	ENSG00000169946	ZFPM2	DIH3|FOG2|SRXY9|ZC2HC11B|ZNF89B|hFOG-2	zinc finger protein, FOG family member 2	protein-coding	67	2	2.2e-16	F	F	enriched	15.6576	5.09813
chr8:130512221-130512284:-:1000	chr8	130512222	130512284	+	67	intron (NR_130917, intron 1 of 3)	L2b|LINE|L2	-15865	NR_037457	100500839		NR_037457	ENSG00000263763	MIR3686	-	microRNA 3686	ncRNA	67	2	2.2e-16	F	F	enriched	15.6576	5.09813
chr1:65834201-65834392:+:1000	chr1	65834202	65834392	+	88	intron (NM_001256864, intron 4 of 18)	CT-rich|Low_complexity|Low_complexity	-51834	NM_001198683	54741	Hs.23581	NM_017526	ENSG00000213625	LEPROT	LEPR|OB-RGRP|OBRGRP|VPS55	leptin receptor overlapping transcript	protein-coding	88	2	2.2e-16	F	F	enriched	15.6576	5.0916
chr12:116614454-116614501:-:1000	chr12	116614455	116614501	+	88	intron (NM_015335, intron 2 of 30)	intron (NM_015335, intron 2 of 30)	-28019	NR_030351	693205		NR_030351	ENSG00000207967	MIR620	MIRN620|hsa-mir-620	microRNA 620	ncRNA	88	2	2.2e-16	F	F	enriched	15.6576	5.0916
chr7:128689301-128689427:-:1000	chr7	128689302	128689427	+	88	intron (NR_034053, intron 1 of 23)	intron (NR_034053, intron 1 of 23)	5863	NR_034053	23534	Hs.193613	NM_012470	ENSG00000064419	TNPO3	IPO12|LGMD1F|MTR10A|TRN-SR|TRN-SR2|TRNSR	transportin 3	protein-coding	88	2	2.2e-16	F	F	enriched	15.6576	5.0916
chr1:193143297-193143457:+:1000	chr1	193143298	193143457	+	44	intron (NM_024529, intron 10 of 16)	L2b|LINE|L2	12366	NM_003783	8707	Hs.518834	NM_003783	ENSG00000162630	B3GALT2	BETA3GALT2|GLCT2|beta3Gal-T2	beta-1,3-galactosyltransferase 2	protein-coding	44	1	2.478e-10	F	F	enriched	9.6059	5.0916
chr1:52200909-52201039:+:1000	chr1	52200910	52201039	+	44	intron (NM_148905, intron 1 of 18)	LTR33|LTR|ERVL	5488	NM_001350210	114883	Hs.21938	NM_024586	ENSG00000117859	OSBPL9	ORP-9|ORP9	oxysterol binding protein like 9	protein-coding	44	1	2.478e-10	F	F	enriched	9.6059	5.0916
chr1:8930917-8931019:-:1000	chr1	8930918	8931019	+	44	5' UTR (NM_001201483, exon 3 of 11)	5' UTR (NM_001201483, exon 3 of 11)	-4319	NR_106786	102465436		NR_106786	ENSG00000274258	MIR6728	hsa-mir-6728	microRNA 6728	ncRNA	44	1	2.478e-10	F	F	enriched	9.6059	5.0916
chr11:11865447-11865559:+:1000	chr11	11865448	11865559	+	44	intron (NM_017944, intron 1 of 26)	intron (NM_017944, intron 1 of 26)	2533	NM_017944	55031	Hs.577256	NM_017944	ENSG00000170242	USP47	TRFP	ubiquitin specific peptidase 47	protein-coding	44	1	2.478e-10	F	F	enriched	9.6059	5.0916
chr11:5376046-5376136:-:1000	chr11	5376047	5376136	+	44	intron (NM_001005567, intron 1 of 4)	intron (NM_001005567, intron 1 of 4)	3353	NM_001004750	390058	Hs.553730	NM_001004750	ENSG00000176239	OR51B6	HOR5'Beta6	olfactory receptor family 51 subfamily B member 6	protein-coding	44	1	2.478e-10	F	F	enriched	9.6059	5.0916
chr12:49330465-49330566:-:1000	chr12	49330466	49330566	+	44	3' UTR (NM_001659, exon 5 of 5)	3' UTR (NM_001659, exon 5 of 5)	-11186	NM_016594	51303	Hs.655103	NM_016594	ENSG00000134285	FKBP11	FKBP19	FK506 binding protein 11	protein-coding	44	1	2.478e-10	F	F	enriched	9.6059	5.0916
chr14:29324423-29324557:+:1000	chr14	29324424	29324557	+	44	Intergenic	CT-rich|Low_complexity|Low_complexity	-69497	NR_135255	105370424	Hs.375809	NR_135255	ENSG00000257056	LINC02282	-	long intergenic non-protein coding RNA 2282	ncRNA	44	1	2.478e-10	F	F	enriched	9.6059	5.0916
chr2:127421470-127421552:+:1000	chr2	127421471	127421552	+	44	intron (NM_016815, intron 1 of 2)	intron (NM_016815, intron 1 of 2)	8000	NM_016815	2995	Hs.59138	NM_002101	ENSG00000136732	GYPC	CD236|CD236R|GE|GE:GPC:GPD:GYPD|GPC|GPD|GYPD|PAS-2|PAS-2'	glycophorin C (Gerbich blood group)	protein-coding	44	1	2.478e-10	F	F	enriched	9.6059	5.0916
chr2:168760582-168760698:-:1000	chr2	168760583	168760698	+	44	intron (NR_131227, intron 1 of 4)	intron (NR_131227, intron 1 of 4)	37014	NR_131227	105616981	Hs.512811	NR_131227		LOC105616981	-	uncharacterized LOC105616981	ncRNA	44	1	2.478e-10	F	F	enriched	9.6059	5.0916
chr22:21948273-21948337:+:1000	chr22	21948274	21948337	+	44	intron (NR_028436, intron 2 of 4)	intron (NR_028436, intron 2 of 4)	26286	NR_046082	7332	Hs.108104	NM_003347	ENSG00000185651	UBE2L3	E2-F1|L-UBC|UBCH7|UbcM4	ubiquitin conjugating enzyme E2 L3	protein-coding	44	1	2.478e-10	F	F	enriched	9.6059	5.0916
chr22:48108629-48108722:+:1000	chr22	48108630	48108722	+	44	intron (NR_122046, intron 7 of 8)	HAL1|LINE|L1	81253	NR_122046	284930	Hs.407567	NR_122046	ENSG00000224271	LOC284930	-	uncharacterized LOC284930	ncRNA	44	1	2.478e-10	F	F	enriched	9.6059	5.0916
chr4:140085061-140085195:-:1000	chr4	140085062	140085195	+	44	intron (NM_001331036, intron 1 of 9)	A-rich|Low_complexity|Low_complexity	13244	NM_001331036	1998	Hs.634040	NM_006874	ENSG00000109381	ELF2	EU32|NERF|NERF-1A|NERF-1B|NERF-1a,b|NERF-2	E74 like ETS transcription factor 2	protein-coding	44	1	2.478e-10	F	F	enriched	9.6059	5.0916
chr5:131083223-131083331:-:1000	chr5	131083224	131083331	+	44	intron (NM_001008738, intron 1 of 16)	intron (NM_001008738, intron 1 of 16)	49366	NM_001346114	96459	Hs.591273	NM_133372	ENSG00000217128	FNIP1	-	folliculin interacting protein 1	protein-coding	44	1	2.478e-10	F	F	enriched	9.6059	5.0916
chr5:95251800-95251883:-:1000	chr5	95251801	95251883	+	44	intron (NM_012081, intron 3 of 11)	L2b|LINE|L2	-45863	NR_130776	101929710		NR_130776	ENSG00000251314	LOC101929710	-	uncharacterized LOC101929710	ncRNA	44	1	2.478e-10	F	F	enriched	9.6059	5.0916
chr6:159032342-159032434:+:1000	chr6	159032343	159032434	+	44	intron (NM_020823, intron 10 of 16)	intron (NM_020823, intron 10 of 16)	1649	NR_106981	102465694		NR_106981	ENSG00000278571	MIR7161	hsa-mir-7161	microRNA 7161	ncRNA	44	1	2.478e-10	F	F	enriched	9.6059	5.0916
chr7:119480516-119480572:-:1000	chr7	119480517	119480572	+	44	intron (NR_131960, intron 1 of 4)	MSTB-int|LTR|ERVL-MaLR	66885	NR_131963	105375475	Hs.566654	NR_131960	ENSG00000225546	LINC02476	LVCAT5	long intergenic non-protein coding RNA 2476	ncRNA	44	1	2.478e-10	F	F	enriched	9.6059	5.0916
chr7:129731571-129731655:+:1000	chr7	129731572	129731655	+	44	intron (NM_014997, intron 1 of 9)	intron (NM_014997, intron 1 of 9)	21264	NM_014997	23008	Hs.520710	NM_014997	ENSG00000128607	KLHDC10	slim	kelch domain containing 10	protein-coding	44	1	2.478e-10	F	F	enriched	9.6059	5.0916
chr7:140623247-140623310:-:1000	chr7	140623248	140623310	+	44	intron (NR_148928, intron 1 of 17)	intron (NR_148928, intron 1 of 17)	1449	NM_004333	673	Hs.324250	NM_004333	ENSG00000157764	BRAF	B-RAF1|B-raf|BRAF1|NS7|RAFB1	B-Raf proto-oncogene, serine/threonine kinase	protein-coding	44	1	2.478e-10	F	F	enriched	9.6059	5.0916
chr7:148896049-148896137:+:1000	chr7	148896050	148896137	+	44	intron (NM_001303481, intron 2 of 8)	intron (NM_001303481, intron 2 of 8)	3539	NM_001303481	8427	Hs.729056	NM_003575	ENSG00000170265	ZNF282	HUB1	zinc finger protein 282	protein-coding	44	1	2.478e-10	F	F	enriched	9.6059	5.0916
chr7:149313460-149313538:-:1000	chr7	149313461	149313538	+	44	intron (NR_027788, intron 3 of 7)	L2a|LINE|L2	8382	NR_027789	79970	Hs.520785	NM_024910	ENSG00000133624	ZNF767P	ZNF767	zinc finger family member 767, pseudogene	pseudo	44	1	2.478e-10	F	F	enriched	9.6059	5.0916
chr7:98995922-98996014:-:1000	chr7	98995923	98996014	+	44	intron (NM_014891, intron 4 of 5)	intron (NM_014891, intron 4 of 5)	10337	NM_014891	11333	Hs.632296	NM_014891	ENSG00000106244	PDAP1	HASPP28|PAP|PAP1	PDGFA associated protein 1	protein-coding	44	1	2.478e-10	F	F	enriched	9.6059	5.0916
chr9:111858234-111858389:-:1000	chr9	111858235	111858389	+	44	intron (NM_032012, intron 3 of 17)	intron (NM_032012, intron 3 of 17)	23913	NM_032012	23731	Hs.308074	NM_032012	ENSG00000106771	TMEM245	C9orf5|CG-2|CG2	transmembrane protein 245	protein-coding	44	1	2.478e-10	F	F	enriched	9.6059	5.0916
chr9:133652510-133652642:+:1000	chr9	133652511	133652642	+	44	intron (NM_007313, intron 1 of 10)	HAL1|LINE|L1	-58066	NM_005157	25	Hs.431048	NM_005157	ENSG00000097007	ABL1	ABL|CHDSKM|JTK7|bcr/abl|c-ABL|c-ABL1|p150|v-abl	ABL proto-oncogene 1, non-receptor tyrosine kinase	protein-coding	44	1	2.478e-10	F	F	enriched	9.6059	5.0916
chrX:153312019-153312155:-:1000	chrX	153312020	153312155	+	44	intron (NM_001110792, intron 1 of 2)	HAL1b|LINE|L1	-26647	NR_031757	100313781		NR_031757	ENSG00000284286	MIR718	hsa-mir-718	microRNA 718	ncRNA	44	1	2.478e-10	F	F	enriched	9.6059	5.0916
chr11:6506722-6506848:+:1000	chr11	6506723	6506848	+	100	TTS (NM_012192)	TTS (NM_012192)	-4076	NM_001242855	23647	Hs.75139	NM_012402	ENSG00000132254	ARFIP2	POR1	ADP ribosylation factor interacting protein 2	protein-coding	100	3	2.2e-16	F	F	enriched	15.6576	5.09094
chr1:201962064-201962181:+:1000	chr1	201962065	201962181	+	66	intron (NM_001319182, intron 3 of 10)	intron (NM_001319182, intron 3 of 10)	9665	NM_001319182	6051	Hs.497391	NM_020216	ENSG00000176393	RNPEP	AP-B|APB	arginyl aminopeptidase	protein-coding	66	2	2.2e-16	F	F	enriched	15.6576	5.07644
chr2:38531211-38531303:-:1000	chr2	38531212	38531303	+	66	intron (NM_001135673, intron 9 of 12)	L1MA3|LINE|L1	72415	NM_001308076	64225	Hs.594950	NM_022374	ENSG00000119787	ATL2	ARL3IP2|ARL6IP2|aip-2|atlastin2	atlastin GTPase 2	protein-coding	66	2	2.2e-16	F	F	enriched	15.6576	5.07644
chr2:54172570-54172697:-:1000	chr2	54172571	54172697	+	99	intron (NM_014614, intron 3 of 46)	GA-rich|Low_complexity|Low_complexity	25343	NM_014614	23198	Hs.413801	NM_014614	ENSG00000068878	PSME4	PA200	proteasome activator subunit 4	protein-coding	99	3	2.2e-16	F	F	enriched	15.6576	5.07644
chr4:104113735-104113786:-:1000	chr4	104113736	104113786	+	66	intron (NM_001813, intron 8 of 48)	L2|LINE|L2	5805	NM_001813	1062	Hs.75573	NM_001813	ENSG00000138778	CENPE	CENP-E|KIF10|MCPH13|PPP1R61	centromere protein E	protein-coding	66	2	2.2e-16	F	F	enriched	15.6576	5.07644
chr5:131092684-131092752:-:1000	chr5	131092685	131092752	+	66	intron (NM_001008738, intron 1 of 16)	intron (NM_001008738, intron 1 of 16)	39925	NM_001346114	96459	Hs.591273	NM_133372	ENSG00000217128	FNIP1	-	folliculin interacting protein 1	protein-coding	66	2	2.2e-16	F	F	enriched	15.6576	5.07644
chr7:120636006-120636033:+:1000	chr7	120636007	120636033	+	66	intron (NM_001105533, intron 1 of 17)	(TTC)n|Simple_repeat|Simple_repeat	6575	NM_001105533	79974	Hs.189652	NM_024913	ENSG00000106034	CPED1	C7orf58	cadherin like and PC-esterase domain containing 1	protein-coding	66	2	2.2e-16	F	F	enriched	15.6576	5.07644
chr7:151994328-151994439:-:1000	chr7	151994329	151994439	+	99	intron (NM_170606, intron 6 of 58)	L1MEc|LINE|L1	138706	NM_170606	58508	Hs.647120	NM_021230	ENSG00000055609	KMT2C	HALR|KLEFS2|MLL3	lysine methyltransferase 2C	protein-coding	99	3	2.2e-16	F	F	enriched	15.6576	5.07644
chr8:23391080-23391164:+:1000	chr8	23391081	23391164	+	99	intron (NM_001317812, intron 1 of 3)	intron (NM_001317812, intron 1 of 3)	4814	NM_016612	51312	Hs.596025	NM_016612	ENSG00000147454	SLC25A37	HT015|MFRN|MFRN1|MSC|MSCP|PRO1278|PRO1584|PRO2217	solute carrier family 25 member 37	protein-coding	99	3	2.2e-16	F	F	enriched	15.6576	5.07644
chr1:167931458-167931550:+:1000	chr1	167931459	167931550	+	33	intron (NM_001198957, intron 2 of 20)	L1MC1|LINE|L1	-25197	NM_015415	25874	Hs.517768	NM_015415	ENSG00000143158	MPC2	BRP44|SLC54A2	mitochondrial pyruvate carrier 2	protein-coding	33	1	1.509e-09	F	F	enriched	8.82131	5.07644
chr10:27465182-27465300:+:1000	chr10	27465183	27465300	+	33	intron (NM_001172304, intron 9 of 10)	intron (NM_001172304, intron 9 of 10)	21488	NM_001320756	84930	Hs.276905	NM_032844	ENSG00000120539	MASTL	GREATWALL|GW|GWL|MAST-L|THC2	microtubule associated serine/threonine kinase like	protein-coding	33	1	1.509e-09	F	F	enriched	8.82131	5.07644
chr10:35728047-35728100:+:1000	chr10	35728048	35728100	+	33	intron (NM_001282853, intron 2 of 10)	L1MDa|LINE|L1	102272	NM_145012	219771	Hs.14745	NM_145012	ENSG00000108100	CCNY	C10orf9|CBCP1|CCNX|CFP1	cyclin Y	protein-coding	33	1	1.509e-09	F	F	enriched	8.82131	5.07644
chr10:97897185-97897273:+:1000	chr10	97897186	97897273	+	33	intron (NM_001330737, intron 4 of 7)	L2a|LINE|L2	6850	NM_001330734	9849	Hs.600823	NM_014803	ENSG00000177853	ZNF518A	ZNF518	zinc finger protein 518A	protein-coding	33	1	1.509e-09	F	F	enriched	8.82131	5.07644
chr11:125508904-125508993:+:1000	chr11	125508905	125508993	+	33	intron (NM_001244846, intron 8 of 11)	L2a|LINE|L2	12698	NM_001274	1111	Hs.24529	NM_001274	ENSG00000149554	CHEK1	CHK1	checkpoint kinase 1	protein-coding	33	1	1.509e-09	F	F	enriched	8.82131	5.07644
chr15:27356897-27356960:+:1000	chr15	27356898	27356960	+	33	intron (NM_001270873, intron 3 of 5)	L1MCa|LINE|L1	49537	NR_120343	101928869	Hs.585699	NR_120343	ENSG00000228740	GABRG3-AS1	-	GABRG3 antisense RNA 1	ncRNA	33	1	1.509e-09	F	F	enriched	8.82131	5.07644
chr15:27440470-27440528:+:1000	chr15	27440471	27440528	+	33	intron (NM_001270873, intron 3 of 5)	intron (NM_001270873, intron 3 of 5)	-34033	NR_120343	101928869	Hs.585699	NR_120343	ENSG00000228740	GABRG3-AS1	-	GABRG3 antisense RNA 1	ncRNA	33	1	1.509e-09	F	F	enriched	8.82131	5.07644
chr15:69103360-69103407:-:1000	chr15	69103361	69103407	+	33	intron (NM_006305, intron 1 of 6)	AluSx1|SINE|Alu	-3944	NR_026808	80035	Hs.662150	NM_024970		ANP32A-IT1	C15orf28|HsT18971|NCRNA00321	ANP32A intronic transcript 1	ncRNA	33	1	1.509e-09	F	F	enriched	8.82131	5.07644
chr16:47626430-47626513:+:1000	chr16	47626431	47626513	+	33	intron (NM_000293, intron 10 of 30)	L2c|LINE|L2	131262	NM_001031835	5257	Hs.78060	NM_000293	ENSG00000102893	PHKB	-	phosphorylase kinase regulatory subunit beta	protein-coding	33	1	1.509e-09	F	F	enriched	8.82131	5.07644
chr17:26991943-26992060:+:1000	chr17	26991944	26992060	+	33	intron (NM_003170, intron 1 of 36)	L2c|LINE|L2	2786	NM_003170	6830	Hs.250429	NM_003170	ENSG00000109111	SUPT6H	SPT6|SPT6H|emb-5	SPT6 homolog, histone chaperone	protein-coding	33	1	1.509e-09	F	F	enriched	8.82131	5.07644
chr19:39835274-39835349:+:1000	chr19	39835275	39835349	+	33	intron (NM_001303614, intron 1 of 12)	intron (NM_001303614, intron 1 of 12)	2213	NM_001303614	55095	Hs.612332	NM_018028	ENSG00000179134	SAMD4B	SMGB|Smaug2	sterile alpha motif domain containing 4B	protein-coding	33	1	1.509e-09	F	F	enriched	8.82131	5.07644
chr19:45911805-45911863:-:1000	chr19	45911806	45911863	+	33	exon (NM_001297590, exon 3 of 3)	exon (NM_001297590, exon 3 of 3)	-2227	NM_001142502	10848	Hs.466937	NM_006663	ENSG00000104881	PPP1R13L	IASPP|NKIP1|RAI|RAI4	protein phosphatase 1 regulatory subunit 13 like	protein-coding	33	1	1.509e-09	F	F	enriched	8.82131	5.07644
chr2:114696081-114696148:+:1000	chr2	114696082	114696148	+	33	intron (NM_005721, intron 6 of 11)	L1MEc|LINE|L1	-30784	NR_148507	440900	Hs.662205	NR_034128	ENSG00000234199	LINC01191	VIN|lnc-ACTR3	long intergenic non-protein coding RNA 1191	ncRNA	33	1	1.509e-09	F	F	enriched	8.82131	5.07644
chr2:15662294-15662345:-:1000	chr2	15662295	15662345	+	33	intron (NM_015909, intron 9 of 51)	L2b|LINE|L2	39152	NR_052013	51594	Hs.467759	NM_015909	ENSG00000151779	NBAS	ILFS2|NAG|SOPH	neuroblastoma amplified sequence	protein-coding	33	1	1.509e-09	F	F	enriched	8.82131	5.07644
chr2:173447318-173447389:+:1000	chr2	173447319	173447389	+	33	intron (NR_103731, intron 8 of 13)	intron (NR_103731, intron 8 of 13)	26657	NR_103729	5163	Hs.470633	NM_002610	ENSG00000152256	PDK1	-	pyruvate dehydrogenase kinase 1	protein-coding	33	1	1.509e-09	F	F	enriched	8.82131	5.07644
chr2:198707350-198707437:+:1000	chr2	198707351	198707437	+	33	intron (NM_006226, intron 1 of 5)	intron (NM_006226, intron 1 of 5)	37968	NM_006226	5334	Hs.153322	NM_006226	ENSG00000115896	PLCL1	PLCE|PLCL|PLDL1|PPP1R127|PRIP	phospholipase C like 1 (inactive)	protein-coding	33	1	1.509e-09	F	F	enriched	8.82131	5.07644
chr2:218705701-218705755:-:1000	chr2	218705702	218705755	+	33	intron (NM_001308022, intron 16 of 30)	G-rich|Low_complexity|Low_complexity	-7272	NR_145792	109623482		NR_145792		SNORA115	-	small nucleolar RNA, H/ACA box 115	snoRNA	33	1	1.509e-09	F	F	enriched	8.82131	5.07644
chr2:233593693-233593726:+:1000	chr2	233593694	233593726	+	33	intron (NR_103493, intron 4 of 6)	AluJb|SINE|Alu	-5417	NR_103492	26058	Hs.565319	NM_015575	ENSG00000204120	GIGYF2	GYF2|PARK11|PERQ2|PERQ3|TNRC15	GRB10 interacting GYF protein 2	protein-coding	33	1	1.509e-09	F	F	enriched	8.82131	5.07644
chr20:33647422-33647446:-:1000	chr20	33647423	33647446	+	33	intron (NM_199368, intron 3 of 18)	AluJr|SINE|Alu	33184	NM_015638	26133	Hs.168073	NM_015638	ENSG00000100991	TRPC4AP	C20orf188|PPP1R158|TRRP4AP|TRUSS	transient receptor potential cation channel subfamily C member 4 associated protein	protein-coding	33	1	1.509e-09	F	F	enriched	8.82131	5.07644
chr3:15879143-15879217:-:1000	chr3	15879144	15879217	+	33	intron (NM_001349279, intron 1 of 28)	L1MB7|LINE|L1	21873	NM_001349279	23243	Hs.335239	NM_015199	ENSG00000206560	ANKRD28	PITK|PPP1R65	ankyrin repeat domain 28	protein-coding	33	1	1.509e-09	F	F	enriched	8.82131	5.07644
chr3:167428608-167428675:-:1000	chr3	167428609	167428675	+	33	intron (NM_007217, intron 3 of 8)	L1MA3|LINE|L1	23952	NM_007217	11235	Hs.478150	NM_007217	ENSG00000114209	PDCD10	CCM3|TFAR15	programmed cell death 10	protein-coding	33	1	1.509e-09	F	F	enriched	8.82131	5.07644
chr3:6579336-6579380:+:1000	chr3	6579337	6579380	+	33	Intergenic	L1P2|LINE|L1	267778	NR_110125	101927347	Hs.333345	NR_110123	ENSG00000226258	GRM7-AS3	-	GRM7 antisense RNA 3	ncRNA	33	1	1.509e-09	F	F	enriched	8.82131	5.07644
chr4:106331424-106331526:-:1000	chr4	106331425	106331526	+	33	intron (NM_176867, intron 1 of 5)	L1PA6|LINE|L1	-57437	NR_126420	104384744	Hs.624109	NR_126420		TET2-AS1	-	TET2 antisense RNA 1	ncRNA	33	1	1.509e-09	F	F	enriched	8.82131	5.07644
chr4:1386621-1386683:+:1000	chr4	1386622	1386683	+	33	5' UTR (NM_175918, exon 1 of 1)	5' UTR (NM_175918, exon 1 of 1)	1312	NM_175918	285464	Hs.26410	NM_175918	ENSG00000163945	CRIPAK	-	cysteine rich PAK1 inhibitor	protein-coding	33	1	1.509e-09	F	F	enriched	8.82131	5.07644
chr4:17956856-17956912:-:1000	chr4	17956857	17956912	+	33	intron (NR_136669, intron 3 of 4)	L2a|LINE|L2	66614	NM_153686	254251	Hs.446201	NM_153686	ENSG00000178177	LCORL	MLR1	ligand dependent nuclear receptor corepressor like	protein-coding	33	1	1.509e-09	F	F	enriched	8.82131	5.07644
chr5:53252924-53252992:-:1000	chr5	53252925	53252992	+	33	intron (NM_019087, intron 4 of 4)	L1M4c|LINE|L1	-5529	NR_030307	693166		NR_030307	ENSG00000207627	MIR581	MIRN581|hsa-mir-581	microRNA 581	ncRNA	33	1	1.509e-09	F	F	enriched	8.82131	5.07644
chr6:160204096-160204187:-:1000	chr6	160204097	160204187	+	33	intron (NM_001008897, intron 6 of 10)	intron (NM_001008897, intron 6 of 10)	2623	NR_002965	677812	Hs.363137	NR_002965	ENSG00000206910	SNORA29	ACA29	small nucleolar RNA, H/ACA box 29	snoRNA	33	1	1.509e-09	F	F	enriched	8.82131	5.07644
chr6:161483509-161483568:+:1000	chr6	161483510	161483568	+	33	intron (NM_001301072, intron 3 of 26)	L1MC4|LINE|L1	70780	NR_120425	4216	Hs.390428	NM_005922	ENSG00000085511	MAP3K4	MAPKKK4|MEKK 4|MEKK4|MTK1|PRO0412	mitogen-activated protein kinase kinase kinase 4	protein-coding	33	1	1.509e-09	F	F	enriched	8.82131	5.07644
chr6:161503454-161503537:+:1000	chr6	161503455	161503537	+	33	intron (NM_001301072, intron 6 of 26)	intron (NM_001301072, intron 6 of 26)	79518	NR_024277	79992	Hs.664873	NM_024929	ENSG00000279355	AGPAT4-IT1	C6orf59|NCRNA00241	AGPAT4 intronic transcript 1	ncRNA	33	1	1.509e-09	F	F	enriched	8.82131	5.07644
chr7:106738872-106738952:+:1000	chr7	106738873	106738952	+	33	intron (NM_002736, intron 2 of 10)	L1PA5|LINE|L1	53734	NM_002736	5577	Hs.433068	NM_002736	ENSG00000005249	PRKAR2B	PRKAR2|RII-BETA	protein kinase cAMP-dependent type II regulatory subunit beta	protein-coding	33	1	1.509e-09	F	F	enriched	8.82131	5.07644
chr7:110832770-110832846:-:1000	chr7	110832771	110832846	+	33	intron (NM_001350959, intron 5 of 7)	intron (NM_001350959, intron 5 of 7)	101746	NM_018334	54674	Hs.3781	NM_018334	ENSG00000173114	LRRN3	FIGLER5|NLRR-3|NLRR3	leucine rich repeat neuronal 3	protein-coding	33	1	1.509e-09	F	F	enriched	8.82131	5.07644
chr7:152065485-152065535:-:1000	chr7	152065486	152065535	+	33	intron (NM_170606, intron 1 of 58)	intron (NM_170606, intron 1 of 58)	67580	NM_170606	58508	Hs.647120	NM_021230	ENSG00000055609	KMT2C	HALR|KLEFS2|MLL3	lysine methyltransferase 2C	protein-coding	33	1	1.509e-09	F	F	enriched	8.82131	5.07644
chr7:73109079-73109186:+:1000	chr7	73109080	73109186	+	33	intron (NR_045512, intron 9 of 10)	L2a|LINE|L2	11235	NM_001202560	114049	Hs.647063	NM_017528	ENSG00000071462	BUD23	HASJ4442|HUSSY-3|MERM1|PP3381|WBMT|WBSCR22	BUD23, rRNA methyltransferase and ribosome maturation factor	protein-coding	33	1	1.509e-09	F	F	enriched	8.82131	5.07644
chr7:777538-777610:+:1000	chr7	777539	777610	+	33	intron (NM_017802, intron 2 of 12)	L1M1|LINE|L1	-10261	NM_001164758	5575	Hs.520851	NM_002735	ENSG00000188191	PRKAR1B	PRKAR1	protein kinase cAMP-dependent type I regulatory subunit beta	protein-coding	33	1	1.509e-09	F	F	enriched	8.82131	5.07644
chr8:106480281-106480514:+:1000	chr8	106480282	106480514	+	33	intron (NM_012082, intron 3 of 7)	intron (NM_012082, intron 3 of 7)	149251	NM_012082	23414	Hs.431009	NM_012082	ENSG00000169946	ZFPM2	DIH3|FOG2|SRXY9|ZC2HC11B|ZNF89B|hFOG-2	zinc finger protein, FOG family member 2	protein-coding	33	1	1.509e-09	F	F	enriched	8.82131	5.07644
chr8:130533548-130533590:-:1000	chr8	130533549	130533590	+	33	intron (NR_130917, intron 1 of 3)	L1MA2|LINE|L1	-37181	NR_037457	100500839		NR_037457	ENSG00000263763	MIR3686	-	microRNA 3686	ncRNA	33	1	1.509e-09	F	F	enriched	8.82131	5.07644
chr8:17148495-17148603:+:1000	chr8	17148496	17148603	+	33	intron (NM_152415, intron 11 of 11)	AluSx|SINE|Alu	-44131	NM_001322090	29883	Hs.587465	NM_013354	ENSG00000198791	CNOT7	CAF-1|CAF1|Caf1a|hCAF-1	CCR4-NOT transcription complex subunit 7	protein-coding	33	1	1.509e-09	F	F	enriched	8.82131	5.07644
chr8:8870989-8871110:+:1000	chr8	8870990	8871110	+	33	intron (NM_001354636, intron 4 of 7)	L2a|LINE|L2	10414	NM_001354635	90459	Hs.20000	NM_153332	ENSG00000104626	ERI1	3'HEXO|HEXO|THEX1	exoribonuclease 1	protein-coding	33	1	1.509e-09	F	F	enriched	8.82131	5.07644
chr3:6577963-6578051:+:1000	chr3	6577964	6578051	+	87	Intergenic	L1PA7|LINE|L1	269129	NR_110123	101927347	Hs.333345	NR_110123	ENSG00000226258	GRM7-AS3	-	GRM7 antisense RNA 3	ncRNA	87	2	2.2e-16	F	F	enriched	15.6576	5.07511
chr7:155503287-155503447:+:1000	chr7	155503288	155503447	+	87	intron (NM_053043, intron 7 of 17)	intron (NM_053043, intron 7 of 17)	66164	NM_053043	155435	Hs.591815	NM_053043	ENSG00000184863	RBM33	PRR8	RNA binding motif protein 33	protein-coding	87	2	2.2e-16	F	F	enriched	15.6576	5.07511
chr1:167978782-167978942:+:1000	chr1	167978783	167978942	+	172	intron (NR_146230, intron 10 of 17)	L2c|LINE|L2	10964	NR_031702	100313835		NR_031702	ENSG00000221545	MIR1255B2	MIR1255B-2|MIRN1255B2|hsa-mir-1255b-2	microRNA 1255b-2	ncRNA	172	4	2.2e-16	F	F	enriched	15.6576	5.05843
chr2:128498777-128498928:-:1000	chr2	128498778	128498928	+	86	intron (NM_001006623, intron 7 of 7)	intron (NM_001006623, intron 7 of 7)	40256	NM_032740	84826	Hs.345849	NM_032740	ENSG00000173349	SFT2D3	-	SFT2 domain containing 3	protein-coding	86	2	2.2e-16	F	F	enriched	15.6576	5.05843
chr22:20071155-20071231:+:1000	chr22	20071156	20071231	+	86	intron (NM_001190326, intron 1 of 12)	intron (NM_001190326, intron 1 of 12)	-2076	NR_037412	100500860		NR_037412	ENSG00000284140	MIR3618	-	microRNA 3618	ncRNA	86	2	2.2e-16	F	F	enriched	15.6576	5.05843
chr1:167709682-167709801:+:1000	chr1	167709683	167709801	+	43	intron (NM_024569, intron 1 of 4)	L2|LINE|L2	18555	NM_024569	9019	Hs.493919	NM_003953	ENSG00000197965	MPZL1	MPZL1b|PZR|PZR1b|PZRa|PZRb	myelin protein zero like 1	protein-coding	43	1	4.404e-10	F	F	enriched	9.35615	5.05843
chr1:193100762-193100885:+:1000	chr1	193100763	193100885	+	43	intron (NM_024529, intron 3 of 16)	L2a|LINE|L2	-4809	NR_031691	100302163		NR_031691	ENSG00000221680	MIR1278	MIRN1278|hsa-mir-1278|mir-1278	microRNA 1278	ncRNA	43	1	4.404e-10	F	F	enriched	9.35615	5.05843
chr1:41687778-41687893:-:1000	chr1	41687779	41687893	+	43	intron (NM_012236, intron 1 of 14)	A-rich|Low_complexity|Low_complexity	19979	NM_001172219	22955	Hs.571874	NM_012236	ENSG00000010803	SCMH1	Scml3	Scm polycomb group protein homolog 1	protein-coding	43	1	4.404e-10	F	F	enriched	9.35615	5.05843
chr1:52200685-52200783:+:1000	chr1	52200686	52200783	+	43	intron (NM_148905, intron 1 of 18)	LTR33|LTR|ERVL	5248	NM_001350210	114883	Hs.21938	NM_024586	ENSG00000117859	OSBPL9	ORP-9|ORP9	oxysterol binding protein like 9	protein-coding	43	1	4.404e-10	F	F	enriched	9.35615	5.05843
chr10:21996743-21996855:+:1000	chr10	21996744	21996855	+	43	intron (NM_004641, intron 14 of 23)	L2a|LINE|L2	173225	NM_001195626	8028	Hs.30385	NM_004641	ENSG00000078403	MLLT10	AF10	MLLT10, histone lysine methyltransferase DOT1L cofactor	protein-coding	43	1	4.404e-10	F	F	enriched	9.35615	5.05843
chr17:7213572-7213658:+:1000	chr17	7213573	7213658	+	43	intron (NM_001970, intron 2 of 5)	intron (NM_001970, intron 2 of 5)	1921	NM_001143762	1984	Hs.534314	NM_001970	ENSG00000132507	EIF5A	EIF-5A|EIF5A1|eIF5AI	eukaryotic translation initiation factor 5A	protein-coding	43	1	4.404e-10	F	F	enriched	9.35615	5.05843
chr20:30988328-30988465:+:1000	chr20	30988329	30988465	+	43	intron (NM_015338, intron 3 of 11)	L1MEc|LINE|L1	42250	NM_015338	171023	Hs.374043	NM_015338	ENSG00000171456	ASXL1	BOPS|MDS	additional sex combs like 1, transcriptional regulator	protein-coding	43	1	4.404e-10	F	F	enriched	9.35615	5.05843
chr20:36705899-36705962:+:1000	chr20	36705900	36705962	+	43	intron (NM_021215, intron 6 of 6)	L2b|LINE|L2	43983	NM_021215	58490	Hs.278839	NM_021215	ENSG00000101413	RPRD1B	C20orf77|CREPT|K-H|Kub5-Hera|NET60|dJ1057B20.2	regulation of nuclear pre-mRNA domain containing 1B	protein-coding	43	1	4.404e-10	F	F	enriched	9.35615	5.05843
chr4:25798648-25798740:-:1000	chr4	25798649	25798740	+	43	intron (NM_015187, intron 11 of 23)	GA-rich|Low_complexity|Low_complexity	65959	NM_015187	23231	Hs.479384	NM_015187	ENSG00000091490	SEL1L3	Sel-1L3	SEL1L family member 3	protein-coding	43	1	4.404e-10	F	F	enriched	9.35615	5.05843
chr4:79734769-79734835:+:1000	chr4	79734770	79734835	+	43	intron (NM_017593, intron 1 of 13)	L2a|LINE|L2	-7104	NR_039973									43	1	4.404e-10	F	F	enriched	9.35615	5.05843
chr5:53252642-53252756:-:1000	chr5	53252643	53252756	+	43	intron (NM_019087, intron 4 of 4)	L1M4c|LINE|L1	-5270	NR_030307	693166		NR_030307	ENSG00000207627	MIR581	MIRN581|hsa-mir-581	microRNA 581	ncRNA	43	1	4.404e-10	F	F	enriched	9.35615	5.05843
chr5:53669864-53669930:+:1000	chr5	53669865	53669930	+	43	intron (NR_126379, intron 1 of 4)	L1MB3|LINE|L1	53123	NR_126379	104355136	Hs.559024	NR_126379	ENSG00000249069	LINC01033	-	long intergenic non-protein coding RNA 1033	ncRNA	43	1	4.404e-10	F	F	enriched	9.35615	5.05843
chr6:147548996-147549079:+:1000	chr6	147548997	147549079	+	43	intron (NM_139244, intron 2 of 25)	intron (NM_139244, intron 2 of 25)	-23288	NR_034115	729178	Hs.557608	NR_034115		STXBP5-AS1	-	STXBP5 antisense RNA 1	ncRNA	43	1	4.404e-10	F	F	enriched	9.35615	5.05843
chr7:132745993-132746108:-:1000	chr7	132745994	132746108	+	43	intron (NM_017812, intron 2 of 7)	L2b|LINE|L2	20867	NM_001317177	54927	Hs.655010	NM_017812	ENSG00000106554	CHCHD3	MINOS3|Mic19|PPP1R22	coiled-coil-helix-coiled-coil-helix domain containing 3	protein-coding	43	1	4.404e-10	F	F	enriched	9.35615	5.05843
chr7:151994247-151994316:-:1000	chr7	151994248	151994316	+	43	intron (NM_170606, intron 6 of 58)	L1MEc|LINE|L1	138808	NM_170606	58508	Hs.647120	NM_021230	ENSG00000055609	KMT2C	HALR|KLEFS2|MLL3	lysine methyltransferase 2C	protein-coding	43	1	4.404e-10	F	F	enriched	9.35615	5.05843
chr8:102203919-102204148:-:1000	chr8	102203920	102204148	+	43	Intergenic	Intergenic	13926	NM_016096	51123	Hs.374485	NM_016096	ENSG00000120963	ZNF706	HSPC038|PNAS-106|PNAS-113	zinc finger protein 706	protein-coding	43	1	4.404e-10	F	F	enriched	9.35615	5.05843
chr8:106388251-106388316:+:1000	chr8	106388252	106388316	+	43	intron (NM_012082, intron 1 of 7)	L2a|LINE|L2	57137	NM_012082	23414	Hs.431009	NM_012082	ENSG00000169946	ZFPM2	DIH3|FOG2|SRXY9|ZC2HC11B|ZNF89B|hFOG-2	zinc finger protein, FOG family member 2	protein-coding	43	1	4.404e-10	F	F	enriched	9.35615	5.05843
chrX:138020102-138020240:-:1000	chrX	138020103	138020240	+	43	intron (NM_001139500, intron 2 of 6)	L2|LINE|L2	-70454	NM_001139502	2258	Hs.6540	NM_004114	ENSG00000129682	FGF13	FGF-13|FGF2|FHF-2|FHF2	fibroblast growth factor 13	protein-coding	43	1	4.404e-10	F	F	enriched	9.35615	5.05843
chr1:167976978-167977076:+:1000	chr1	167976979	167977076	+	65	intron (NR_146230, intron 10 of 17)	L2c|LINE|L2	9129	NR_031702	100313835		NR_031702	ENSG00000221545	MIR1255B2	MIR1255B-2|MIRN1255B2|hsa-mir-1255b-2	microRNA 1255b-2	ncRNA	65	2	2.2e-16	F	F	enriched	15.6576	5.05441
chr1:42653151-42653226:-:1000	chr1	42653152	42653226	+	65	intron (NM_001198852, intron 10 of 11)	intron (NM_001198852, intron 10 of 11)	-22794	NM_033553	2980	Hs.778	NM_033553	ENSG00000197273	GUCA2A	GCAP-I|GUCA2|STARA	guanylate cyclase activator 2A	protein-coding	65	2	2.2e-16	F	F	enriched	15.6576	5.05441
chr7:91759087-91759229:-:1000	chr7	91759088	91759229	+	65	intron (NM_000786, intron 2 of 9)	L2c|LINE|L2	4682	NM_000786	1595	Hs.417077	NM_000786	ENSG00000001630	CYP51A1	CP51|CYP51|CYPL1|LDM|P450-14DM|P450L1	cytochrome P450 family 51 subfamily A member 1	protein-coding	65	2	2.2e-16	F	F	enriched	15.6576	5.05441
chr8:130531499-130531562:-:1000	chr8	130531500	130531562	+	65	intron (NR_130917, intron 1 of 3)	L1MA2|LINE|L1	-35143	NR_037457	100500839		NR_037457	ENSG00000263763	MIR3686	-	microRNA 3686	ncRNA	65	2	2.2e-16	F	F	enriched	15.6576	5.05441
chr16:23898383-23898461:+:1000	chr16	23898384	23898461	+	170	intron (NM_212535, intron 2 of 16)	(TTTC)n|Simple_repeat|Simple_repeat	51122	NM_002738	5579	Hs.460355	NM_002738	ENSG00000166501	PRKCB	PKC-beta|PKCB|PRKCB1|PRKCB2	protein kinase C beta	protein-coding	170	4	2.2e-16	F	F	enriched	15.6576	5.04156
chr7:120865741-120865825:+:1000	chr7	120865742	120865825	+	85	intron (NM_001105533, intron 15 of 17)	L1PA6|LINE|L1	-99638	NM_016087	51384	Hs.272375	NM_016087	ENSG00000002745	WNT16	-	Wnt family member 16	protein-coding	85	2	2.2e-16	F	F	enriched	15.6576	5.04156
chr11:6507406-6507496:+:1000	chr11	6507407	6507496	+	127	Intergenic	L2a|LINE|L2	-4742	NM_012402	23647	Hs.75139	NM_012402	ENSG00000132254	ARFIP2	POR1	ADP ribosylation factor interacting protein 2	protein-coding	127	3	2.2e-16	F	F	enriched	15.6576	5.03589
chr11:6506596-6506652:+:1000	chr11	6506597	6506652	+	64	TTS (NM_012192)	TTS (NM_012192)	-3915	NM_001242855	23647	Hs.75139	NM_012402	ENSG00000132254	ARFIP2	POR1	ADP ribosylation factor interacting protein 2	protein-coding	64	2	2.2e-16	F	F	enriched	15.6576	5.03204
chr19:1424782-1424865:+:1000	chr19	1424783	1424865	+	64	intron (NM_001352035, intron 6 of 10)	CpG	-13539	NM_001018	6209	Hs.406683	NM_001018	ENSG00000115268	RPS15	RIG|S15	ribosomal protein S15	protein-coding	64	2	2.2e-16	F	F	enriched	15.6576	5.03204
chr7:106828716-106828809:+:1000	chr7	106828717	106828809	+	64	intron (NM_012257, intron 6 of 10)	L2c|LINE|L2	19303	NM_012257	26959	Hs.162032	NM_012257	ENSG00000105856	HBP1	-	HMG-box transcription factor 1	protein-coding	64	2	2.2e-16	F	F	enriched	15.6576	5.03204
chr7:139074123-139074260:+:1000	chr7	139074124	139074260	+	64	intron (NM_001244584, intron 3 of 10)	intron (NM_001244584, intron 3 of 10)	29600	NM_016019	51631	Hs.731488	NM_016019	ENSG00000146963	LUC7L2	CGI-59|CGI-74|LUC7B2	LUC7 like 2, pre-mRNA splicing factor	protein-coding	64	2	2.2e-16	F	F	enriched	15.6576	5.03204
chr1:167709706-167709824:+:1000	chr1	167709707	167709824	+	32	intron (NM_024569, intron 1 of 4)	L2|LINE|L2	18578	NM_003953	9019	Hs.493919	NM_003953	ENSG00000197965	MPZL1	MPZL1b|PZR|PZR1b|PZRa|PZRb	myelin protein zero like 1	protein-coding	32	1	2.965e-09	F	F	enriched	8.52798	5.03204
chr1:1731223-1731320:-:1000	chr1	1731224	1731320	+	32	intron (NM_001282538, intron 5 of 9)	L1MEb|LINE|L1	-19686	NM_001353641	65220	Hs.654792	NM_023018	ENSG00000008130	NADK	dJ283E3.1	NAD kinase	protein-coding	32	1	2.965e-09	F	F	enriched	8.52798	5.03204
chr1:193100778-193100869:+:1000	chr1	193100779	193100869	+	32	intron (NM_024529, intron 3 of 16)	L2a|LINE|L2	-4809	NR_031691	100302163		NR_031691	ENSG00000221680	MIR1278	MIRN1278|hsa-mir-1278|mir-1278	microRNA 1278	ncRNA	32	1	2.965e-09	F	F	enriched	8.52798	5.03204
chr1:235369750-235369833:-:1000	chr1	235369751	235369833	+	32	intron (NM_031371, intron 16 of 22)	intron (NM_031371, intron 16 of 22)	-16361	NR_039908	100616224		NR_039908	ENSG00000263439	MIR4753	mir-4753	microRNA 4753	ncRNA	32	1	2.965e-09	F	F	enriched	8.52798	5.03204
chr1:247481464-247481526:-:1000	chr1	247481465	247481526	+	32	intron (NM_001329733, intron 6 of 9)	L1MD1|LINE|L1	13747	NM_032752	84838	Hs.168677	NM_032752	ENSG00000162714	ZNF496	NIZP1|ZFP496|ZKSCAN17|ZSCAN49	zinc finger protein 496	protein-coding	32	1	2.965e-09	F	F	enriched	8.52798	5.03204
chr1:42652238-42652283:-:1000	chr1	42652239	42652283	+	32	intron (NM_001198852, intron 10 of 11)	intron (NM_001198852, intron 10 of 11)	-21866	NM_033553	2980	Hs.778	NM_033553	ENSG00000197273	GUCA2A	GCAP-I|GUCA2|STARA	guanylate cyclase activator 2A	protein-coding	32	1	2.965e-09	F	F	enriched	8.52798	5.03204
chr1:65742373-65742422:+:1000	chr1	65742374	65742422	+	32	intron (NM_014787, intron 1 of 18)	L1MEg|LINE|L1	12021	NM_014787	9829	Hs.647643	NM_014787	ENSG00000116675	DNAJC6	DJC6|PARK19	DnaJ heat shock protein family (Hsp40) member C6	protein-coding	32	1	2.965e-09	F	F	enriched	8.52798	5.03204
chr1:65995853-65995914:+:1000	chr1	65995854	65995914	+	32	intron (NM_001198687, intron 1 of 18)	L2a|LINE|L2	4512	NM_001198689	3953	Hs.23581	NM_002303	ENSG00000116678	LEPR	CD295|LEP-R|LEPRD|OB-R|OBR	leptin receptor	protein-coding	32	1	2.965e-09	F	F	enriched	8.52798	5.03204
chr10:32333787-32333930:-:1000	chr10	32333788	32333930	+	32	intron (NM_004521, intron 2 of 25)	intron (NM_004521, intron 2 of 25)	11512	NM_004521	3799	Hs.327736	NM_004521	ENSG00000170759	KIF5B	HEL-S-61|KINH|KNS|KNS1|UKHC	kinesin family member 5B	protein-coding	32	1	2.965e-09	F	F	enriched	8.52798	5.03204
chr11:63608851-63608912:+:1000	chr11	63608852	63608912	+	32	intron (NM_001039469, intron 1 of 18)	intron (NM_001039469, intron 1 of 18)	2482	NM_001163296	2011	Hs.567261	NM_004954	ENSG00000072518	MARK2	EMK-1|EMK1|PAR-1|Par-1b|Par1b	microtubule affinity regulating kinase 2	protein-coding	32	1	2.965e-09	F	F	enriched	8.52798	5.03204
chr12:109896925-109897085:-:1000	chr12	109896926	109897085	+	32	intron (NM_001317395, intron 3 of 6)	HAL1|LINE|L1	18344	NR_133897	83892	Hs.524731	NM_031954	ENSG00000110906	KCTD10	BTBD28|MSTP028|ULRO61|hBACURD3	potassium channel tetramerization domain containing 10	protein-coding	32	1	2.965e-09	F	F	enriched	8.52798	5.03204
chr12:62736413-62736456:+:1000	chr12	62736414	62736456	+	32	intron (NR_147081, intron 6 of 20)	L1PA8|LINE|L1	82295	NR_106740	102465133		NR_106740	ENSG00000284360	MIR6125	hsa-mir-6125|mir-6125	microRNA 6125	ncRNA	32	1	2.965e-09	F	F	enriched	8.52798	5.03204
chr13:19570660-19570730:-:1000	chr13	19570661	19570730	+	32	Intergenic	(CAGA)n|Simple_repeat|Simple_repeat	-11704	NR_026852	348021	Hs.314114	NR_026852	ENSG00000232685	LINC00442	-	long intergenic non-protein coding RNA 442	ncRNA	32	1	2.965e-09	F	F	enriched	8.52798	5.03204
chr15:68413891-68413992:+:1000	chr15	68413892	68413992	+	32	intron (NM_001320687, intron 3 of 14)	L2|LINE|L2	67028	NM_001320687	8554	Hs.162458	NM_016166	ENSG00000033800	PIAS1	DDXBP1|GBP|GU/RH-II|ZMIZ3	protein inhibitor of activated STAT 1	protein-coding	32	1	2.965e-09	F	F	enriched	8.52798	5.03204
chr16:24968499-24968548:-:1000	chr16	24968500	24968548	+	32	intron (NM_001006634, intron 9 of 19)	intron (NM_001006634, intron 9 of 19)	58175	NM_018054	55114	Hs.373793	NM_018054	ENSG00000140750	ARHGAP17	MST066|MST110|MSTP038|MSTP066|MSTP110|NADRIN|PP367|PP4534|RICH-1|RICH1|WBP15	Rho GTPase activating protein 17	protein-coding	32	1	2.965e-09	F	F	enriched	8.52798	5.03204
chr17:7784824-7784920:-:1000	chr17	7784825	7784920	+	32	intron (NM_001330111, intron 2 of 4)	intron (NM_001330111, intron 2 of 4)	-3251	NM_001005271	1107	Hs.25601	NM_005852	ENSG00000170004	CHD3	Mi-2a|Mi2-ALPHA|ZFH	chromodomain helicase DNA binding protein 3	protein-coding	32	1	2.965e-09	F	F	enriched	8.52798	5.03204
chr17:79592243-79592292:-:1000	chr17	79592244	79592292	+	32	intron (NM_017921, intron 2 of 16)	L2b|LINE|L2	11911	NM_017921	55666	Hs.464333	NM_017921	ENSG00000182446	NPLOC4	NPL4	NPL4 homolog, ubiquitin recognition factor	protein-coding	32	1	2.965e-09	F	F	enriched	8.52798	5.03204
chr18:1280435-1280504:-:1000	chr18	1280436	1280504	+	32	intron (NR_023926, intron 2 of 5)	L1PA15|LINE|L1	79160	NR_023925	56651	Hs.541165	NM_031416		LINC00470	C18orf2	long intergenic non-protein coding RNA 470	ncRNA	32	1	2.965e-09	F	F	enriched	8.52798	5.03204
chr18:1336401-1336485:-:1000	chr18	1336402	1336485	+	32	intron (NR_023926, intron 2 of 5)	L1PA5|LINE|L1	23187	NR_023925	56651	Hs.541165	NM_031416		LINC00470	C18orf2	long intergenic non-protein coding RNA 470	ncRNA	32	1	2.965e-09	F	F	enriched	8.52798	5.03204
chr18:9571697-9571735:-:1000	chr18	9571698	9571735	+	32	intron (NM_001042388, intron 10 of 19)	L2c|LINE|L2	42889	NM_005134	9989	Hs.743236	NM_005134	ENSG00000154845	PPP4R1	MEG1|PP4(Rmeg)|PP4R1	protein phosphatase 4 regulatory subunit 1	protein-coding	32	1	2.965e-09	F	F	enriched	8.52798	5.03204
chr19:7515655-7515726:+:1000	chr19	7515656	7515726	+	32	intron (NM_015318, intron 6 of 20)	intron (NM_015318, intron 6 of 20)	11117	NM_001130955	23370	Hs.465761	NM_015318	ENSG00000104880	ARHGEF18	P114-RhoGEF|RP78	Rho/Rac guanine nucleotide exchange factor 18	protein-coding	32	1	2.965e-09	F	F	enriched	8.52798	5.03204
chr2:127421547-127421625:+:1000	chr2	127421548	127421625	+	32	intron (NM_016815, intron 1 of 2)	intron (NM_016815, intron 1 of 2)	8075	NM_016815	2995	Hs.59138	NM_002101	ENSG00000136732	GYPC	CD236|CD236R|GE|GE:GPC:GPD:GYPD|GPC|GPD|GYPD|PAS-2|PAS-2'	glycophorin C (Gerbich blood group)	protein-coding	32	1	2.965e-09	F	F	enriched	8.52798	5.03204
chr2:168704714-168704794:-:1000	chr2	168704715	168704794	+	32	intron (NM_020981, intron 1 of 1)	L1PB1|LINE|L1	29572	NM_020981	8708	Hs.735833	NM_020981	ENSG00000172318	B3GALT1	beta3Gal-T1	beta-1,3-galactosyltransferase 1	protein-coding	32	1	2.965e-09	F	F	enriched	8.52798	5.03204
chr2:228409887-228409963:+:1000	chr2	228409888	228409963	+	32	intron (NM_001135187, intron 11 of 13)	L1PA5|LINE|L1	73037	NM_004504	3267	Hs.352962	NM_004504	ENSG00000173744	AGFG1	HRB|RAB|RIP	ArfGAP with FG repeats 1	protein-coding	32	1	2.965e-09	F	F	enriched	8.52798	5.03204
chr2:85546915-85546984:-:1000	chr2	85546916	85546984	+	32	3' UTR (NM_001206844, exon 5 of 5)	3' UTR (NM_001206844, exon 5 of 5)	8469	NM_001206840	10618	Hs.593382	NM_006464	ENSG00000152291	TGOLN2	TGN38|TGN46|TGN48|TGN51|TTGN2	trans-golgi network protein 2	protein-coding	32	1	2.965e-09	F	F	enriched	8.52798	5.03204
chr21:39475152-39475259:-:1000	chr21	39475153	39475259	+	32	intron (NR_147130, intron 2 of 2)	intron (NR_147130, intron 2 of 2)	18248	NR_147130	10281	Hs.23251	NM_005867	ENSG00000184029	DSCR4	DCRB|DSCRB	Down syndrome critical region 4	ncRNA	32	1	2.965e-09	F	F	enriched	8.52798	5.03204
chr22:20079854-20079906:+:1000	chr22	20079855	20079906	+	32	intron (NM_001190326, intron 7 of 12)	intron (NM_001190326, intron 7 of 12)	6299	NR_031706	100302197		NR_031706	ENSG00000284464	MIR1306	MIRN1306|hsa-mir-1306|mir-1306	microRNA 1306	ncRNA	32	1	2.965e-09	F	F	enriched	8.52798	5.03204
chr22:41183050-41183212:-:1000	chr22	41183051	41183212	+	32	intron (NR_104235, intron 5 of 10)	L2b|LINE|L2	26831	NR_039923	100616283		NR_039923	ENSG00000266594	MIR4766	mir-4766	microRNA 4766	ncRNA	32	1	2.965e-09	F	F	enriched	8.52798	5.03204
chr3:185494417-185494513:-:1000	chr3	185494418	185494513	+	32	intron (NM_001007225, intron 2 of 14)	intron (NM_001007225, intron 2 of 14)	-8773	NR_049838	100847078		NR_049838	ENSG00000265470	MIR548AQ	-	microRNA 548aq	ncRNA	32	1	2.965e-09	F	F	enriched	8.52798	5.03204
chr4:79722670-79722727:+:1000	chr4	79722671	79722727	+	32	intron (NM_017593, intron 1 of 13)	L2|LINE|L2	-19207	NR_039973									32	1	2.965e-09	F	F	enriched	8.52798	5.03204
chr6:135327689-135327746:-:1000	chr6	135327690	135327746	+	32	intron (NM_001145158, intron 3 of 16)	L2c|LINE|L2	-27148	NR_037435	100500880		NR_037435	ENSG00000283409	MIR3662	mir-3662	microRNA 3662	ncRNA	32	1	2.965e-09	F	F	enriched	8.52798	5.03204
chr6:20585908-20585973:+:1000	chr6	20585909	20585973	+	32	intron (NM_017774, intron 4 of 15)	L2|LINE|L2	51253	NM_017774	54901	Hs.657604	NM_017774	ENSG00000145996	CDKAL1	-	CDK5 regulatory subunit associated protein 1 like 1	protein-coding	32	1	2.965e-09	F	F	enriched	8.52798	5.03204
chr7:127368247-127368299:+:1000	chr7	127368248	127368299	+	32	intron (NM_014390, intron 10 of 23)	intron (NM_014390, intron 10 of 23)	76230	NM_014390	27044	Hs.122523	NM_014390	ENSG00000197157	SND1	TDRD11|Tudor-SN|p100	staphylococcal nuclease and tudor domain containing 1	protein-coding	32	1	2.965e-09	F	F	enriched	8.52798	5.03204
chr7:129723808-129723866:+:1000	chr7	129723809	129723866	+	32	intron (NM_014997, intron 1 of 9)	L2|LINE|L2	13488	NM_014997	23008	Hs.520710	NM_014997	ENSG00000128607	KLHDC10	slim	kelch domain containing 10	protein-coding	32	1	2.965e-09	F	F	enriched	8.52798	5.03204
chr7:132745959-132746068:-:1000	chr7	132745960	132746068	+	32	intron (NM_017812, intron 2 of 7)	L2b|LINE|L2	20904	NM_017812	54927	Hs.655010	NM_017812	ENSG00000106554	CHCHD3	MINOS3|Mic19|PPP1R22	coiled-coil-helix-coiled-coil-helix domain containing 3	protein-coding	32	1	2.965e-09	F	F	enriched	8.52798	5.03204
chr7:138173382-138173481:+:1000	chr7	138173383	138173481	+	32	intron (NM_015905, intron 1 of 18)	L1PA6|LINE|L1	28353	NM_015905	8805	Hs.490287	NM_003852	ENSG00000122779	TRIM24	PTC6|RNF82|TF1A|TIF1|TIF1A|TIF1ALPHA|hTIF1	tripartite motif containing 24	protein-coding	32	1	2.965e-09	F	F	enriched	8.52798	5.03204
chr7:148546639-148546723:-:1000	chr7	148546640	148546723	+	32	intron (NM_004456, intron 1 of 19)	intron (NM_004456, intron 1 of 19)	33920	NM_001203249	2146	Hs.444082	NM_004456	ENSG00000106462	EZH2	ENX-1|ENX1|EZH2b|KMT6|KMT6A|WVS|WVS2	enhancer of zeste 2 polycomb repressive complex 2 subunit	protein-coding	32	1	2.965e-09	F	F	enriched	8.52798	5.03204
chr9:108478352-108478488:+:1000	chr9	108478353	108478488	+	32	intron (NM_018112, intron 2 of 5)	intron (NM_018112, intron 2 of 5)	21614	NM_018112	55151	Hs.411925	NM_018112	ENSG00000095209	TMEM38B	C9orf87|D4Ertd89e|OI14|TRIC-B|TRICB|bA219P18.1	transmembrane protein 38B	protein-coding	32	1	2.965e-09	F	F	enriched	8.52798	5.03204
chr2:85548183-85548321:-:1000	chr2	85548184	85548321	+	84	3' UTR (NM_001206844, exon 5 of 5)	3' UTR (NM_001206844, exon 5 of 5)	7167	NM_001206844	10618	Hs.593382	NM_006464	ENSG00000152291	TGOLN2	TGN38|TGN46|TGN48|TGN51|TTGN2	trans-golgi network protein 2	protein-coding	84	2	2.2e-16	F	F	enriched	15.6576	5.02448
chr20:33647478-33647549:-:1000	chr20	33647479	33647549	+	84	intron (NM_199368, intron 3 of 18)	L1MB8|LINE|L1	33104	NM_199368	26133	Hs.168073	NM_015638	ENSG00000100991	TRPC4AP	C20orf188|PPP1R158|TRRP4AP|TRUSS	transient receptor potential cation channel subfamily C member 4 associated protein	protein-coding	84	2	2.2e-16	F	F	enriched	15.6576	5.02448
chr20:3903350-3903463:+:1000	chr20	3903351	3903463	+	84	intron (NR_136715, intron 6 of 6)	intron (NR_136715, intron 6 of 6)	-5197	NR_031722	100302282		NR_031722	ENSG00000283320	MIR103B2	MIR103-2-AS|MIR103-2AS|MIRN103-2AS|hsa-mir-103-2-as	microRNA 103b-2	ncRNA	84	2	2.2e-16	F	F	enriched	15.6576	5.02448
chr3:152088064-152088177:+:1000	chr3	152088065	152088177	+	84	intron (NM_001314057, intron 2 of 11)	L1PA7|LINE|L1	-29342	NR_132656	645843	Hs.632562	NM_001123228	ENSG00000221962	TMEM14EP	TMEM14E	transmembrane protein 14E, pseudogene	pseudo	84	2	2.2e-16	F	F	enriched	15.6576	5.02448
chr5:64854543-64854678:-:1000	chr5	64854544	64854678	+	126	intron (NM_001267038, intron 2 of 10)	L2a|LINE|L2	4384	NM_001349367	64105	Hs.529778	NM_022145	ENSG00000123219	CENPK	AF5alpha|CENP-K|FKSG14|P33|Solt	centromere protein K	protein-coding	126	3	2.2e-16	F	F	enriched	15.6576	5.02448
chr8:106388483-106388646:+:1000	chr8	106388484	106388646	+	84	intron (NM_012082, intron 1 of 7)	L2a|LINE|L2	57418	NM_012082	23414	Hs.431009	NM_012082	ENSG00000169946	ZFPM2	DIH3|FOG2|SRXY9|ZC2HC11B|ZNF89B|hFOG-2	zinc finger protein, FOG family member 2	protein-coding	84	2	2.2e-16	F	F	enriched	15.6576	5.02448
chr1:167977692-167977757:+:1000	chr1	167977693	167977757	+	42	intron (NR_146230, intron 10 of 17)	L2c|LINE|L2	9827	NR_031702	100313835		NR_031702	ENSG00000221545	MIR1255B2	MIR1255B-2|MIRN1255B2|hsa-mir-1255b-2	microRNA 1255b-2	ncRNA	42	1	7.853e-10	F	F	enriched	9.10496	5.02448
chr1:183474508-183474594:+:1000	chr1	183474509	183474594	+	42	intron (NM_001350221, intron 3 of 24)	L2|LINE|L2	33045	NM_001350222	9887	Hs.591463	NM_014837	ENSG00000116698	SMG7	C1orf16|EST1C|SGA56M	SMG7, nonsense mediated mRNA decay factor	protein-coding	42	1	7.853e-10	F	F	enriched	9.10496	5.02448
chr1:19531373-19531445:-:1000	chr1	19531374	19531445	+	42	intron (NM_020765, intron 1 of 105)	intron (NM_020765, intron 1 of 105)	5337	NM_020765	23352	Hs.148078	NM_020765	ENSG00000127481	UBR4	RBAF600|ZUBR1|p600	ubiquitin protein ligase E3 component n-recognin 4	protein-coding	42	1	7.853e-10	F	F	enriched	9.10496	5.02448
chr16:24771414-24771599:+:1000	chr16	24771415	24771599	+	42	intron (NM_001351850, intron 4 of 23)	intron (NM_001351850, intron 4 of 23)	30515	NM_014494	27327	Hs.655057	NM_014494	ENSG00000090905	TNRC6A	CAGH26|GW1|GW182|TNRC6	trinucleotide repeat containing 6A	protein-coding	42	1	7.853e-10	F	F	enriched	9.10496	5.02448
chr2:15577403-15577481:-:1000	chr2	15577404	15577481	+	42	intron (NM_015909, intron 21 of 51)	FLAM_A|SINE|Alu	124030	NR_052013	51594	Hs.467759	NM_015909	ENSG00000151779	NBAS	ILFS2|NAG|SOPH	neuroblastoma amplified sequence	protein-coding	42	1	7.853e-10	F	F	enriched	9.10496	5.02448
chr2:15597103-15597187:-:1000	chr2	15597104	15597187	+	42	intron (NM_015909, intron 21 of 51)	L2a|LINE|L2	104327	NR_052013	51594	Hs.467759	NM_015909	ENSG00000151779	NBAS	ILFS2|NAG|SOPH	neuroblastoma amplified sequence	protein-coding	42	1	7.853e-10	F	F	enriched	9.10496	5.02448
chr21:38827894-38827987:+:1000	chr21	38827895	38827987	+	42	intron (NM_001347722, intron 2 of 11)	intron (NM_001347722, intron 2 of 11)	35340	NM_130438	1859	Hs.368240	NM_001396	ENSG00000157540	DYRK1A	DYRK|DYRK1|HP86|MNB|MNBH|MRD7	dual specificity tyrosine phosphorylation regulated kinase 1A	protein-coding	42	1	7.853e-10	F	F	enriched	9.10496	5.02448
chr22:21923905-21923997:+:1000	chr22	21923906	21923997	+	42	intron (NR_046082, intron 1 of 3)	intron (NR_046082, intron 1 of 3)	1932	NR_046082	7332	Hs.108104	NM_003347	ENSG00000185651	UBE2L3	E2-F1|L-UBC|UBCH7|UbcM4	ubiquitin conjugating enzyme E2 L3	protein-coding	42	1	7.853e-10	F	F	enriched	9.10496	5.02448
chr22:22182421-22182479:-:1000	chr22	22182422	22182479	+	42	intron (NM_138957, intron 1 of 7)	intron (NM_138957, intron 1 of 7)	39520	NM_002745	5594	Hs.431850	NM_002745	ENSG00000100030	MAPK1	ERK|ERK-2|ERK2|ERT1|MAPK2|P42MAPK|PRKM1|PRKM2|p38|p40|p41|p41mapk|p42-MAPK	mitogen-activated protein kinase 1	protein-coding	42	1	7.853e-10	F	F	enriched	9.10496	5.02448
chr4:17956241-17956324:-:1000	chr4	17956242	17956324	+	42	intron (NR_136669, intron 3 of 4)	L2a|LINE|L2	67215	NM_001166139	254251	Hs.446201	NM_153686	ENSG00000178177	LCORL	MLR1	ligand dependent nuclear receptor corepressor like	protein-coding	42	1	7.853e-10	F	F	enriched	9.10496	5.02448
chr4:2685722-2685780:+:1000	chr4	2685723	2685780	+	42	intron (NM_001256667, intron 12 of 19)	L1MCa|LINE|L1	58592	NR_046336	8603	Hs.652364	NM_003704	ENSG00000125386	FAM193A	C4orf8|RES4-22	family with sequence similarity 193 member A	protein-coding	42	1	7.853e-10	F	F	enriched	9.10496	5.02448
chr7:151749966-151750022:+:1000	chr7	151749967	151750022	+	42	intron (NM_001304514, intron 1 of 10)	intron (NM_001304514, intron 1 of 10)	27235	NM_001304514	63917	Hs.647109	NM_022087	ENSG00000178234	GALNT11	GALNAC-T11|GALNACT11	polypeptide N-acetylgalactosaminyltransferase 11	protein-coding	42	1	7.853e-10	F	F	enriched	9.10496	5.02448
chr7:76195216-76195295:+:1000	chr7	76195217	76195295	+	42	intron (NR_029411, intron 2 of 2)	L1PA4|LINE|L1	16598	NR_029411	100133091	Hs.712837	NR_029411	ENSG00000205485	LOC100133091	-	uncharacterized LOC100133091	ncRNA	42	1	7.853e-10	F	F	enriched	9.10496	5.02448
chr7:91759158-91759220:-:1000	chr7	91759159	91759220	+	42	intron (NM_000786, intron 2 of 9)	L2c|LINE|L2	4651	NM_000786	1595	Hs.417077	NM_000786	ENSG00000001630	CYP51A1	CP51|CYP51|CYPL1|LDM|P450-14DM|P450L1	cytochrome P450 family 51 subfamily A member 1	protein-coding	42	1	7.853e-10	F	F	enriched	9.10496	5.02448
chr8:26171906-26171973:+:1000	chr8	26171907	26171973	+	42	intron (NM_002717, intron 2 of 9)	HAL1|LINE|L1	21208	NM_001177591	5520	Hs.146339	NM_002717	ENSG00000221914	PPP2R2A	B55A|B55ALPHA|PR52A|PR55A|PR55alpha	protein phosphatase 2 regulatory subunit Balpha	protein-coding	42	1	7.853e-10	F	F	enriched	9.10496	5.02448
chr3:152087869-152087899:+:1000	chr3	152087870	152087899	+	63	intron (NM_001314057, intron 2 of 11)	L1PA7|LINE|L1	-29105	NR_132656	645843	Hs.632562	NM_001123228	ENSG00000221962	TMEM14EP	TMEM14E	transmembrane protein 14E, pseudogene	pseudo	63	2	2.2e-16	F	F	enriched	15.6576	5.00932
chr7:132592149-132592360:-:1000	chr7	132592150	132592360	+	63	intron (NM_001317177, intron 4 of 8)	intron (NM_001317177, intron 4 of 8)	127420	NR_037427	100500804		NR_037427	ENSG00000284135	MIR3654	-	microRNA 3654	ncRNA	63	2	2.2e-16	F	F	enriched	15.6576	5.00932
chr7:151742893-151742974:+:1000	chr7	151742894	151742974	+	63	intron (NM_001304514, intron 1 of 10)	L1MA3|LINE|L1	20175	NM_022087	63917	Hs.647109	NM_022087	ENSG00000178234	GALNT11	GALNAC-T11|GALNACT11	polypeptide N-acetylgalactosaminyltransferase 11	protein-coding	63	2	2.2e-16	F	F	enriched	15.6576	5.00932
chr10:61642061-61642128:-:1000	chr10	61642062	61642128	+	83	intron (NM_005436, intron 1 of 8)	A-rich|Low_complexity|Low_complexity	24319	NM_005436	8030	Hs.591360	NM_005436	ENSG00000108091	CCDC6	D10S170|H4|PTC|TPC|TST1	coiled-coil domain containing 6	protein-coding	83	2	2.2e-16	F	F	enriched	15.6576	5.00721
chr19:2345698-2345959:+:1000	chr19	2345699	2345959	+	83	intron (NM_001077238, intron 14 of 15)	C-rich|Low_complexity|Low_complexity	17200	NM_152988	56928	Hs.744026	NM_152988	ENSG00000005206	SPPL2B	IMP-4|IMP4|PSH4|PSL1	signal peptide peptidase like 2B	protein-coding	83	2	2.2e-16	F	F	enriched	15.6576	5.00721
chr19:39836013-39836097:+:1000	chr19	39836014	39836097	+	83	intron (NM_001303614, intron 1 of 12)	intron (NM_001303614, intron 1 of 12)	2956	NM_018028	55095	Hs.612332	NM_018028	ENSG00000179134	SAMD4B	SMGB|Smaug2	sterile alpha motif domain containing 4B	protein-coding	83	2	2.2e-16	F	F	enriched	15.6576	5.00721
chr5:64851191-64851306:-:1000	chr5	64851192	64851306	+	83	intron (NM_001267038, intron 2 of 10)	L2a|LINE|L2	7746	NM_001349367	64105	Hs.529778	NM_022145	ENSG00000123219	CENPK	AF5alpha|CENP-K|FKSG14|P33|Solt	centromere protein K	protein-coding	83	2	2.2e-16	F	F	enriched	15.6576	5.00721
chr1:32855699-32855786:-:1000	chr1	32855700	32855786	+	82	intron (NM_001300958, intron 2 of 9)	L2c|LINE|L2	4319	NM_001300958	55108	Hs.353454	NM_018045	ENSG00000160058	BSDC1	-	BSD domain containing 1	protein-coding	82	2	2.2e-16	F	F	enriched	15.6576	4.98972
chr21:38879929-38880076:+:1000	chr21	38879930	38880076	+	82	intron (NM_101395, intron 12 of 12)	L2b|LINE|L2	87402	NM_130438	1859	Hs.368240	NM_001396	ENSG00000157540	DYRK1A	DYRK|DYRK1|HP86|MNB|MNBH|MRD7	dual specificity tyrosine phosphorylation regulated kinase 1A	protein-coding	82	2	2.2e-16	F	F	enriched	15.6576	4.98972
chr9:138841451-138841516:-:1000	chr9	138841452	138841516	+	123	intron (NM_016172, intron 3 of 9)	intron (NM_016172, intron 3 of 9)	11742	NM_016172	10422	Hs.9194	NM_016172	ENSG00000130560	UBAC1	GBDR1|KPC2|UBADC1	UBA domain containing 1	protein-coding	123	3	2.2e-16	F	F	enriched	15.6576	4.98972
chr1:186371479-186371575:+:1000	chr1	186371480	186371575	+	41	TTS (NM_022375)	TTS (NM_022375)	1823	NM_022375	10896	Hs.679230	NM_022375	ENSG00000262180	OCLM	TISR	oculomedin	protein-coding	41	1	1.405e-09	F	F	enriched	8.85232	4.98972
chr1:203774911-203774996:+:1000	chr1	203774912	203774996	+	41	intron (NM_001350264, intron 2 of 17)	intron (NM_001350264, intron 2 of 17)	8303	NM_001174108	100381270		NM_001174108	ENSG00000257315	ZBED6	MGR	zinc finger BED-type containing 6	protein-coding	41	1	1.405e-09	F	F	enriched	8.85232	4.98972
chr1:51838754-51838827:-:1000	chr1	51838755	51838827	+	41	intron (NM_001981, intron 21 of 24)	A-rich|Low_complexity|Low_complexity	-28003	NM_001144832	22996	Hs.112949	NM_001080494	ENSG00000085831	TTC39A	C1orf34|DEME-6	tetratricopeptide repeat domain 39A	protein-coding	41	1	1.405e-09	F	F	enriched	8.85232	4.98972
chr1:65996803-65996901:+:1000	chr1	65996804	65996901	+	41	intron (NM_001198687, intron 1 of 18)	L2a|LINE|L2	5480	NM_001198689	3953	Hs.23581	NM_002303	ENSG00000116678	LEPR	CD295|LEP-R|LEPRD|OB-R|OBR	leptin receptor	protein-coding	41	1	1.405e-09	F	F	enriched	8.85232	4.98972
chr1:91469531-91469614:-:1000	chr1	91469532	91469614	+	41	intron (NM_032186, intron 1 of 3)	L1M4|LINE|L1	17492	NM_016620	84146	Hs.173001	NM_016620	ENSG00000122482	ZNF644	BM-005|MYP21|NatF|ZEP-2	zinc finger protein 644	protein-coding	41	1	1.405e-09	F	F	enriched	8.85232	4.98972
chr10:49601035-49601135:+:1000	chr10	49601036	49601135	+	41	intron (NM_001323302, intron 3 of 13)	L2b|LINE|L2	-8570	NM_001278548	5599	Hs.138211	NM_002750	ENSG00000107643	MAPK8	JNK|JNK-46|JNK1|JNK1A2|JNK21B1/2|PRKM8|SAPK1|SAPK1c	mitogen-activated protein kinase 8	protein-coding	41	1	1.405e-09	F	F	enriched	8.85232	4.98972
chr10:97898064-97898138:+:1000	chr10	97898065	97898138	+	41	intron (NM_001330737, intron 4 of 7)	L2a|LINE|L2	7722	NM_001330734	9849	Hs.600823	NM_014803	ENSG00000177853	ZNF518A	ZNF518	zinc finger protein 518A	protein-coding	41	1	1.405e-09	F	F	enriched	8.85232	4.98972
chr14:58751854-58751947:-:1000	chr14	58751855	58751947	+	41	intron (NR_029435, intron 2 of 3)	intron (NR_029435, intron 2 of 3)	-2850	NR_146595	55451		NR_146595	ENSG00000279636	LINC00216	C14orf107|NCRNA00216|PRO1617	long intergenic non-protein coding RNA 216	ncRNA	41	1	1.405e-09	F	F	enriched	8.85232	4.98972
chr15:82079573-82079678:-:1000	chr15	82079574	82079678	+	41	Intergenic	GA-rich|Low_complexity|Low_complexity	258858	NM_032246	84206	Hs.104744	NM_032246	ENSG00000183496	MEX3B	MEX-3B|RKHD3|RNF195	mex-3 RNA binding family member B	protein-coding	41	1	1.405e-09	F	F	enriched	8.85232	4.98972
chr18:983284-983387:+:1000	chr18	983285	983387	+	41	Intergenic	L2b|LINE|L2	-55342	NR_146724	388456	Hs.407666	NR_146724	ENSG00000259837	LINC01904	-	long intergenic non-protein coding RNA 1904	ncRNA	41	1	1.405e-09	F	F	enriched	8.85232	4.98972
chr2:242214671-242214768:-:1000	chr2	242214672	242214768	+	41	intron (NM_005336, intron 1 of 27)	intron (NM_005336, intron 1 of 27)	-2419	NM_203346	3069	Hs.471851	NM_005336	ENSG00000115677	HDLBP	HBP|PRO2900|VGL	high density lipoprotein binding protein	protein-coding	41	1	1.405e-09	F	F	enriched	8.85232	4.98972
chr20:36690012-36690132:+:1000	chr20	36690013	36690132	+	41	intron (NM_021215, intron 5 of 6)	L2a|LINE|L2	28124	NM_021215	58490	Hs.278839	NM_021215	ENSG00000101413	RPRD1B	C20orf77|CREPT|K-H|Kub5-Hera|NET60|dJ1057B20.2	regulation of nuclear pre-mRNA domain containing 1B	protein-coding	41	1	1.405e-09	F	F	enriched	8.85232	4.98972
chr20:56978264-56978398:+:1000	chr20	56978265	56978398	+	41	intron (NM_001195677, intron 1 of 2)	intron (NM_001195677, intron 1 of 2)	14156	NM_001195677	9217	Hs.182625	NM_004738	ENSG00000124164	VAPB	ALS8|VAMP-B|VAP-B	VAMP associated protein B and C	protein-coding	41	1	1.405e-09	F	F	enriched	8.85232	4.98972
chr3:112523334-112523408:+:1000	chr3	112523335	112523408	+	41	intron (NR_149026, intron 2 of 4)	(TTC)n|Simple_repeat|Simple_repeat	2046	NR_149027	100129297	Hs.570655	NR_149026		LOC100129297	-	uncharacterized LOC100129297	ncRNA	41	1	1.405e-09	F	F	enriched	8.85232	4.98972
chr3:41250135-41250195:+:1000	chr3	41250136	41250195	+	41	intron (NM_001098209, intron 1 of 15)	L2b|LINE|L2	9223	NM_001098209	1499	Hs.476018	NM_001904	ENSG00000168036	CTNNB1	CTNNB|EVR7|MRD19|armadillo	catenin beta 1	protein-coding	41	1	1.405e-09	F	F	enriched	8.85232	4.98972
chr4:2001999-2002064:-:1000	chr4	2002000	2002064	+	41	intron (NM_005663, intron 1 of 10)	L1PA8A|LINE|L1	8930	NM_005663	7469	Hs.21771	NM_005663	ENSG00000185049	NELFA	NELF-A|P/OKcl.15|WHSC2	negative elongation factor complex member A	protein-coding	41	1	1.405e-09	F	F	enriched	8.85232	4.98972
chr4:39748074-39748158:+:1000	chr4	39748075	39748158	+	41	intron (NM_001312646, intron 3 of 4)	intron (NM_001312646, intron 3 of 4)	48452	NM_001111112	3093	Hs.50308	NM_005339	ENSG00000078140	UBE2K	E2-25K|HIP2|HYPG|LIG|UBC1	ubiquitin conjugating enzyme E2 K	protein-coding	41	1	1.405e-09	F	F	enriched	8.85232	4.98972
chr6:35348767-35348913:+:1000	chr6	35348768	35348913	+	41	intron (NM_001171819, intron 2 of 6)	intron (NM_001171819, intron 2 of 6)	38505	NM_001171820	5467	Hs.696032	NM_006238	ENSG00000112033	PPARD	FAAR|NR1C2|NUC1|NUCI|NUCII|PPARB	peroxisome proliferator activated receptor delta	protein-coding	41	1	1.405e-09	F	F	enriched	8.85232	4.98972
chr7:111022811-111022867:-:1000	chr7	111022812	111022867	+	41	intron (NM_001350959, intron 5 of 7)	L2|LINE|L2	179508	NM_032549	83943	Hs.655722	NM_032549	ENSG00000184903	IMMP2L	IMMP2L-IT1|IMP2|IMP2-LIKE	inner mitochondrial membrane peptidase subunit 2	protein-coding	41	1	1.405e-09	F	F	enriched	8.85232	4.98972
chr7:73109033-73109107:+:1000	chr7	73109034	73109107	+	41	intron (NR_045512, intron 9 of 10)	L2a|LINE|L2	11172	NR_037776	114049	Hs.647063	NM_017528	ENSG00000071462	BUD23	HASJ4442|HUSSY-3|MERM1|PP3381|WBMT|WBSCR22	BUD23, rRNA methyltransferase and ribosome maturation factor	protein-coding	41	1	1.405e-09	F	F	enriched	8.85232	4.98972
chr8:54886137-54886216:-:1000	chr8	54886138	54886216	+	41	intron (NM_201437, intron 7 of 8)	intron (NM_201437, intron 7 of 8)	48839	NM_201437	6917	Hs.491745	NM_006756	ENSG00000187735	TCEA1	GTF2S|SII|TCEA|TF2S|TFIIS	transcription elongation factor A1	protein-coding	41	1	1.405e-09	F	F	enriched	8.85232	4.98972
chr9:125917981-125918057:-:1000	chr9	125917982	125918057	+	41	intron (NR_033234, intron 11 of 18)	L2a|LINE|L2	-40263	NR_026677	81571	Hs.708072	NM_030814	ENSG00000236901	MIR600HG	C9orf45|GL012|NCRNA00287	MIR600 host gene	ncRNA	41	1	1.405e-09	F	F	enriched	8.85232	4.98972
chr9:139709784-139709830:+:1000	chr9	139709785	139709830	+	41	intron (NM_024718, intron 1 of 14)	intron (NM_024718, intron 1 of 14)	-6507	NR_024580	100131193	Hs.734812	NR_024580	ENSG00000228544	CCDC183-AS1	KIAA1984-AS1	CCDC183 antisense RNA 1	ncRNA	41	1	1.405e-09	F	F	enriched	8.85232	4.98972
chr9:94639685-94639786:-:1000	chr9	94639686	94639786	+	41	intron (NM_004560, intron 1 of 8)	intron (NM_004560, intron 1 of 8)	72708	NM_001318204	4920	Hs.98255	NM_004560	ENSG00000169071	ROR2	BDB|BDB1|NTRKR2	receptor tyrosine kinase like orphan receptor 2	protein-coding	41	1	1.405e-09	F	F	enriched	8.85232	4.98972
chr6:135304834-135304985:-:1000	chr6	135304835	135304985	+	62	intron (NM_001145158, intron 11 of 16)	L2a|LINE|L2	-4340	NR_037435	100500880		NR_037435	ENSG00000283409	MIR3662	mir-3662	microRNA 3662	ncRNA	62	2	2.2e-16	F	F	enriched	15.6576	4.98624
chr7:120865751-120865828:+:1000	chr7	120865752	120865828	+	62	intron (NM_001105533, intron 15 of 17)	L1PA6|LINE|L1	-99631	NM_016087	51384	Hs.272375	NM_016087	ENSG00000002745	WNT16	-	Wnt family member 16	protein-coding	62	2	2.2e-16	F	F	enriched	15.6576	4.98624
chr8:23392063-23392124:+:1000	chr8	23392064	23392124	+	62	intron (NM_001317812, intron 1 of 3)	L2|LINE|L2	5786	NM_016612	51312	Hs.596025	NM_016612	ENSG00000147454	SLC25A37	HT015|MFRN|MFRN1|MSC|MSCP|PRO1278|PRO1584|PRO2217	solute carrier family 25 member 37	protein-coding	62	2	2.2e-16	F	F	enriched	15.6576	4.98624
chr1:207944778-207944860:+:1000	chr1	207944779	207944860	+	31	intron (NM_172359, intron 9 of 12)	L1PA6|LINE|L1	19436	NM_172351	4179	Hs.510402	NM_002389	ENSG00000117335	CD46	AHUS2|MCP|MIC10|TLX|TRA2.10	CD46 molecule	protein-coding	31	1	5.823e-09	F	F	enriched	8.23485	4.98624
chr1:224023614-224023743:-:1000	chr1	224023615	224023743	+	31	intron (NM_001031685, intron 1 of 17)	intron (NM_001031685, intron 1 of 17)	9995	NM_005426	7159	Hs.523968	NM_005426	ENSG00000143514	TP53BP2	53BP2|ASPP2|BBP|P53BP2|PPP1R13A	tumor protein p53 binding protein 2	protein-coding	31	1	5.823e-09	F	F	enriched	8.23485	4.98624
chr1:229475240-229475300:-:1000	chr1	229475241	229475300	+	31	intron (NM_145257, intron 2 of 3)	HAL1|LINE|L1	3418	NM_145257	126731	Hs.585011	NM_145257	ENSG00000154429	CCSAP	C1orf96|CSAP	centriole, cilia and spindle associated protein	protein-coding	31	1	5.823e-09	F	F	enriched	8.23485	4.98624
chr1:28414621-28414719:-:1000	chr1	28414622	28414719	+	31	intron (NM_001990, intron 1 of 17)	intron (NM_001990, intron 1 of 17)	478	NR_104214	2140	Hs.185774	NM_001990	ENSG00000158161	EYA3	-	EYA transcriptional coactivator and phosphatase 3	protein-coding	31	1	5.823e-09	F	F	enriched	8.23485	4.98624
chr12:48068991-48069075:-:1000	chr12	48068992	48069075	+	31	intron (NM_001146075, intron 11 of 15)	L1PA6|LINE|L1	30811	NM_024604	79657	Hs.437855	NM_024604	ENSG00000005175	RPAP3	hSpagh	RNA polymerase II associated protein 3	protein-coding	31	1	5.823e-09	F	F	enriched	8.23485	4.98624
chr12:50949409-50949482:+:1000	chr12	50949410	50949482	+	31	intron (NM_173602, intron 1 of 37)	intron (NM_173602, intron 1 of 37)	50678	NM_173602	57609	Hs.505516	NM_020849	ENSG00000066084	DIP2B	-	disco interacting protein 2 homolog B	protein-coding	31	1	5.823e-09	F	F	enriched	8.23485	4.98624
chr12:70734107-70734209:+:1000	chr12	70734108	70734209	+	31	intron (NM_014515, intron 11 of 15)	L2a|LINE|L2	-25904	NM_014505	27345	Hs.525529	NM_014505	ENSG00000135643	KCNMB4	-	potassium calcium-activated channel subfamily M regulatory beta subunit 4	protein-coding	31	1	5.823e-09	F	F	enriched	8.23485	4.98624
chr15:27356257-27356337:+:1000	chr15	27356258	27356337	+	31	intron (NM_001270873, intron 3 of 5)	L1MCa|LINE|L1	50169	NR_120343	101928869	Hs.585699	NR_120343	ENSG00000228740	GABRG3-AS1	-	GABRG3 antisense RNA 1	ncRNA	31	1	5.823e-09	F	F	enriched	8.23485	4.98624
chr15:27358250-27358370:+:1000	chr15	27358251	27358370	+	31	intron (NM_001270873, intron 3 of 5)	HAL1|LINE|L1	48156	NR_120343	101928869	Hs.585699	NR_120343	ENSG00000228740	GABRG3-AS1	-	GABRG3 antisense RNA 1	ncRNA	31	1	5.823e-09	F	F	enriched	8.23485	4.98624
chr16:10543274-10543319:+:1000	chr16	10543275	10543319	+	31	intron (NR_045816, intron 6 of 9)	L1P2|LINE|L1	63441	NM_001256160	80063	Hs.513343	NM_024997	ENSG00000166669	ATF7IP2	MCAF2	activating transcription factor 7 interacting protein 2	protein-coding	31	1	5.823e-09	F	F	enriched	8.23485	4.98624
chr17:47687149-47687292:-:1000	chr17	47687150	47687292	+	31	intron (NM_001007226, intron 8 of 11)	intron (NM_001007226, intron 8 of 11)	33923	NM_007225	11248	Hs.55069	NM_007225	ENSG00000182575	NXPH3	NPH3	neurexophilin 3	protein-coding	31	1	5.823e-09	F	F	enriched	8.23485	4.98624
chr19:54645873-54645966:+:1000	chr19	54645874	54645966	+	31	intron (NM_014516, intron 1 of 17)	intron (NM_014516, intron 1 of 17)	4484	NM_014516	4849	Hs.343571	NM_014516	ENSG00000088038	CNOT3	LENG2|NOT3|NOT3H	CCR4-NOT transcription complex subunit 3	protein-coding	31	1	5.823e-09	F	F	enriched	8.23485	4.98624
chr2:122257834-122257913:-:1000	chr2	122257835	122257913	+	31	intron (NM_001142274, intron 8 of 37)	A-rich|Low_complexity|Low_complexity	-30582	NR_023343	100151683	Hs.689638	NR_023343	ENSG00000264229	RNU4ATAC	MOPD1|RFMN|RNU4ATAC1|TALS|U4ATAC	RNA, U4atac small nuclear (U12-dependent splicing)	snRNA	31	1	5.823e-09	F	F	enriched	8.23485	4.98624
chr2:188400395-188400481:-:1000	chr2	188400396	188400481	+	31	intron (NM_001329241, intron 1 of 8)	L1PA7|LINE|L1	18794	NM_001329241	7035	Hs.516578	NM_006287	ENSG00000003436	TFPI	EPI|LACI|TFI|TFPI1	tissue factor pathway inhibitor	protein-coding	31	1	5.823e-09	F	F	enriched	8.23485	4.98624
chr2:223759900-223759967:+:1000	chr2	223759901	223759967	+	31	intron (NM_203372, intron 2 of 15)	L2|LINE|L2	34282	NM_203372	2181	Hs.655772	NM_004457	ENSG00000123983	ACSL3	ACS3|FACL3|LACS 3|LACS3|PRO2194	acyl-CoA synthetase long chain family member 3	protein-coding	31	1	5.823e-09	F	F	enriched	8.23485	4.98624
chr2:242183246-242183325:-:1000	chr2	242183247	242183325	+	31	intron (NM_001320967, intron 16 of 27)	L1MEc|LINE|L1	28094	NM_001320966	3069	Hs.471851	NM_005336	ENSG00000115677	HDLBP	HBP|PRO2900|VGL	high density lipoprotein binding protein	protein-coding	31	1	5.823e-09	F	F	enriched	8.23485	4.98624
chr2:242250872-242250959:-:1000	chr2	242250873	242250959	+	31	intron (NM_005336, intron 1 of 27)	HAL1|LINE|L1	-3686	NM_001349306	4735	Hs.721234	NM_004404	ENSG00000168385	2019-09-02	DIFF6|NEDD-5|NEDD5|Pnutl3|hNedd5	septin 2	protein-coding	31	1	5.823e-09	F	F	enriched	8.23485	4.98624
chr21:39442770-39442854:-:1000	chr21	39442771	39442854	+	31	intron (NR_147130, intron 2 of 2)	intron (NR_147130, intron 2 of 2)	50642	NR_147130	10281	Hs.23251	NM_005867	ENSG00000184029	DSCR4	DCRB|DSCRB	Down syndrome critical region 4	ncRNA	31	1	5.823e-09	F	F	enriched	8.23485	4.98624
chr22:22172473-22172549:-:1000	chr22	22172474	22172549	+	31	intron (NM_138957, intron 1 of 7)	intron (NM_138957, intron 1 of 7)	49459	NM_138957	5594	Hs.431850	NM_002745	ENSG00000100030	MAPK1	ERK|ERK-2|ERK2|ERT1|MAPK2|P42MAPK|PRKM1|PRKM2|p38|p40|p41|p41mapk|p42-MAPK	mitogen-activated protein kinase 1	protein-coding	31	1	5.823e-09	F	F	enriched	8.23485	4.98624
chr22:42236755-42236816:+:1000	chr22	42236756	42236816	+	31	intron (NR_103834, intron 1 of 21)	HAL1|LINE|L1	7703	NM_004599	6721	Hs.443258	NM_004599	ENSG00000198911	SREBF2	SREBP-2|SREBP2|bHLHd2	sterol regulatory element binding transcription factor 2	protein-coding	31	1	5.823e-09	F	F	enriched	8.23485	4.98624
chr3:141628822-141628882:+:1000	chr3	141628823	141628882	+	31	intron (NM_001679, intron 3 of 6)	AluJr4|SINE|Alu	33418	NM_001679	483	Hs.477789	NM_001679	ENSG00000069849	ATP1B3	ATPB-3|CD298	ATPase Na+/K+ transporting subunit beta 3	protein-coding	31	1	5.823e-09	F	F	enriched	8.23485	4.98624
chr3:41249428-41249487:+:1000	chr3	41249429	41249487	+	31	intron (NM_001098209, intron 1 of 15)	L2b|LINE|L2	8516	NM_001904	1499	Hs.476018	NM_001904	ENSG00000168036	CTNNB1	CTNNB|EVR7|MRD19|armadillo	catenin beta 1	protein-coding	31	1	5.823e-09	F	F	enriched	8.23485	4.98624
chr3:43569304-43569384:-:1000	chr3	43569305	43569384	+	31	intron (NM_001346468, intron 11 of 12)	L1MC4|LINE|L1	94074	NM_001346466	55129	Hs.656657	NM_018075	ENSG00000160746	ANO10	SCAR10|TMEM16K	anoctamin 10	protein-coding	31	1	5.823e-09	F	F	enriched	8.23485	4.98624
chr3:99568577-99568639:+:1000	chr3	99568578	99568639	+	31	exon (NM_182909, exon 5 of 6)	exon (NM_182909, exon 5 of 6)	-25899	NR_110821	101929357	Hs.741615	NR_110821		HP09053	-	uncharacterized LOC101929357	ncRNA	31	1	5.823e-09	F	F	enriched	8.23485	4.98624
chr4:119721312-119721392:-:1000	chr4	119721313	119721392	+	31	intron (NM_014822, intron 7 of 22)	L2a|LINE|L2	35999	NM_014822	9871	Hs.189641	NM_014822	ENSG00000150961	SEC24D	CLCRP2	SEC24 homolog D, COPII coat complex component	protein-coding	31	1	5.823e-09	F	F	enriched	8.23485	4.98624
chr4:80944785-80944857:-:1000	chr4	80944786	80944857	+	31	intron (NM_058172, intron 10 of 16)	L2c|LINE|L2	49656	NM_001145794	118429	Hs.162963	NM_058172	ENSG00000163297	ANTXR2	CMG-2|CMG2|HFS|ISH|JHF	anthrax toxin receptor 2	protein-coding	31	1	5.823e-09	F	F	enriched	8.23485	4.98624
chr5:131083216-131083278:-:1000	chr5	131083217	131083278	+	31	intron (NM_001008738, intron 1 of 16)	intron (NM_001008738, intron 1 of 16)	49396	NM_001346114	96459	Hs.591273	NM_133372	ENSG00000217128	FNIP1	-	folliculin interacting protein 1	protein-coding	31	1	5.823e-09	F	F	enriched	8.23485	4.98624
chr5:36223675-36223736:-:1000	chr5	36223676	36223736	+	31	intron (NM_001085411, intron 4 of 11)	L2c|LINE|L2	17787	NM_001287340	133686	Hs.81907	NM_153013	ENSG00000152620	NADK2	C5orf33|DECRD|MNADK|NADKD1	NAD kinase 2, mitochondrial	protein-coding	31	1	5.823e-09	F	F	enriched	8.23485	4.98624
chr6:12072904-12072982:+:1000	chr6	12072905	12072982	+	31	intron (NM_002114, intron 2 of 8)	L1MEf|LINE|L1	60219	NM_002114	3096	Hs.567284	NM_002114	ENSG00000095951	HIVEP1	CIRIP|CRYBP1|GAAP|MBP-1|PRDII-BF1|Schnurri-1|ZAS1|ZNF40|ZNF40A	human immunodeficiency virus type I enhancer binding protein 1	protein-coding	31	1	5.823e-09	F	F	enriched	8.23485	4.98624
chr6:168304437-168304521:+:1000	chr6	168304438	168304521	+	31	intron (NM_001040000, intron 12 of 29)	L2|LINE|L2	73140	NM_001129895	100128124	Hs.448059	NM_001129895		HGC6.3	-	uncharacterized LOC100128124	protein-coding	31	1	5.823e-09	F	F	enriched	8.23485	4.98624
chr6:28264878-28265057:+:1000	chr6	28264879	28265057	+	31	intron (NM_001184743, intron 5 of 6)	intron (NM_001184743, intron 5 of 6)	15654	NM_032507	84547	Hs.144527	NM_032507	ENSG00000137338	PGBD1	HUCEP-4|SCAND4|dJ874C20.4	piggyBac transposable element derived 1	protein-coding	31	1	5.823e-09	F	F	enriched	8.23485	4.98624
chr7:101494621-101494723:+:1000	chr7	101494622	101494723	+	31	intron (NM_181552, intron 1 of 23)	HAL1|LINE|L1	33790	NM_181552	1523	Hs.191482	NM_001913	ENSG00000257923	CUX1	CASP|CDP|CDP/Cut|CDP1|COY1|CUTL1|CUX|Clox|Cux/CDP|GOLIM6|Nbla10317|p100|p110|p200|p75	cut like homeobox 1	protein-coding	31	1	5.823e-09	F	F	enriched	8.23485	4.98624
chr7:101494923-101495002:+:1000	chr7	101494924	101495002	+	31	intron (NM_181552, intron 1 of 23)	intron (NM_181552, intron 1 of 23)	34081	NM_181552	1523	Hs.191482	NM_001913	ENSG00000257923	CUX1	CASP|CDP|CDP/Cut|CDP1|COY1|CUTL1|CUX|Clox|Cux/CDP|GOLIM6|Nbla10317|p100|p110|p200|p75	cut like homeobox 1	protein-coding	31	1	5.823e-09	F	F	enriched	8.23485	4.98624
chr7:106829435-106829486:+:1000	chr7	106829436	106829486	+	31	intron (NM_012257, intron 6 of 10)	L2c|LINE|L2	20001	NM_012257	26959	Hs.162032	NM_012257	ENSG00000105856	HBP1	-	HMG-box transcription factor 1	protein-coding	31	1	5.823e-09	F	F	enriched	8.23485	4.98624
chr7:127371620-127371675:+:1000	chr7	127371621	127371675	+	31	intron (NM_014390, intron 10 of 23)	intron (NM_014390, intron 10 of 23)	79605	NM_014390	27044	Hs.122523	NM_014390	ENSG00000197157	SND1	TDRD11|Tudor-SN|p100	staphylococcal nuclease and tudor domain containing 1	protein-coding	31	1	5.823e-09	F	F	enriched	8.23485	4.98624
chr7:156523884-156523949:-:1000	chr7	156523885	156523949	+	31	intron (NM_001350957, intron 11 of 16)	L1MEg|LINE|L1	87422	NR_131778	140545	Hs.446194	NM_030936	ENSG00000105982	RNF32	FKSG33|HSD15|LMBR2	ring finger protein 32	protein-coding	31	1	5.823e-09	F	F	enriched	8.23485	4.98624
chr8:105587596-105587676:-:1000	chr8	105587597	105587676	+	31	intron (NM_013437, intron 1 of 6)	L1PA13|LINE|L1	13616	NM_001135703	29967	Hs.600630	NM_013437	ENSG00000147650	LRP12	ST7	LDL receptor related protein 12	protein-coding	31	1	5.823e-09	F	F	enriched	8.23485	4.98624
chr9:139709884-139709940:+:1000	chr9	139709885	139709940	+	31	intron (NM_024718, intron 1 of 14)	intron (NM_024718, intron 1 of 14)	-6612	NR_024580	100131193	Hs.734812	NR_024580	ENSG00000228544	CCDC183-AS1	KIAA1984-AS1	CCDC183 antisense RNA 1	ncRNA	31	1	5.823e-09	F	F	enriched	8.23485	4.98624
chr9:94637979-94638088:-:1000	chr9	94637980	94638088	+	31	intron (NM_004560, intron 1 of 8)	intron (NM_004560, intron 1 of 8)	74410	NM_001318204	4920	Hs.98255	NM_004560	ENSG00000169071	ROR2	BDB|BDB1|NTRKR2	receptor tyrosine kinase like orphan receptor 2	protein-coding	31	1	5.823e-09	F	F	enriched	8.23485	4.98624
chrX:40581201-40581281:-:1000	chrX	40581202	40581281	+	31	intron (NM_004229, intron 3 of 30)	L1M1|LINE|L1	-13407	NM_001289773	100873985	Hs.460579	NM_001289773		MED14OS	MED14-AS1	MED14 opposite strand	protein-coding	31	1	5.823e-09	F	F	enriched	8.23485	4.98624
chr22:20071903-20071990:+:1000	chr22	20071904	20071990	+	162	intron (NM_001190326, intron 1 of 12)	intron (NM_001190326, intron 1 of 12)	-1322	NR_037412	100500860		NR_037412	ENSG00000284140	MIR3618	-	microRNA 3618	ncRNA	162	4	2.2e-16	F	F	enriched	15.6576	4.97202
chr4:1879472-1879550:+:1000	chr4	1879473	1879550	+	81	intron (NM_001042424, intron 1 of 21)	L2a|LINE|L2	6388	NM_001042424	7468	Hs.113876	NM_007331	ENSG00000109685	NSD2	KMT3F|KMT3G|MMSET|REIIBP|TRX5|WHS|WHSC1	nuclear receptor binding SET domain protein 2	protein-coding	81	2	2.2e-16	F	F	enriched	15.6576	4.97202
chr9:138841833-138841882:-:1000	chr9	138841834	138841882	+	92	intron (NM_016172, intron 3 of 9)	MLT1E3|LTR|ERVL-MaLR	11368	NM_016172	10422	Hs.9194	NM_016172	ENSG00000130560	UBAC1	GBDR1|KPC2|UBADC1	UBA domain containing 1	protein-coding	92	3	2.2e-16	F	F	enriched	15.6576	4.97064
chr9:138836136-138836349:-:1000	chr9	138836137	138836349	+	244	intron (NM_016172, intron 7 of 9)	intron (NM_016172, intron 7 of 9)	16983	NM_016172	10422	Hs.9194	NM_016172	ENSG00000130560	UBAC1	GBDR1|KPC2|UBADC1	UBA domain containing 1	protein-coding	244	8	9.7727e-51	224.431	C	enriched	50.01	4.96278
chr10:74779872-74779929:-:1000	chr10	74779873	74779929	+	61	intron (NM_000917, intron 10 of 14)	L1M2a|LINE|L1	-65324	NM_032562	84647	Hs.333175	NM_032562	ENSG00000138308	PLA2G12B	FKSG71|GXIIB|GXIIIsPLA2|PLA2G13|sPLA2-GXIIB	phospholipase A2 group XIIB	protein-coding	61	2	2.2e-16	F	F	enriched	15.6576	4.96278
chr2:223765016-223765181:+:1000	chr2	223765017	223765181	+	61	intron (NM_203372, intron 2 of 15)	intron (NM_203372, intron 2 of 15)	39447	NM_203372	2181	Hs.655772	NM_004457	ENSG00000123983	ACSL3	ACS3|FACL3|LACS 3|LACS3|PRO2194	acyl-CoA synthetase long chain family member 3	protein-coding	61	2	2.2e-16	F	F	enriched	15.6576	4.96278
chr7:91760356-91760435:-:1000	chr7	91760357	91760435	+	61	intron (NM_000786, intron 2 of 9)	L2c|LINE|L2	3444	NM_000786	1595	Hs.417077	NM_000786	ENSG00000001630	CYP51A1	CP51|CYP51|CYPL1|LDM|P450-14DM|P450L1	cytochrome P450 family 51 subfamily A member 1	protein-coding	61	2	2.2e-16	F	F	enriched	15.6576	4.96278
chr9:138840021-138840067:-:1000	chr9	138840022	138840067	+	61	intron (NM_016172, intron 3 of 9)	intron (NM_016172, intron 3 of 9)	13182	NM_016172	10422	Hs.9194	NM_016172	ENSG00000130560	UBAC1	GBDR1|KPC2|UBADC1	UBA domain containing 1	protein-coding	61	2	2.2e-16	F	F	enriched	15.6576	4.96278
chr16:23898241-23898317:+:1000	chr16	23898242	23898317	+	80	intron (NM_212535, intron 2 of 16)	intron (NM_212535, intron 2 of 16)	50979	NM_002738	5579	Hs.460355	NM_002738	ENSG00000166501	PRKCB	PKC-beta|PKCB|PRKCB1|PRKCB2	protein kinase C beta	protein-coding	80	2	2.2e-16	F	F	enriched	15.6576	4.95409
chr22:22172415-22172585:-:1000	chr22	22172416	22172585	+	80	intron (NM_138957, intron 1 of 7)	intron (NM_138957, intron 1 of 7)	49470	NM_002745	5594	Hs.431850	NM_002745	ENSG00000100030	MAPK1	ERK|ERK-2|ERK2|ERT1|MAPK2|P42MAPK|PRKM1|PRKM2|p38|p40|p41|p41mapk|p42-MAPK	mitogen-activated protein kinase 1	protein-coding	80	2	2.2e-16	F	F	enriched	15.6576	4.95409
chr1:1731250-1731326:-:1000	chr1	1731251	1731326	+	40	intron (NM_001282538, intron 5 of 9)	L1MEb|LINE|L1	-19702	NM_001353641	65220	Hs.654792	NM_023018	ENSG00000008130	NADK	dJ283E3.1	NAD kinase	protein-coding	40	1	2.525e-09	F	F	enriched	8.59774	4.95409
chr11:63607661-63607717:+:1000	chr11	63607662	63607717	+	40	intron (NM_001039469, intron 1 of 18)	intron (NM_001039469, intron 1 of 18)	1289	NM_001163296	2011	Hs.567261	NM_004954	ENSG00000072518	MARK2	EMK-1|EMK1|PAR-1|Par-1b|Par1b	microtubule affinity regulating kinase 2	protein-coding	40	1	2.525e-09	F	F	enriched	8.59774	4.95409
chr11:68258236-68258339:+:1000	chr11	68258237	68258339	+	40	intron (NM_001352362, intron 2 of 24)	L1MC1|LINE|L1	30102	NM_001352350	55291	Hs.503022	NM_018312	ENSG00000110075	PPP6R3	C11orf23|PP6R3|SAP190|SAPL|SAPLa|SAPS3	protein phosphatase 6 regulatory subunit 3	protein-coding	40	1	2.525e-09	F	F	enriched	8.59774	4.95409
chr15:85097355-85097453:-:1000	chr15	85097356	85097453	+	40	intron (NR_003661, intron 2 of 5)	HAL1|LINE|L1	-16476	NR_038274	100506874	Hs.150824	NR_038273		LINC00933	-	long intergenic non-protein coding RNA 933	ncRNA	40	1	2.525e-09	F	F	enriched	8.59774	4.95409
chr16:10545588-10545669:+:1000	chr16	10545589	10545669	+	40	intron (NR_045816, intron 6 of 9)	L1P2|LINE|L1	65773	NR_045815	80063	Hs.513343	NM_024997	ENSG00000166669	ATF7IP2	MCAF2	activating transcription factor 7 interacting protein 2	protein-coding	40	1	2.525e-09	F	F	enriched	8.59774	4.95409
chr17:15946274-15946339:-:1000	chr17	15946275	15946339	+	40	intron (NM_006311, intron 42 of 45)	L2|LINE|L2	-43301	NM_001042697	125150	Hs.593985	NM_001042697	ENSG00000214941	ZSWIM7	SWS1	zinc finger SWIM-type containing 7	protein-coding	40	1	2.525e-09	F	F	enriched	8.59774	4.95409
chr2:145231175-145231324:-:1000	chr2	145231176	145231324	+	40	intron (NM_001171653, intron 2 of 8)	intron (NM_001171653, intron 2 of 8)	-45931	NR_040248	100303491	Hs.560789	NR_040248	ENSG00000238057	ZEB2-AS1	ZEB2-AS|ZEB2AS|ZEB2NAT	ZEB2 antisense RNA 1	ncRNA	40	1	2.525e-09	F	F	enriched	8.59774	4.95409
chr2:24782439-24782530:+:1000	chr2	24782440	24782530	+	40	Intergenic	L1MCc|LINE|L1	-24861	NM_147233	8648	Hs.596314	NM_003743	ENSG00000084676	NCOA1	F-SRC-1|KAT13A|RIP160|SRC1|bHLHe42|bHLHe74	nuclear receptor coactivator 1	protein-coding	40	1	2.525e-09	F	F	enriched	8.59774	4.95409
chr20:31003347-31003509:+:1000	chr20	31003348	31003509	+	40	intron (NM_015338, intron 3 of 11)	HAL1|LINE|L1	57281	NM_015338	171023	Hs.374043	NM_015338	ENSG00000171456	ASXL1	BOPS|MDS	additional sex combs like 1, transcriptional regulator	protein-coding	40	1	2.525e-09	F	F	enriched	8.59774	4.95409
chr21:38880076-38880167:+:1000	chr21	38880077	38880167	+	40	intron (NM_101395, intron 12 of 12)	L2b|LINE|L2	87521	NM_130438	1859	Hs.368240	NM_001396	ENSG00000157540	DYRK1A	DYRK|DYRK1|HP86|MNB|MNBH|MRD7	dual specificity tyrosine phosphorylation regulated kinase 1A	protein-coding	40	1	2.525e-09	F	F	enriched	8.59774	4.95409
chr21:9950151-9950246:-:1000	chr21	9950152	9950246	+	40	intron (NR_038329, intron 2 of 2)	intron (NR_038329, intron 2 of 2)	18395	NR_038327	100132288	Hs.487562	NM_174948	ENSG00000188681	TEKT4P2	MAFIPL|TEKT4P	tektin 4 pseudogene 2	pseudo	40	1	2.525e-09	F	F	enriched	8.59774	4.95409
chr22:22182479-22182536:-:1000	chr22	22182480	22182536	+	40	intron (NM_138957, intron 1 of 7)	intron (NM_138957, intron 1 of 7)	39462	NM_002745	5594	Hs.431850	NM_002745	ENSG00000100030	MAPK1	ERK|ERK-2|ERK2|ERT1|MAPK2|P42MAPK|PRKM1|PRKM2|p38|p40|p41|p41mapk|p42-MAPK	mitogen-activated protein kinase 1	protein-coding	40	1	2.525e-09	F	F	enriched	8.59774	4.95409
chr22:48128507-48128605:+:1000	chr22	48128508	48128605	+	40	intron (NR_122046, intron 7 of 8)	L2a|LINE|L2	101133	NR_122046	284930	Hs.407567	NR_122046	ENSG00000224271	LOC284930	-	uncharacterized LOC284930	ncRNA	40	1	2.525e-09	F	F	enriched	8.59774	4.95409
chr22:50012550-50012599:-:1000	chr22	50012551	50012599	+	40	intron (NR_110523, intron 1 of 4)	intron (NR_110523, intron 1 of 4)	38615	NR_110522	348645	Hs.133159	NM_198851	ENSG00000188511	C22orf34	-	chromosome 22 open reading frame 34	protein-coding	40	1	2.525e-09	F	F	enriched	8.59774	4.95409
chr3:37397749-37397856:+:1000	chr3	37397750	37397856	+	40	intron (NM_001172713, intron 22 of 22)	intron (NM_001172713, intron 22 of 22)	-29957	NM_178344	339883	Hs.475945	NM_178339	ENSG00000198590	C3orf35	APRG1	chromosome 3 open reading frame 35	protein-coding	40	1	2.525e-09	F	F	enriched	8.59774	4.95409
chr3:40572870-40572957:+:1000	chr3	40572871	40572957	+	40	intron (NM_198484, intron 4 of 4)	T-rich|Low_complexity|Low_complexity	6545	NM_198484	285268	Hs.19977	NM_198484	ENSG00000172888	ZNF621	-	zinc finger protein 621	protein-coding	40	1	2.525e-09	F	F	enriched	8.59774	4.95409
chr3:41249542-41249605:+:1000	chr3	41249543	41249605	+	40	intron (NM_001098209, intron 1 of 15)	L2b|LINE|L2	8632	NM_001098209	1499	Hs.476018	NM_001904	ENSG00000168036	CTNNB1	CTNNB|EVR7|MRD19|armadillo	catenin beta 1	protein-coding	40	1	2.525e-09	F	F	enriched	8.59774	4.95409
chr3:5189116-5189171:+:1000	chr3	5189117	5189171	+	40	intron (NM_018184, intron 1 of 6)	HERVP71A-int|LTR|ERV1	25214	NM_018184	55207	Hs.250009	NM_018184	ENSG00000134108	ARL8B	ARL10C|Gie1	ADP ribosylation factor like GTPase 8B	protein-coding	40	1	2.525e-09	F	F	enriched	8.59774	4.95409
chr3:6579333-6579383:+:1000	chr3	6579334	6579383	+	40	Intergenic	L1P2|LINE|L1	267778	NR_110123	101927347	Hs.333345	NR_110123	ENSG00000226258	GRM7-AS3	-	GRM7 antisense RNA 3	ncRNA	40	1	2.525e-09	F	F	enriched	8.59774	4.95409
chr4:68520220-68520286:-:1000	chr4	68520221	68520286	+	40	intron (NM_018227, intron 13 of 32)	L1PA13|LINE|L1	46636	NM_018227	55236	Hs.212774	NM_018227	ENSG00000033178	UBA6	E1-L2|MOP-4|UBE1L2	ubiquitin like modifier activating enzyme 6	protein-coding	40	1	2.525e-09	F	F	enriched	8.59774	4.95409
chr6:148009246-148009333:+:1000	chr6	148009247	148009333	+	40	Intergenic	L1ME3A|LINE|L1	179462	NM_001030060	389432	Hs.567973	NM_001030060	ENSG00000203727	SAMD5	dJ875H10.1	sterile alpha motif domain containing 5	protein-coding	40	1	2.525e-09	F	F	enriched	8.59774	4.95409
chr7:138248059-138248191:+:1000	chr7	138248060	138248191	+	40	intron (NM_015905, intron 9 of 18)	HERV3-int|LTR|ERV1	100844	NM_001331192	136306	Hs.99414	NM_174959	ENSG00000157703	SVOPL	-	SVOP like	protein-coding	40	1	2.525e-09	F	F	enriched	8.59774	4.95409
chr7:149313565-149313654:-:1000	chr7	149313566	149313654	+	40	intron (NR_027788, intron 3 of 7)	L2a|LINE|L2	8271	NR_027789	79970	Hs.520785	NM_024910	ENSG00000133624	ZNF767P	ZNF767	zinc finger family member 767, pseudogene	pseudo	40	1	2.525e-09	F	F	enriched	8.59774	4.95409
chr7:158465739-158465912:-:1000	chr7	158465740	158465912	+	40	intron (NM_001281933, intron 12 of 27)	intron (NM_001281933, intron 12 of 27)	31696	NR_104054	54892	Hs.18616	NM_017760	ENSG00000146918	NCAPG2	CAP-G2|CAPG2|LUZP5|MTB|hCAP-G2	non-SMC condensin II complex subunit G2	protein-coding	40	1	2.525e-09	F	F	enriched	8.59774	4.95409
chr7:87525096-87525156:+:1000	chr7	87525097	87525156	+	40	intron (NM_001318062, intron 6 of 11)	L1MEf|LINE|L1	-19434	NM_018843	55972	Hs.208414	NM_018843	ENSG00000075303	SLC25A40	MCFP	solute carrier family 25 member 40	protein-coding	40	1	2.525e-09	F	F	enriched	8.59774	4.95409
chr8:130532421-130532461:-:1000	chr8	130532422	130532461	+	40	intron (NR_130917, intron 1 of 3)	L1MA2|LINE|L1	-36053	NR_037457	100500839		NR_037457	ENSG00000263763	MIR3686	-	microRNA 3686	ncRNA	40	1	2.525e-09	F	F	enriched	8.59774	4.95409
chr9:139709515-139709559:+:1000	chr9	139709516	139709559	+	40	intron (NM_024718, intron 1 of 14)	intron (NM_024718, intron 1 of 14)	-6237	NR_024580	100131193	Hs.734812	NR_024580	ENSG00000228544	CCDC183-AS1	KIAA1984-AS1	CCDC183 antisense RNA 1	ncRNA	40	1	2.525e-09	F	F	enriched	8.59774	4.95409
chr9:94639067-94639130:-:1000	chr9	94639068	94639130	+	40	intron (NM_004560, intron 1 of 8)	HAL1|LINE|L1	73345	NM_001318204	4920	Hs.98255	NM_004560	ENSG00000169071	ROR2	BDB|BDB1|NTRKR2	receptor tyrosine kinase like orphan receptor 2	protein-coding	40	1	2.525e-09	F	F	enriched	8.59774	4.95409
chrX:110946226-110946283:+:1000	chrX	110946227	110946283	+	40	intron (NR_148693, intron 3 of 21)	HAL1|LINE|L1	21370	NM_001257239	79868	Hs.443061	NM_018466	ENSG00000101901	ALG13	CDG1S|CXorf45|EIEE36|GLT28D1|MDS031|TDRD13|YGL047W	ALG13, UDP-N-acetylglucosaminyltransferase subunit	protein-coding	40	1	2.525e-09	F	F	enriched	8.59774	4.95409
chrX:153929077-153929151:-:1000	chrX	153929078	153929151	+	40	intron (NR_104114, intron 3 of 8)	intron (NR_104114, intron 3 of 8)	-47261	NM_020994	30848	Hs.87225	NM_020994	ENSG00000126890	CTAG2	CAMEL|CT2|CT6.2|CT6.2a|CT6.2b|ESO2|LAGE-1|LAGE2B	cancer/testis antigen 2	protein-coding	40	1	2.525e-09	F	F	enriched	8.59774	4.95409
chrX:153939633-153939690:-:1000	chrX	153939634	153939690	+	40	intron (NR_104114, intron 3 of 8)	intron (NR_104114, intron 3 of 8)	39696	NM_080612	139716	Hs.496982	NM_080612	ENSG00000160219	GAB3	-	GRB2 associated binding protein 3	protein-coding	40	1	2.525e-09	F	F	enriched	8.59774	4.95409
chrX:48810986-48811105:-:1000	chrX	48810987	48811105	+	40	intron (NM_001136159, intron 1 of 8)	intron (NM_001136159, intron 1 of 8)	3847	NM_017602	55593	Hs.496098	NM_017602	ENSG00000068308	OTUD5	DUBA	OTU deubiquitinase 5	protein-coding	40	1	2.525e-09	F	F	enriched	8.59774	4.95409
chrX:73185707-73185785:+:1000	chrX	73185708	73185785	+	40	intron (NR_024582, intron 2 of 4)	L1M4b|LINE|L1	21587	NR_024582	554203	Hs.648316	NR_024582	ENSG00000225470	JPX	DCBALD06|ENOX|LINC00183|NCRNA00183	JPX transcript, XIST activator (non-protein coding)	ncRNA	40	1	2.525e-09	F	F	enriched	8.59774	4.95409
chr19:49670035-49670208:+:1000	chr19	49670036	49670208	+	319	intron (NM_001321281, intron 3 of 22)	(TCTCTG)n|Simple_repeat|Simple_repeat	9106	NM_017636	54795	Hs.467101	NM_017636	ENSG00000130529	TRPM4	LTrpC4|PFHB1B|TRPM4B|hTRPM4	transient receptor potential cation channel subfamily M member 4	protein-coding	319	8	1.1321e-50	224.138	C	enriched	49.9461	4.94958
chr5:131092914-131092994:-:1000	chr5	131092915	131092994	+	90	intron (NM_001008738, intron 1 of 16)	intron (NM_001008738, intron 1 of 16)	39689	NM_001346114	96459	Hs.591273	NM_133372	ENSG00000217128	FNIP1	-	folliculin interacting protein 1	protein-coding	90	3	2.2e-16	F	F	enriched	15.6576	4.93893
chr16:24968430-24968451:-:1000	chr16	24968431	24968451	+	60	intron (NM_001006634, intron 9 of 19)	intron (NM_001006634, intron 9 of 19)	58258	NM_018054	55114	Hs.373793	NM_018054	ENSG00000140750	ARHGAP17	MST066|MST110|MSTP038|MSTP066|MSTP110|NADRIN|PP367|PP4534|RICH-1|RICH1|WBP15	Rho GTPase activating protein 17	protein-coding	60	2	2.48e-16	F	F	enriched	15.6055	4.93893
chr19:19498530-19498621:+:1000	chr19	19498531	19498621	+	60	intron (NM_001359631, intron 1 of 10)	intron (NM_001359631, intron 1 of 10)	1964	NM_017660	54815	Hs.118964	NM_017660	ENSG00000167491	GATAD2A	p66alpha	GATA zinc finger domain containing 2A	protein-coding	60	2	2.48e-16	F	F	enriched	15.6055	4.93893
chr7:141468177-141468261:+:1000	chr7	141468178	141468261	+	60	Intergenic	L2c|LINE|L2	4322	NM_016943	50831	Hs.676011	NM_016943	ENSG00000127362	TAS2R3	T2R3	taste 2 receptor member 3	protein-coding	60	2	2.48e-16	F	F	enriched	15.6055	4.93893
chr1:207516033-207516088:+:1000	chr1	207516034	207516088	+	30	intron (NM_001114752, intron 10 of 10)	L1MA4A|LINE|L1	21244	NM_001114752	1604	Hs.126517	NM_000574	ENSG00000196352	CD55	CHAPLE|CR|CROM|DAF|TC	CD55 molecule (Cromer blood group)	protein-coding	30	1	1.143e-08	F	F	enriched	7.94195	4.93893
chr1:220188443-220188498:-:1000	chr1	220188444	220188498	+	30	intron (NM_004446, intron 12 of 31)	HAL1|LINE|L1	31529	NM_004446	2058	Hs.497788	NM_004446	ENSG00000136628	EPRS	EARS|GLUPRORS|PARS|PIG32|QARS|QPRS	glutamyl-prolyl-tRNA synthetase	protein-coding	30	1	1.143e-08	F	F	enriched	7.94195	4.93893
chr1:231393434-231393556:+:1000	chr1	231393435	231393556	+	30	intron (NM_014236, intron 2 of 15)	intron (NM_014236, intron 2 of 15)	-16562	NM_152379	128061	Hs.743464	NM_152379	ENSG00000143633	C1orf131	-	chromosome 1 open reading frame 131	protein-coding	30	1	1.143e-08	F	F	enriched	7.94195	4.93893
chr1:247480998-247481077:-:1000	chr1	247480999	247481077	+	30	intron (NM_001329733, intron 6 of 9)	L1MD1|LINE|L1	14204	NM_032752	84838	Hs.168677	NM_032752	ENSG00000162714	ZNF496	NIZP1|ZFP496|ZKSCAN17|ZSCAN49	zinc finger protein 496	protein-coding	30	1	1.143e-08	F	F	enriched	7.94195	4.93893
chr1:247481392-247481450:-:1000	chr1	247481393	247481450	+	30	intron (NM_001329733, intron 6 of 9)	L1MD1|LINE|L1	13821	NM_032752	84838	Hs.168677	NM_032752	ENSG00000162714	ZNF496	NIZP1|ZFP496|ZKSCAN17|ZSCAN49	zinc finger protein 496	protein-coding	30	1	1.143e-08	F	F	enriched	7.94195	4.93893
chr1:78067018-78067075:-:1000	chr1	78067019	78067075	+	30	intron (NM_001308237, intron 4 of 13)	L2b|LINE|L2	81296	NM_015534	26009	Hs.480506	NM_015534	ENSG00000036549	ZZZ3	ATAC1	zinc finger ZZ-type containing 3	protein-coding	30	1	1.143e-08	F	F	enriched	7.94195	4.93893
chr1:91422815-91422897:-:1000	chr1	91422816	91422897	+	30	intron (NM_201269, intron 2 of 5)	L1MB5|LINE|L1	64209	NM_016620	84146	Hs.173001	NM_016620	ENSG00000122482	ZNF644	BM-005|MYP21|NatF|ZEP-2	zinc finger protein 644	protein-coding	30	1	1.143e-08	F	F	enriched	7.94195	4.93893
chr10:12052532-12052663:-:1000	chr10	12052533	12052663	+	30	intron (NM_080599, intron 4 of 21)	L1MEc|LINE|L1	32242	NM_015542	26019	Hs.370689	NM_015542	ENSG00000151461	UPF2	HUPF2|RENT2|smg-3	UPF2, regulator of nonsense mediated mRNA decay	protein-coding	30	1	1.143e-08	F	F	enriched	7.94195	4.93893
chr10:135224921-135224979:+:1000	chr10	135224922	135224979	+	30	intron (NM_138384, intron 9 of 10)	L1MA4|LINE|L1	13171	NM_001012508	503542	Hs.64968	NM_001012508	ENSG00000203772	SPRN	SHADOO|SHO|bA108K14.1	shadow of prion protein	protein-coding	30	1	1.143e-08	F	F	enriched	7.94195	4.93893
chr10:28844068-28844134:+:1000	chr10	28844069	28844134	+	30	intron (NM_016628, intron 3 of 13)	L2|LINE|L2	21680	NM_100486	51322	Hs.743224	NM_016628	ENSG00000095787	WAC	BM-016|DESSH|PRO1741|Wwp4	WW domain containing adaptor with coiled-coil	protein-coding	30	1	1.143e-08	F	F	enriched	7.94195	4.93893
chr10:74782792-74782830:-:1000	chr10	74782793	74782830	+	30	intron (NM_000917, intron 10 of 14)	L1PA6|LINE|L1	-68234	NM_032562	84647	Hs.333175	NM_032562	ENSG00000138308	PLA2G12B	FKSG71|GXIIB|GXIIIsPLA2|PLA2G13|sPLA2-GXIIB	phospholipase A2 group XIIB	protein-coding	30	1	1.143e-08	F	F	enriched	7.94195	4.93893
chr11:125511928-125511987:+:1000	chr11	125511929	125511987	+	30	intron (NM_001244846, intron 8 of 11)	L2a|LINE|L2	15707	NM_001274	1111	Hs.24529	NM_001274	ENSG00000149554	CHEK1	CHK1	checkpoint kinase 1	protein-coding	30	1	1.143e-08	F	F	enriched	7.94195	4.93893
chr11:63608420-63608480:+:1000	chr11	63608421	63608480	+	30	intron (NM_001039469, intron 1 of 18)	intron (NM_001039469, intron 1 of 18)	2050	NM_001163296	2011	Hs.567261	NM_004954	ENSG00000072518	MARK2	EMK-1|EMK1|PAR-1|Par-1b|Par1b	microtubule affinity regulating kinase 2	protein-coding	30	1	1.143e-08	F	F	enriched	7.94195	4.93893
chr11:85681284-85681351:-:1000	chr11	85681285	85681351	+	30	intron (NM_001008660, intron 19 of 19)	intron (NM_001008660, intron 19 of 19)	98821	NM_007166	8301	Hs.163893	NM_007166	ENSG00000073921	PICALM	CALM|CLTH|LAP	phosphatidylinositol binding clathrin assembly protein	protein-coding	30	1	1.143e-08	F	F	enriched	7.94195	4.93893
chr12:107358872-107358971:+:1000	chr12	107358873	107358971	+	30	intron (NM_001319663, intron 3 of 4)	L2a|LINE|L2	8359	NM_001319662	90488	Hs.257664	NM_152261	ENSG00000151135	TMEM263	C12orf23	transmembrane protein 263	protein-coding	30	1	1.143e-08	F	F	enriched	7.94195	4.93893
chr12:49330516-49330580:-:1000	chr12	49330517	49330580	+	30	3' UTR (NM_001659, exon 5 of 5)	3' UTR (NM_001659, exon 5 of 5)	-11218	NM_016594	51303	Hs.655103	NM_016594	ENSG00000134285	FKBP11	FKBP19	FK506 binding protein 11	protein-coding	30	1	1.143e-08	F	F	enriched	7.94195	4.93893
chr12:70683830-70683893:+:1000	chr12	70683831	70683893	+	30	intron (NM_014515, intron 2 of 15)	L1MEc|LINE|L1	46368	NR_037615	4848	Hs.133350	NM_014515	ENSG00000111596	CNOT2	CDC36|HSPC131|NOT2|NOT2H	CCR4-NOT transcription complex subunit 2	protein-coding	30	1	1.143e-08	F	F	enriched	7.94195	4.93893
chr13:25469654-25469699:-:1000	chr13	25469655	25469699	+	30	intron (NM_018451, intron 9 of 16)	AluY|SINE|Alu	27350	NR_047594	55835	Hs.513379	NM_018451	ENSG00000151849	CENPJ	BM032|CENP-J|CPAP|LAP|LIP1|MCPH6|SASS4|SCKL4|Sas-4	centromere protein J	protein-coding	30	1	1.143e-08	F	F	enriched	7.94195	4.93893
chr15:85567792-85567874:+:1000	chr15	85567793	85567874	+	30	intron (NM_173454, intron 1 of 20)	intron (NM_173454, intron 1 of 20)	42628	NM_002605	5151	Hs.9333	NM_002605	ENSG00000073417	PDE8A	HsT19550	phosphodiesterase 8A	protein-coding	30	1	1.143e-08	F	F	enriched	7.94195	4.93893
chr16:47625168-47625219:+:1000	chr16	47625169	47625219	+	30	intron (NM_000293, intron 10 of 30)	L2c|LINE|L2	129984	NM_001031835	5257	Hs.78060	NM_000293	ENSG00000102893	PHKB	-	phosphorylase kinase regulatory subunit beta	protein-coding	30	1	1.143e-08	F	F	enriched	7.94195	4.93893
chr17:31140526-31140667:-:1000	chr17	31140527	31140667	+	30	intron (NM_001303279, intron 1 of 21)	L2c|LINE|L2	63594	NM_001303280	4642	Hs.602063	NM_015194	ENSG00000176658	MYO1D	PPP1R108|myr4	myosin ID	protein-coding	30	1	1.143e-08	F	F	enriched	7.94195	4.93893
chr18:9571888-9571931:-:1000	chr18	9571889	9571931	+	30	intron (NM_001042388, intron 10 of 19)	intron (NM_001042388, intron 10 of 19)	42695	NM_005134	9989	Hs.743236	NM_005134	ENSG00000154845	PPP4R1	MEG1|PP4(Rmeg)|PP4R1	protein phosphatase 4 regulatory subunit 1	protein-coding	30	1	1.143e-08	F	F	enriched	7.94195	4.93893
chr19:48621112-48621271:-:1000	chr19	48621113	48621271	+	30	intron (NM_000234, intron 25 of 27)	intron (NM_000234, intron 25 of 27)	-7083	NM_003706	8605	Hs.631562	NM_003706	ENSG00000105499	PLA2G4C	CPLA2-gamma	phospholipase A2 group IVC	protein-coding	30	1	1.143e-08	F	F	enriched	7.94195	4.93893
chr19:55627316-55627410:-:1000	chr19	55627317	55627410	+	30	intron (NM_017607, intron 1 of 21)	intron (NM_017607, intron 1 of 21)	1605	NM_001271618	54776	Hs.631579	NM_017607	ENSG00000125503	PPP1R12C	AAVS1|LENG3|MBS85|p84|p85	protein phosphatase 1 regulatory subunit 12C	protein-coding	30	1	1.143e-08	F	F	enriched	7.94195	4.93893
chr2:242229111-242229196:-:1000	chr2	242229112	242229196	+	30	intron (NM_005336, intron 1 of 27)	intron (NM_005336, intron 1 of 27)	-16853	NM_001320967	3069	Hs.471851	NM_005336	ENSG00000115677	HDLBP	HBP|PRO2900|VGL	high density lipoprotein binding protein	protein-coding	30	1	1.143e-08	F	F	enriched	7.94195	4.93893
chr2:27012929-27013009:+:1000	chr2	27012930	27013009	+	30	intron (NM_001042426, intron 1 of 3)	HAL1|LINE|L1	4086	NM_001042426	1058	Hs.1594	NM_001809	ENSG00000115163	CENPA	CENP-A|CenH3	centromere protein A	protein-coding	30	1	1.143e-08	F	F	enriched	7.94195	4.93893
chr2:61579900-61580060:-:1000	chr2	61579901	61580060	+	30	intron (NM_014709, intron 10 of 79)	intron (NM_014709, intron 10 of 79)	64532	NR_003707	100124537	Hs.675825	NR_003707	ENSG00000206937	SNORA70B	-	small nucleolar RNA, H/ACA box 70B	snoRNA	30	1	1.143e-08	F	F	enriched	7.94195	4.93893
chr2:85547655-85547703:-:1000	chr2	85547656	85547703	+	30	3' UTR (NM_001206844, exon 5 of 5)	3' UTR (NM_001206844, exon 5 of 5)	7740	NM_001206840	10618	Hs.593382	NM_006464	ENSG00000152291	TGOLN2	TGN38|TGN46|TGN48|TGN51|TTGN2	trans-golgi network protein 2	protein-coding	30	1	1.143e-08	F	F	enriched	7.94195	4.93893
chr20:33647241-33647291:-:1000	chr20	33647242	33647291	+	30	intron (NM_199368, intron 3 of 18)	AluJr|SINE|Alu	33352	NM_015638	26133	Hs.168073	NM_015638	ENSG00000100991	TRPC4AP	C20orf188|PPP1R158|TRRP4AP|TRUSS	transient receptor potential cation channel subfamily C member 4 associated protein	protein-coding	30	1	1.143e-08	F	F	enriched	7.94195	4.93893
chr20:5529381-5529454:-:1000	chr20	5529382	5529454	+	30	intron (NM_019593, intron 19 of 19)	HAL1|LINE|L1	-38770	NR_109860	101929207	Hs.516871	NR_109860	ENSG00000225640	LINC01729	-	long intergenic non-protein coding RNA 1729	ncRNA	30	1	1.143e-08	F	F	enriched	7.94195	4.93893
chr21:35495638-35495721:+:1000	chr21	35495639	35495721	+	30	intron (NM_032476, intron 1 of 2)	intron (NM_032476, intron 1 of 2)	49857	NM_032476	64968	Hs.302742	NM_032476	ENSG00000243927	MRPS6	C21orf101|MRP-S6|RPMS6|S6mt	mitochondrial ribosomal protein S6	protein-coding	30	1	1.143e-08	F	F	enriched	7.94195	4.93893
chr21:44265215-44265268:-:1000	chr21	44265216	44265268	+	30	intron (NM_033661, intron 11 of 11)	intron (NM_033661, intron 11 of 11)	34143	NM_001260477	10785	Hs.248815	NM_018669	ENSG00000160193	WDR4	TRM82|TRMT82	WD repeat domain 4	protein-coding	30	1	1.143e-08	F	F	enriched	7.94195	4.93893
chr22:17123312-17123342:+:1000	chr22	17123313	17123342	+	30	intron (NR_001591, intron 6 of 8)	L1PA16|LINE|L1	33103	NR_040115	23783	Hs.627452	NR_040115		ANKRD62P1-PARP4P3	VWFP1-ANKRD62P1-PARP4P3	ANKRD62P1-PARP4P3 readthrough, transcribed pseudogene	pseudo	30	1	1.143e-08	F	F	enriched	7.94195	4.93893
chr22:21947524-21947572:+:1000	chr22	21947525	21947572	+	30	intron (NR_028436, intron 2 of 4)	intron (NR_028436, intron 2 of 4)	25529	NR_046082	7332	Hs.108104	NM_003347	ENSG00000185651	UBE2L3	E2-F1|L-UBC|UBCH7|UbcM4	ubiquitin conjugating enzyme E2 L3	protein-coding	30	1	1.143e-08	F	F	enriched	7.94195	4.93893
chr22:50028541-50028638:-:1000	chr22	50028542	50028638	+	30	intron (NM_001289922, intron 1 of 5)	intron (NM_001289922, intron 1 of 5)	22600	NR_110523	348645	Hs.133159	NM_198851	ENSG00000188511	C22orf34	-	chromosome 22 open reading frame 34	protein-coding	30	1	1.143e-08	F	F	enriched	7.94195	4.93893
chr3:123641771-123641898:-:1000	chr3	123641772	123641898	+	30	intron (NM_022757, intron 11 of 11)	L1MA7|LINE|L1	38420	NM_022757	64770	Hs.645028	NM_022757	ENSG00000175455	CCDC14	-	coiled-coil domain containing 14	protein-coding	30	1	1.143e-08	F	F	enriched	7.94195	4.93893
chr3:142097455-142097531:-:1000	chr3	142097456	142097531	+	30	intron (NM_019001, intron 23 of 41)	HAL1|LINE|L1	69411	NM_001282859	54464	Hs.435103	NM_019001	ENSG00000114127	XRN1	2019-09-01	5'-3' exoribonuclease 1	protein-coding	30	1	1.143e-08	F	F	enriched	7.94195	4.93893
chr3:183453189-183453261:+:1000	chr3	183453190	183453261	+	30	intron (NM_001351371, intron 7 of 21)	intron (NM_001351371, intron 7 of 21)	25198	NM_001351369	55689	Hs.632575	NM_018023	ENSG00000163872	YEATS2	-	YEATS domain containing 2	protein-coding	30	1	1.143e-08	F	F	enriched	7.94195	4.93893
chr3:33129038-33129093:-:1000	chr3	33129039	33129093	+	30	intron (NM_001317040, intron 1 of 16)	intron (NM_001317040, intron 1 of 16)	9227	NM_001136238	643853	Hs.443031	NM_001039770	ENSG00000188167	TMPPE	-	transmembrane protein with metallophosphoesterase domain	protein-coding	30	1	1.143e-08	F	F	enriched	7.94195	4.93893
chr3:6603325-6603428:+:1000	chr3	6603326	6603428	+	30	Intergenic	Intergenic	243759	NR_110125	101927347	Hs.333345	NR_110123	ENSG00000226258	GRM7-AS3	-	GRM7 antisense RNA 3	ncRNA	30	1	1.143e-08	F	F	enriched	7.94195	4.93893
chr3:99568350-99568398:+:1000	chr3	99568351	99568398	+	30	exon (NM_182909, exon 5 of 6)	exon (NM_182909, exon 5 of 6)	-25665	NR_110821	101929357	Hs.741615	NR_110821		HP09053	-	uncharacterized LOC101929357	ncRNA	30	1	1.143e-08	F	F	enriched	7.94195	4.93893
chr4:68345608-68345652:-:1000	chr4	68345609	68345652	+	30	intron (NM_001812, intron 17 of 18)	L1PB1|LINE|L1	-57912	NR_110747	101927237	Hs.435644	NR_110747	ENSG00000250075	LOC101927237	-	uncharacterized LOC101927237	ncRNA	30	1	1.143e-08	F	F	enriched	7.94195	4.93893
chr4:68346197-68346256:-:1000	chr4	68346198	68346256	+	30	intron (NM_001812, intron 17 of 18)	L1PB1|LINE|L1	-58509	NR_110747	101927237	Hs.435644	NR_110747	ENSG00000250075	LOC101927237	-	uncharacterized LOC101927237	ncRNA	30	1	1.143e-08	F	F	enriched	7.94195	4.93893
chr6:122845509-122845633:+:1000	chr6	122845510	122845633	+	30	intron (NM_001270393, intron 3 of 7)	intron (NM_001270393, intron 3 of 7)	52509	NM_001270393	5570	Hs.741340	NM_032471	ENSG00000135549	PKIB	PRKACN2	cAMP-dependent protein kinase inhibitor beta	protein-coding	30	1	1.143e-08	F	F	enriched	7.94195	4.93893
chr6:147549010-147549081:+:1000	chr6	147549011	147549081	+	30	intron (NM_139244, intron 2 of 25)	intron (NM_139244, intron 2 of 25)	-23296	NR_034115	729178	Hs.557608	NR_034115		STXBP5-AS1	-	STXBP5 antisense RNA 1	ncRNA	30	1	1.143e-08	F	F	enriched	7.94195	4.93893
chr6:148009252-148009334:+:1000	chr6	148009253	148009334	+	30	Intergenic	L1ME3A|LINE|L1	179465	NM_001030060	389432	Hs.567973	NM_001030060	ENSG00000203727	SAMD5	dJ875H10.1	sterile alpha motif domain containing 5	protein-coding	30	1	1.143e-08	F	F	enriched	7.94195	4.93893
chr6:170850242-170850298:-:1000	chr6	170850243	170850298	+	30	intron (NM_002793, intron 4 of 5)	intron (NM_002793, intron 4 of 5)	12147	NM_002793	5689	Hs.352768	NM_002793	ENSG00000008018	PSMB1	HC5|PMSB1|PSC5	proteasome subunit beta 1	protein-coding	30	1	1.143e-08	F	F	enriched	7.94195	4.93893
chr6:27905286-27905413:+:1000	chr6	27905287	27905413	+	30	Intergenic	Intergenic	-19669	NM_012367	26212	Hs.532145	NM_012367	ENSG00000124657	OR2B6	OR2B1|OR2B1P|OR2B5|OR2B6P|OR5-40|OR5-41|OR6-31|dJ408B20.2	olfactory receptor family 2 subfamily B member 6	protein-coding	30	1	1.143e-08	F	F	enriched	7.94195	4.93893
chr6:4801673-4801728:+:1000	chr6	4801674	4801728	+	30	intron (NM_004824, intron 1 of 6)	L1MEf|LINE|L1	25021	NM_004824	9425	Hs.269092	NM_004824	ENSG00000153046	CDYL	CDYL1	chromodomain Y like	protein-coding	30	1	1.143e-08	F	F	enriched	7.94195	4.93893
chr7:104723345-104723411:+:1000	chr7	104723346	104723411	+	30	intron (NM_182931, intron 13 of 26)	Tigger2|DNA|TcMar-Tigger	68741	NM_182931	55904	Hs.592262	NM_018682	ENSG00000005483	KMT2E	HDCMC04P|MLL5|NKp44L	lysine methyltransferase 2E	protein-coding	30	1	1.143e-08	F	F	enriched	7.94195	4.93893
chr7:119480729-119480793:-:1000	chr7	119480730	119480793	+	30	intron (NR_131960, intron 1 of 4)	MSTB-int|LTR|ERVL-MaLR	66668	NR_131963	105375475	Hs.566654	NR_131960	ENSG00000225546	LINC02476	LVCAT5	long intergenic non-protein coding RNA 2476	ncRNA	30	1	1.143e-08	F	F	enriched	7.94195	4.93893
chr7:127396618-127396726:+:1000	chr7	127396619	127396726	+	30	intron (NM_014390, intron 10 of 23)	intron (NM_014390, intron 10 of 23)	104629	NM_014390	27044	Hs.122523	NM_014390	ENSG00000197157	SND1	TDRD11|Tudor-SN|p100	staphylococcal nuclease and tudor domain containing 1	protein-coding	30	1	1.143e-08	F	F	enriched	7.94195	4.93893
chr7:135805025-135805163:+:1000	chr7	135805026	135805163	+	30	Intergenic	L2|LINE|L2	-142890	NM_001128619	767558	Hs.602015	NM_001128619	ENSG00000267697	LUZP6	MPD6|MTPNUT	leucine zipper protein 6	protein-coding	30	1	1.143e-08	F	F	enriched	7.94195	4.93893
chr7:86797736-86797806:+:1000	chr7	86797737	86797806	+	30	intron (NM_021145, intron 6 of 19)	L2a|LINE|L2	15901	NM_021145	9988	Hs.196129	NM_021145	ENSG00000135164	DMTF1	DMP1|DMTF|MRUL|hDMP1	cyclin D binding myb like transcription factor 1	protein-coding	30	1	1.143e-08	F	F	enriched	7.94195	4.93893
chr8:11675935-11675999:+:1000	chr8	11675936	11675999	+	30	intron (NM_001287742, intron 5 of 9)	L1PA6|LINE|L1	9314	NM_001287751	2222	Hs.593928	NM_004462	ENSG00000079459	FDFT1	DGPT|ERG9|SQS|SS	farnesyl-diphosphate farnesyltransferase 1	protein-coding	30	1	1.143e-08	F	F	enriched	7.94195	4.93893
chr8:134254894-134255005:-:1000	chr8	134254895	134255005	+	30	intron (NM_001258433, intron 13 of 14)	(GGAA)n|Simple_repeat|Simple_repeat	51668	NM_001204870	8840	Hs.492974	NM_003882	ENSG00000104415	WISP1	CCN4|WISP1-OT1|WISP1-UT1|WISP1c|WISP1i|WISP1tc	WNT1 inducible signaling pathway protein 1	protein-coding	30	1	1.143e-08	F	F	enriched	7.94195	4.93893
chr8:23390658-23390669:+:1000	chr8	23390659	23390669	+	30	intron (NM_001317812, intron 1 of 3)	intron (NM_001317812, intron 1 of 3)	4356	NM_016612	51312	Hs.596025	NM_016612	ENSG00000147454	SLC25A37	HT015|MFRN|MFRN1|MSC|MSCP|PRO1278|PRO1584|PRO2217	solute carrier family 25 member 37	protein-coding	30	1	1.143e-08	F	F	enriched	7.94195	4.93893
chr8:41600656-41600714:-:1000	chr8	41600657	41600714	+	30	intron (NM_000037, intron 2 of 42)	intron (NM_000037, intron 2 of 42)	54455	NM_020477	286	Hs.654438	NM_000037	ENSG00000029534	ANK1	ANK|SPH1|SPH2	ankyrin 1	protein-coding	30	1	1.143e-08	F	F	enriched	7.94195	4.93893
chr8:61188747-61188799:-:1000	chr8	61188748	61188799	+	30	intron (NR_135821, intron 2 of 9)	HAL1|LINE|L1	5209	NM_001321839	767	Hs.654388	NM_004056	ENSG00000178538	CA8	CA-RP|CA-VIII|CALS|CAMRQ3|CARP	carbonic anhydrase 8	protein-coding	30	1	1.143e-08	F	F	enriched	7.94195	4.93893
chr8:6592579-6592702:+:1000	chr8	6592580	6592702	+	30	intron (NM_018361, intron 4 of 7)	intron (NM_018361, intron 4 of 7)	-10044	NR_039803	100616348		NR_039803	ENSG00000266038	MIR4659A	mir-4659a	microRNA 4659a	ncRNA	30	1	1.143e-08	F	F	enriched	7.94195	4.93893
chr8:91304540-91304594:+:1000	chr8	91304541	91304594	+	30	intron (NR_051989, intron 2 of 3)	L2a|LINE|L2	70851	NR_051989	100874052	Hs.571514	NR_051989	ENSG00000253394	LINC00534	-	long intergenic non-protein coding RNA 534	ncRNA	30	1	1.143e-08	F	F	enriched	7.94195	4.93893
chr8:91304611-91304666:+:1000	chr8	91304612	91304666	+	30	intron (NR_051989, intron 2 of 3)	L2a|LINE|L2	70923	NR_051989	100874052	Hs.571514	NR_051989	ENSG00000253394	LINC00534	-	long intergenic non-protein coding RNA 534	ncRNA	30	1	1.143e-08	F	F	enriched	7.94195	4.93893
chr9:114918059-114918174:-:1000	chr9	114918060	114918174	+	30	intron (NM_001282640, intron 2 of 17)	GA-rich|Low_complexity|Low_complexity	19460	NM_001282640	64420	Hs.494827	NM_022486	ENSG00000106868	SUSD1	-	sushi domain containing 1	protein-coding	30	1	1.143e-08	F	F	enriched	7.94195	4.93893
chr9:133652477-133652579:+:1000	chr9	133652478	133652579	+	30	intron (NM_007313, intron 1 of 10)	HAL1|LINE|L1	-58114	NM_005157	25	Hs.431048	NM_005157	ENSG00000097007	ABL1	ABL|CHDSKM|JTK7|bcr/abl|c-ABL|c-ABL1|p150|v-abl	ABL proto-oncogene 1, non-receptor tyrosine kinase	protein-coding	30	1	1.143e-08	F	F	enriched	7.94195	4.93893
chr9:94639057-94639112:-:1000	chr9	94639058	94639112	+	30	intron (NM_004560, intron 1 of 8)	HAL1|LINE|L1	73359	NM_001318204	4920	Hs.98255	NM_004560	ENSG00000169071	ROR2	BDB|BDB1|NTRKR2	receptor tyrosine kinase like orphan receptor 2	protein-coding	30	1	1.143e-08	F	F	enriched	7.94195	4.93893
chrX:122783098-122783196:-:1000	chrX	122783099	122783196	+	30	intron (NM_001081550, intron 12 of 38)	L1PA7|LINE|L1	83757	NM_001081550	57187	Hs.149991	NM_020449	ENSG00000125676	THOC2	CXorf3|MRX12|MRX35|THO2|dJ506G2.1|hTREX120	THO complex 2	protein-coding	30	1	1.143e-08	F	F	enriched	7.94195	4.93893
chr1:167976988-167977069:+:1000	chr1	167976989	167977069	+	79	intron (NR_146230, intron 10 of 17)	L2c|LINE|L2	9131	NR_031702	100313835		NR_031702	ENSG00000221545	MIR1255B2	MIR1255B-2|MIRN1255B2|hsa-mir-1255b-2	microRNA 1255b-2	ncRNA	79	2	2.2e-16	F	F	enriched	15.6576	4.93595
chr9:114399833-114399929:+:1000	chr9	114399834	114399929	+	79	intron (NM_004125, intron 1 of 2)	intron (NM_004125, intron 1 of 2)	6249	NR_037148	548645	Hs.534196	NM_001015882	ENSG00000059769	DNAJC25	bA16L21.2.1	DnaJ heat shock protein family (Hsp40) member C25	protein-coding	79	2	2.2e-16	F	F	enriched	15.6576	4.93595
chr12:124923816-124923894:-:1000	chr12	124923817	124923894	+	78	intron (NM_001077261, intron 9 of 47)	(CAGAGA)n|Simple_repeat|Simple_repeat	-102067	NR_106940	102466204		NR_106940	ENSG00000275967	MIR6880	hsa-mir-6880	microRNA 6880	ncRNA	78	2	2.2e-16	F	F	enriched	15.6576	4.91757
chr21:44264295-44264387:-:1000	chr21	44264296	44264387	+	78	intron (NM_033661, intron 11 of 11)	L1ME3A|LINE|L1	35044	NM_001260477	10785	Hs.248815	NM_018669	ENSG00000160193	WDR4	TRM82|TRMT82	WD repeat domain 4	protein-coding	78	2	2.2e-16	F	F	enriched	15.6576	4.91757
chr8:130531484-130531580:-:1000	chr8	130531485	130531580	+	78	intron (NR_130917, intron 1 of 3)	L1MA2|LINE|L1	-35144	NR_037457	100500839		NR_037457	ENSG00000263763	MIR3686	-	microRNA 3686	ncRNA	78	2	2.2e-16	F	F	enriched	15.6576	4.91757
chr1:235320435-235320539:-:1000	chr1	235320436	235320539	+	39	intron (NR_027762, intron 2 of 9)	L2c|LINE|L2	4444	NR_144490	23029	Hs.535224	NM_015014	ENSG00000188739	RBM34	-	RNA binding motif protein 34	protein-coding	39	1	4.556e-09	F	F	enriched	8.34142	4.91757
chr1:246328239-246328378:-:1000	chr1	246328240	246328378	+	39	intron (NM_022743, intron 5 of 11)	intron (NM_022743, intron 5 of 11)	252405	NM_022743	64754	Hs.567571	NM_022743	ENSG00000185420	SMYD3	KMT3E|ZMYND1|ZNFN3A1|bA74P14.1	SET and MYND domain containing 3	protein-coding	39	1	4.556e-09	F	F	enriched	8.34142	4.91757
chr1:247481564-247481652:-:1000	chr1	247481565	247481652	+	39	intron (NM_001329733, intron 6 of 9)	L1MD1|LINE|L1	13634	NM_032752	84838	Hs.168677	NM_032752	ENSG00000162714	ZNF496	NIZP1|ZFP496|ZKSCAN17|ZSCAN49	zinc finger protein 496	protein-coding	39	1	4.556e-09	F	F	enriched	8.34142	4.91757
chr11:47195476-47195614:-:1000	chr11	47195477	47195614	+	39	intron (NM_001242832, intron 4 of 14)	intron (NM_001242832, intron 4 of 14)	3131	NM_032389	84364	Hs.436204	NM_032389	ENSG00000149182	ARFGAP2	IRZ|NBLA10535|ZFP289|ZNF289	ADP ribosylation factor GTPase activating protein 2	protein-coding	39	1	4.556e-09	F	F	enriched	8.34142	4.91757
chr11:66608098-66608178:+:1000	chr11	66608099	66608178	+	39	intron (NM_001302084, intron 13 of 14)	intron (NM_001302084, intron 13 of 14)	-2745	NM_005133	9986	Hs.654972	NM_005133	ENSG00000173653	RCE1	FACE2|RCE1A|RCE1B	Ras converting CAAX endopeptidase 1	protein-coding	39	1	4.556e-09	F	F	enriched	8.34142	4.91757
chr11:68258157-68258236:+:1000	chr11	68258158	68258236	+	39	intron (NM_001352362, intron 2 of 24)	L1MC1|LINE|L1	30011	NM_001352350	55291	Hs.503022	NM_018312	ENSG00000110075	PPP6R3	C11orf23|PP6R3|SAP190|SAPL|SAPLa|SAPS3	protein phosphatase 6 regulatory subunit 3	protein-coding	39	1	4.556e-09	F	F	enriched	8.34142	4.91757
chr12:25090188-25090306:-:1000	chr12	25090189	25090306	+	39	intron (NM_001178091, intron 1 of 9)	L2b|LINE|L2	12146	NM_005504	586	Hs.438993	NM_005504	ENSG00000060982	BCAT1	BCATC|BCT1|ECA39|MECA39|PNAS121|PP18	branched chain amino acid transaminase 1	protein-coding	39	1	4.556e-09	F	F	enriched	8.34142	4.91757
chr13:95830960-95831042:-:1000	chr13	95830961	95831042	+	39	intron (NM_001301829, intron 11 of 29)	L2a|LINE|L2	-31597	NR_145733	109616987		NR_145733		SNORD13G	-	small nucleolar RNA, C/D box 13G	snoRNA	39	1	4.556e-09	F	F	enriched	8.34142	4.91757
chr14:102459098-102459212:+:1000	chr14	102459099	102459212	+	39	intron (NM_001376, intron 11 of 77)	L2a|LINE|L2	28290	NM_001376	1778	Hs.614080	NM_001376	ENSG00000197102	DYNC1H1	CMT2O|DHC1|DHC1a|DNCH1|DNCL|DNECL|DYHC|Dnchc1|HL-3|SMALED1|p22	dynein cytoplasmic 1 heavy chain 1	protein-coding	39	1	4.556e-09	F	F	enriched	8.34142	4.91757
chr14:24110681-24110768:+:1000	chr14	24110682	24110768	+	39	intron (NM_005794, intron 4 of 8)	intron (NM_005794, intron 4 of 8)	5152	NM_005794	10202	Hs.272499	NM_005794	ENSG00000100867	DHRS2	HEP27|SDR25C1	dehydrogenase/reductase 2	protein-coding	39	1	4.556e-09	F	F	enriched	8.34142	4.91757
chr14:63940069-63940203:-:1000	chr14	63940070	63940203	+	39	intron (NM_001282179, intron 2 of 13)	intron (NM_001282179, intron 2 of 13)	34820	NM_001282182	5529	Hs.334868	NM_006246	ENSG00000154001	PPP2R5E	B56E|B56epsilon	protein phosphatase 2 regulatory subunit B'epsilon	protein-coding	39	1	4.556e-09	F	F	enriched	8.34142	4.91757
chr15:52327262-52327387:+:1000	chr15	52327263	52327387	+	39	intron (NM_002748, intron 1 of 5)	intron (NM_002748, intron 1 of 5)	15914	NM_002748	5597	Hs.411847	NM_002748	ENSG00000069956	MAPK6	ERK3|HsT17250|PRKM6|p97MAPK	mitogen-activated protein kinase 6	protein-coding	39	1	4.556e-09	F	F	enriched	8.34142	4.91757
chr15:85567789-85567877:+:1000	chr15	85567790	85567877	+	39	intron (NM_173454, intron 1 of 20)	intron (NM_173454, intron 1 of 20)	42628	NM_173454	5151	Hs.9333	NM_002605	ENSG00000073417	PDE8A	HsT19550	phosphodiesterase 8A	protein-coding	39	1	4.556e-09	F	F	enriched	8.34142	4.91757
chr15:88165580-88165655:-:1000	chr15	88165581	88165655	+	39	Intergenic	L1M4b|LINE|L1	45458	NR_026869	145978	Hs.350808	NM_152454	ENSG00000259527	LINC00052	NCRNA00052|TMEM83	long intergenic non-protein coding RNA 52	ncRNA	39	1	4.556e-09	F	F	enriched	8.34142	4.91757
chr16:10543733-10543782:+:1000	chr16	10543734	10543782	+	39	intron (NR_045816, intron 6 of 9)	L1P2|LINE|L1	63902	NR_045815	80063	Hs.513343	NM_024997	ENSG00000166669	ATF7IP2	MCAF2	activating transcription factor 7 interacting protein 2	protein-coding	39	1	4.556e-09	F	F	enriched	8.34142	4.91757
chr16:89520086-89520188:-:1000	chr16	89520087	89520188	+	39	non-coding (NR_110931, exon 3 of 3)	non-coding (NR_110931, exon 3 of 3)	22811	NR_110931	101927817	Hs.667942	NR_110931		LOC101927817	-	uncharacterized LOC101927817	ncRNA	39	1	4.556e-09	F	F	enriched	8.34142	4.91757
chr17:7784840-7784923:-:1000	chr17	7784841	7784923	+	39	intron (NM_001330111, intron 2 of 4)	intron (NM_001330111, intron 2 of 4)	-3241	NM_001005271	1107	Hs.25601	NM_005852	ENSG00000170004	CHD3	Mi-2a|Mi2-ALPHA|ZFH	chromodomain helicase DNA binding protein 3	protein-coding	39	1	4.556e-09	F	F	enriched	8.34142	4.91757
chr19:54642221-54642294:+:1000	chr19	54642222	54642294	+	39	intron (NM_014516, intron 1 of 17)	CpG	822	NM_014516	4849	Hs.343571	NM_014516	ENSG00000088038	CNOT3	LENG2|NOT3|NOT3H	CCR4-NOT transcription complex subunit 3	protein-coding	39	1	4.556e-09	F	F	enriched	8.34142	4.91757
chr2:242229106-242229194:-:1000	chr2	242229107	242229194	+	39	intron (NM_005336, intron 1 of 27)	intron (NM_005336, intron 1 of 27)	-16849	NM_203346	3069	Hs.471851	NM_005336	ENSG00000115677	HDLBP	HBP|PRO2900|VGL	high density lipoprotein binding protein	protein-coding	39	1	4.556e-09	F	F	enriched	8.34142	4.91757
chr21:39442746-39442821:-:1000	chr21	39442747	39442821	+	39	intron (NR_147130, intron 2 of 2)	intron (NR_147130, intron 2 of 2)	50670	NR_147130	10281	Hs.23251	NM_005867	ENSG00000184029	DSCR4	DCRB|DSCRB	Down syndrome critical region 4	ncRNA	39	1	4.556e-09	F	F	enriched	8.34142	4.91757
chr22:20079913-20079959:+:1000	chr22	20079914	20079959	+	39	intron (NM_001190326, intron 7 of 12)	intron (NM_001190326, intron 7 of 12)	6355	NR_031706	100302197		NR_031706	ENSG00000284464	MIR1306	MIRN1306|hsa-mir-1306|mir-1306	microRNA 1306	ncRNA	39	1	4.556e-09	F	F	enriched	8.34142	4.91757
chr22:21947857-21947933:+:1000	chr22	21947858	21947933	+	39	intron (NR_028436, intron 2 of 4)	intron (NR_028436, intron 2 of 4)	25876	NR_046082	7332	Hs.108104	NM_003347	ENSG00000185651	UBE2L3	E2-F1|L-UBC|UBCH7|UbcM4	ubiquitin conjugating enzyme E2 L3	protein-coding	39	1	4.556e-09	F	F	enriched	8.34142	4.91757
chr3:128452444-128452555:+:1000	chr3	128452445	128452555	+	39	intron (NM_004637, intron 1 of 5)	MLT1B|LTR|ERVL-MaLR	7521	NM_004637	7879	Hs.684374	NM_004637	ENSG00000075785	RAB7A	PRO2706|RAB7	RAB7A, member RAS oncogene family	protein-coding	39	1	4.556e-09	F	F	enriched	8.34142	4.91757
chr3:148770416-148770483:-:1000	chr3	148770417	148770483	+	39	intron (NM_001318934, intron 14 of 24)	intron (NM_001318934, intron 14 of 24)	-33669	NR_046648	100873945	Hs.742423	NR_046648	ENSG00000239718	HLTF-AS1	-	HLTF antisense RNA 1	ncRNA	39	1	4.556e-09	F	F	enriched	8.34142	4.91757
chr6:148003249-148003326:+:1000	chr6	148003250	148003326	+	39	Intergenic	L1ME1|LINE|L1	173460	NM_001030060	389432	Hs.567973	NM_001030060	ENSG00000203727	SAMD5	dJ875H10.1	sterile alpha motif domain containing 5	protein-coding	39	1	4.556e-09	F	F	enriched	8.34142	4.91757
chr6:159038357-159038442:+:1000	chr6	159038358	159038442	+	39	intron (NM_020823, intron 10 of 16)	L1PA5|LINE|L1	7661	NR_106981	102465694		NR_106981	ENSG00000278571	MIR7161	hsa-mir-7161	microRNA 7161	ncRNA	39	1	4.556e-09	F	F	enriched	8.34142	4.91757
chr7:106828695-106828777:+:1000	chr7	106828696	106828777	+	39	intron (NM_012257, intron 6 of 10)	L2c|LINE|L2	19276	NM_012257	26959	Hs.162032	NM_012257	ENSG00000105856	HBP1	-	HMG-box transcription factor 1	protein-coding	39	1	4.556e-09	F	F	enriched	8.34142	4.91757
chr7:106973099-106973162:-:1000	chr7	106973100	106973162	+	39	intron (NM_181733, intron 10 of 20)	intron (NM_181733, intron 10 of 20)	-137371	NM_005295	2845	Hs.657277	NM_005295	ENSG00000172209	GPR22	-	G protein-coupled receptor 22	protein-coding	39	1	4.556e-09	F	F	enriched	8.34142	4.91757
chr7:127366916-127367012:+:1000	chr7	127366917	127367012	+	39	intron (NM_014390, intron 10 of 23)	(TCTCTG)n|Simple_repeat|Simple_repeat	74921	NM_014390	27044	Hs.122523	NM_014390	ENSG00000197157	SND1	TDRD11|Tudor-SN|p100	staphylococcal nuclease and tudor domain containing 1	protein-coding	39	1	4.556e-09	F	F	enriched	8.34142	4.91757
chr7:127368238-127368306:+:1000	chr7	127368239	127368306	+	39	intron (NM_014390, intron 10 of 23)	intron (NM_014390, intron 10 of 23)	76229	NM_014390	27044	Hs.122523	NM_014390	ENSG00000197157	SND1	TDRD11|Tudor-SN|p100	staphylococcal nuclease and tudor domain containing 1	protein-coding	39	1	4.556e-09	F	F	enriched	8.34142	4.91757
chr7:128689427-128689492:-:1000	chr7	128689428	128689492	+	39	intron (NR_034053, intron 1 of 23)	intron (NR_034053, intron 1 of 23)	5767	NR_034053	23534	Hs.193613	NM_012470	ENSG00000064419	TNPO3	IPO12|LGMD1F|MTR10A|TRN-SR|TRN-SR2|TRNSR	transportin 3	protein-coding	39	1	4.556e-09	F	F	enriched	8.34142	4.91757
chr7:128694179-128694274:-:1000	chr7	128694180	128694274	+	39	intron (NR_034053, intron 1 of 23)	intron (NR_034053, intron 1 of 23)	1000	NR_034053	23534	Hs.193613	NM_012470	ENSG00000064419	TNPO3	IPO12|LGMD1F|MTR10A|TRN-SR|TRN-SR2|TRNSR	transportin 3	protein-coding	39	1	4.556e-09	F	F	enriched	8.34142	4.91757
chr7:43689513-43689650:-:1000	chr7	43689514	43689650	+	39	intron (NR_146945, intron 1 of 6)	intron (NR_146945, intron 1 of 6)	66890	NM_004760	9263	Hs.709489	NM_004760	ENSG00000164543	STK17A	DRAK1	serine/threonine kinase 17a	protein-coding	39	1	4.556e-09	F	F	enriched	8.34142	4.91757
chr8:141896308-141896455:-:1000	chr8	141896309	141896455	+	39	intron (NM_001352716, intron 3 of 34)	intron (NM_001352716, intron 3 of 34)	114762	NM_001352710	5747	Hs.395482	NM_005607	ENSG00000169398	PTK2	FADK|FAK|FAK1|FRNK|PPP1R71|p125FAK|pp125FAK	protein tyrosine kinase 2	protein-coding	39	1	4.556e-09	F	F	enriched	8.34142	4.91757
chr8:30561286-30561387:-:1000	chr8	30561287	30561387	+	39	intron (NM_000637, intron 4 of 12)	GA-rich|Low_complexity|Low_complexity	24179	NM_001195104	2936	Hs.271510	NM_000637	ENSG00000104687	GSR	GR|HEL-75|HEL-S-122m	glutathione-disulfide reductase	protein-coding	39	1	4.556e-09	F	F	enriched	8.34142	4.91757
chr8:97938840-97938920:+:1000	chr8	97938841	97938920	+	39	intron (NM_016134, intron 4 of 7)	(TTC)n|Simple_repeat|Simple_repeat	281425	NM_016134	10404	Hs.156178	NM_016134	ENSG00000104324	CPQ	LDP|PGCP	carboxypeptidase Q	protein-coding	39	1	4.556e-09	F	F	enriched	8.34142	4.91757
chrX:136056067-136056193:+:1000	chrX	136056068	136056193	+	39	Intergenic	CT-rich|Low_complexity|Low_complexity	57703	NM_054021	83550	Hs.350569	NM_054021	ENSG00000165370	GPR101	GPCR6|PAGH2|PITA2	G protein-coupled receptor 101	protein-coding	39	1	4.556e-09	F	F	enriched	8.34142	4.91757
chrX:153951641-153951701:-:1000	chrX	153951642	153951701	+	39	intron (NR_104114, intron 1 of 8)	intron (NR_104114, intron 1 of 8)	27687	NM_080612	139716	Hs.496982	NM_080612	ENSG00000160219	GAB3	-	GRB2 associated binding protein 3	protein-coding	39	1	4.556e-09	F	F	enriched	8.34142	4.91757
chr1:173450953-173451050:+:1000	chr1	173450954	173451050	+	59	intron (NM_004905, intron 2 of 4)	L2a|LINE|L2	4516	NM_004905	9588	Hs.120	NM_004905	ENSG00000117592	PRDX6	1-Cys|AOP2|HEL-S-128m|NSGPx|PRX|aiPLA2|p29	peroxiredoxin 6	protein-coding	59	2	4.853e-16	F	F	enriched	15.314	4.91469
chr2:191747979-191748110:+:1000	chr2	191747980	191748110	+	59	intron (NM_001256310, intron 1 of 14)	intron (NM_001256310, intron 1 of 14)	2498	NM_014905	2744	Hs.116448	NM_014905	ENSG00000115419	GLS	AAD20|GAC|GAM|GLS1|KGA	glutaminase	protein-coding	59	2	4.853e-16	F	F	enriched	15.314	4.91469
chr4:104113710-104113735:-:1000	chr4	104113711	104113735	+	59	intron (NM_001813, intron 8 of 48)	L2|LINE|L2	5843	NM_001813	1062	Hs.75573	NM_001813	ENSG00000138778	CENPE	CENP-E|KIF10|MCPH13|PPP1R61	centromere protein E	protein-coding	59	2	4.853e-16	F	F	enriched	15.314	4.91469
chr7:143003061-143003156:+:1000	chr7	143003062	143003156	+	59	3' UTR (NM_001224, exon 12 of 12)	3' UTR (NM_001224, exon 12 of 12)	-10110	NM_000083	1180	Hs.121483	NM_000083	ENSG00000188037	CLCN1	CLC1	chloride voltage-gated channel 1	protein-coding	59	2	4.853e-16	F	F	enriched	15.314	4.91469
chr8:23391643-23391654:+:1000	chr8	23391644	23391654	+	59	intron (NM_001317812, intron 1 of 3)	AluJb|SINE|Alu	5341	NM_016612	51312	Hs.596025	NM_016612	ENSG00000147454	SLC25A37	HT015|MFRN|MFRN1|MSC|MSCP|PRO1278|PRO1584|PRO2217	solute carrier family 25 member 37	protein-coding	59	2	4.853e-16	F	F	enriched	15.314	4.91469
chr8:61187906-61187936:-:1000	chr8	61187907	61187936	+	59	intron (NR_135821, intron 2 of 9)	HAL1|LINE|L1	6061	NM_001321839	767	Hs.654388	NM_004056	ENSG00000178538	CA8	CA-RP|CA-VIII|CALS|CAMRQ3|CARP	carbonic anhydrase 8	protein-coding	59	2	4.853e-16	F	F	enriched	15.314	4.91469
chr22:20071406-20071483:+:1000	chr22	20071407	20071483	+	154	intron (NM_001190326, intron 1 of 12)	intron (NM_001190326, intron 1 of 12)	-1824	NR_037412	100500860		NR_037412	ENSG00000284140	MIR3618	-	microRNA 3618	ncRNA	154	4	2.2e-16	F	F	enriched	15.6576	4.89895
chr22:22171314-22171502:-:1000	chr22	22171315	22171502	+	77	intron (NM_138957, intron 1 of 7)	intron (NM_138957, intron 1 of 7)	50562	NM_002745	5594	Hs.431850	NM_002745	ENSG00000100030	MAPK1	ERK|ERK-2|ERK2|ERT1|MAPK2|P42MAPK|PRKM1|PRKM2|p38|p40|p41|p41mapk|p42-MAPK	mitogen-activated protein kinase 1	protein-coding	77	2	2.2e-16	F	F	enriched	15.6576	4.89895
chr5:131083331-131083453:-:1000	chr5	131083332	131083453	+	77	intron (NM_001008738, intron 1 of 16)	intron (NM_001008738, intron 1 of 16)	49251	NM_001346114	96459	Hs.591273	NM_133372	ENSG00000217128	FNIP1	-	folliculin interacting protein 1	protein-coding	77	2	2.2e-16	F	F	enriched	15.6576	4.89895
chr2:58398497-58398642:-:1000	chr2	58398498	58398642	+	87	intron (NM_018062, intron 7 of 13)	L1P2|LINE|L1	69945	NM_018062	55120	Hs.631890	NM_018062	ENSG00000115392	FANCL	FAAP43|PHF9|POG	Fanconi anemia complementation group L	protein-coding	87	3	2.2e-16	F	F	enriched	15.6576	4.89002
chr20:45842205-45842360:-:1000	chr20	45842206	45842360	+	87	intron (NM_001281776, intron 20 of 21)	intron (NM_001281776, intron 20 of 21)	46674	NR_037410	100500814		NR_037410	ENSG00000264901	MIR3616	mir-3616	microRNA 3616	ncRNA	87	3	2.2e-16	F	F	enriched	15.6576	4.89002
chr14:37627260-37627401:-:1000	chr14	37627261	37627401	+	58	intron (NM_030631, intron 1 of 9)	L1MA4A|LINE|L1	-13900	NR_033240	100129794	Hs.601579	NR_033240	ENSG00000258708	SLC25A21-AS1	-	SLC25A21 antisense RNA 1	ncRNA	58	2	9.492e-16	F	F	enriched	15.0226	4.89002
chr3:152087899-152087946:+:1000	chr3	152087900	152087946	+	58	intron (NM_001314057, intron 2 of 11)	L1PA7|LINE|L1	-29144	NR_132656	645843	Hs.632562	NM_001123228	ENSG00000221962	TMEM14EP	TMEM14E	transmembrane protein 14E, pseudogene	pseudo	58	2	9.492e-16	F	F	enriched	15.0226	4.89002
chr3:6580779-6580833:+:1000	chr3	6580780	6580833	+	58	Intergenic	L1P2|LINE|L1	266330	NR_110125	101927347	Hs.333345	NR_110123	ENSG00000226258	GRM7-AS3	-	GRM7 antisense RNA 3	ncRNA	58	2	9.492e-16	F	F	enriched	15.0226	4.89002
chr7:127004657-127004759:-:1000	chr7	127004658	127004759	+	58	Intergenic	L2c|LINE|L2	28070	NM_176814	168850	Hs.159006	NM_176814	ENSG00000048405	ZNF800	-	zinc finger protein 800	protein-coding	58	2	9.492e-16	F	F	enriched	15.0226	4.89002
chr8:11677505-11677616:+:1000	chr8	11677506	11677616	+	58	intron (NM_001287742, intron 5 of 9)	L1PA6|LINE|L1	10908	NM_001287751	2222	Hs.593928	NM_004462	ENSG00000079459	FDFT1	DGPT|ERG9|SQS|SS	farnesyl-diphosphate farnesyltransferase 1	protein-coding	58	2	9.492e-16	F	F	enriched	15.0226	4.89002
chr8:130532477-130532535:-:1000	chr8	130532478	130532535	+	58	intron (NR_130917, intron 1 of 3)	L1MA2|LINE|L1	-36118	NR_037457	100500839		NR_037457	ENSG00000263763	MIR3686	-	microRNA 3686	ncRNA	58	2	9.492e-16	F	F	enriched	15.0226	4.89002
chr1:100974063-100974117:+:1000	chr1	100974064	100974117	+	29	intron (NM_001319210, intron 16 of 16)	intron (NM_001319210, intron 16 of 16)	-29638	NM_022049	54112	Hs.170053	NM_022049	ENSG00000181656	GPR88	COCPMR|STRG	G protein-coupled receptor 88	protein-coding	29	1	2.24e-08	F	F	enriched	7.64975	4.89002
chr1:109500401-109500459:-:1000	chr1	109500402	109500459	+	29	intron (NM_015127, intron 1 of 11)	L2|LINE|L2	5691	NM_015127	23155	Hs.658489	NM_015127	ENSG00000121940	CLCC1	MCLC	chloride channel CLIC like 1	protein-coding	29	1	2.24e-08	F	F	enriched	7.64975	4.89002
chr1:143163306-143163350:+:1000	chr1	143163307	143163350	+	29	intron (NR_110761, intron 2 of 2)	L1PA13|LINE|L1	38911	NR_110761	102723769	Hs.652926	NR_110761		LOC102723769	-	uncharacterized LOC102723769	ncRNA	29	1	2.24e-08	F	F	enriched	7.64975	4.89002
chr1:203774975-203775021:+:1000	chr1	203774976	203775021	+	29	intron (NM_001350264, intron 2 of 17)	intron (NM_001350264, intron 2 of 17)	8347	NM_001174108	100381270		NM_001174108	ENSG00000257315	ZBED6	MGR	zinc finger BED-type containing 6	protein-coding	29	1	2.24e-08	F	F	enriched	7.64975	4.89002
chr1:211976593-211976703:-:1000	chr1	211976594	211976703	+	29	intron (NM_001320808, intron 2 of 7)	HAL1|LINE|L1	-26331	NR_135818	102723727	Hs.147656	NR_135818	ENSG00000229258	LOC102723727	-	uncharacterized LOC102723727	ncRNA	29	1	2.24e-08	F	F	enriched	7.64975	4.89002
chr1:231534378-231534469:-:1000	chr1	231534379	231534469	+	29	intron (NM_022051, intron 1 of 4)	intron (NM_022051, intron 1 of 4)	26366	NM_022051	54583	Hs.444450	NM_022051	ENSG00000135766	EGLN1	C1orf12|ECYT3|HALAH|HIF-PH2|HIFPH2|HPH-2|HPH2|PHD2|SM20|ZMYND6	egl-9 family hypoxia inducible factor 1	protein-coding	29	1	2.24e-08	F	F	enriched	7.64975	4.89002
chr1:231550075-231550177:-:1000	chr1	231550076	231550177	+	29	intron (NM_022051, intron 1 of 4)	intron (NM_022051, intron 1 of 4)	10664	NM_022051	54583	Hs.444450	NM_022051	ENSG00000135766	EGLN1	C1orf12|ECYT3|HALAH|HIF-PH2|HIFPH2|HPH-2|HPH2|PHD2|SM20|ZMYND6	egl-9 family hypoxia inducible factor 1	protein-coding	29	1	2.24e-08	F	F	enriched	7.64975	4.89002
chr1:235370191-235370263:-:1000	chr1	235370192	235370263	+	29	intron (NM_031371, intron 16 of 22)	L2b|LINE|L2	-16796	NR_039908	100616224		NR_039908	ENSG00000263439	MIR4753	mir-4753	microRNA 4753	ncRNA	29	1	2.24e-08	F	F	enriched	7.64975	4.89002
chr1:246328260-246328408:-:1000	chr1	246328261	246328408	+	29	intron (NM_022743, intron 5 of 11)	L2b|LINE|L2	252380	NM_022743	64754	Hs.567571	NM_022743	ENSG00000185420	SMYD3	KMT3E|ZMYND1|ZNFN3A1|bA74P14.1	SET and MYND domain containing 3	protein-coding	29	1	2.24e-08	F	F	enriched	7.64975	4.89002
chr1:246363710-246363779:-:1000	chr1	246363711	246363779	+	29	intron (NM_022743, intron 5 of 11)	intron (NM_022743, intron 5 of 11)	216969	NM_022743	64754	Hs.567571	NM_022743	ENSG00000185420	SMYD3	KMT3E|ZMYND1|ZNFN3A1|bA74P14.1	SET and MYND domain containing 3	protein-coding	29	1	2.24e-08	F	F	enriched	7.64975	4.89002
chr1:47695644-47695729:-:1000	chr1	47695645	47695729	+	29	intron (NM_003189, intron 1 of 5)	intron (NM_003189, intron 1 of 5)	1700	NM_001287347	6886	Hs.705618	NM_003189	ENSG00000162367	TAL1	SCL|TCL5|bHLHa17|tal-1	TAL bHLH transcription factor 1, erythroid differentiation factor	protein-coding	29	1	2.24e-08	F	F	enriched	7.64975	4.89002
chr1:51902297-51902352:-:1000	chr1	51902298	51902352	+	29	intron (NM_001981, intron 12 of 24)	L2c|LINE|L2	-14532	NM_001159969	2060	Hs.83722	NM_001981	ENSG00000085832	EPS15	AF-1P|AF1P|MLLT5	epidermal growth factor receptor pathway substrate 15	protein-coding	29	1	2.24e-08	F	F	enriched	7.64975	4.89002
chr1:52189146-52189267:+:1000	chr1	52189147	52189267	+	29	intron (NR_036662, intron 3 of 22)	CT-rich|Low_complexity|Low_complexity	-6279	NM_001350210	114883	Hs.21938	NM_024586	ENSG00000117859	OSBPL9	ORP-9|ORP9	oxysterol binding protein like 9	protein-coding	29	1	2.24e-08	F	F	enriched	7.64975	4.89002
chr1:55536165-55536389:-:1000	chr1	55536166	55536389	+	29	intron (NM_015306, intron 67 of 67)	L2|LINE|L2	30382	NR_110451	255738	Hs.18844	NM_174936	ENSG00000169174	PCSK9	FH3|HCHOLA3|LDLCQ1|NARC-1|NARC1|PC9	proprotein convertase subtilisin/kexin type 9	protein-coding	29	1	2.24e-08	F	F	enriched	7.64975	4.89002
chr1:55635834-55635923:-:1000	chr1	55635835	55635923	+	29	intron (NM_015306, intron 5 of 67)	L2a|LINE|L2	45160	NM_015306	23358	Hs.477009	NM_015306	ENSG00000162402	USP24	-	ubiquitin specific peptidase 24	protein-coding	29	1	2.24e-08	F	F	enriched	7.64975	4.89002
chr1:65742201-65742250:+:1000	chr1	65742202	65742250	+	29	intron (NM_014787, intron 1 of 18)	L1MEg|LINE|L1	11849	NM_014787	9829	Hs.647643	NM_014787	ENSG00000116675	DNAJC6	DJC6|PARK19	DnaJ heat shock protein family (Hsp40) member C6	protein-coding	29	1	2.24e-08	F	F	enriched	7.64975	4.89002
chr1:90484848-90484920:+:1000	chr1	90484849	90484920	+	29	intron (NM_001320185, intron 9 of 11)	L2|LINE|L2	24230	NM_182975	284695	Hs.306221	NM_181781	ENSG00000162664	ZNF326	ZAN75|ZIRD|Zfp326|dJ871E2.1	zinc finger protein 326	protein-coding	29	1	2.24e-08	F	F	enriched	7.64975	4.89002
chr10:33230708-33230760:-:1000	chr10	33230709	33230760	+	29	intron (NM_002211, intron 1 of 15)	intron (NM_002211, intron 1 of 15)	-6248	NM_033668	3688	Hs.643813	NM_002211	ENSG00000150093	ITGB1	CD29|FNRB|GPIIA|MDF2|MSK12|VLA-BETA|VLAB	integrin subunit beta 1	protein-coding	29	1	2.24e-08	F	F	enriched	7.64975	4.89002
chr10:65205988-65206073:-:1000	chr10	65205989	65206073	+	29	intron (NM_001322258, intron 1 of 24)	L2a|LINE|L2	15696	NR_134312	105378330	Hs.602852	NR_134312		LOC105378330	-	uncharacterized LOC105378330	ncRNA	29	1	2.24e-08	F	F	enriched	7.64975	4.89002
chr11:5376056-5376117:-:1000	chr11	5376057	5376117	+	29	intron (NM_001005567, intron 1 of 4)	intron (NM_001005567, intron 1 of 4)	3349	NM_001004750	390058	Hs.553730	NM_001004750	ENSG00000176239	OR51B6	HOR5'Beta6	olfactory receptor family 51 subfamily B member 6	protein-coding	29	1	2.24e-08	F	F	enriched	7.64975	4.89002
chr12:11263968-11264027:-:1000	chr12	11263969	11264027	+	29	intron (NR_133575, intron 1 of 3)	L1PA7|LINE|L1	-19086	NM_176884	259289	Hs.688195	NM_176884	ENSG00000255374	TAS2R43	T2R43|T2R52	taste 2 receptor member 43	protein-coding	29	1	2.24e-08	F	F	enriched	7.64975	4.89002
chr15:20605688-20605762:-:1000	chr15	20605689	20605762	+	29	Intergenic	L1PA10|LINE|L1	105708	NR_036432	283755	Hs.608918	NM_001024682	ENSG00000180229	HERC2P3	D15F37S4	hect domain and RLD 2 pseudogene 3	pseudo	29	1	2.24e-08	F	F	enriched	7.64975	4.89002
chr15:27513935-27514019:+:1000	chr15	27513936	27514019	+	29	intron (NM_001270873, intron 3 of 5)	L1MEc|LINE|L1	-107511	NR_120343	101928869	Hs.585699	NR_120343	ENSG00000228740	GABRG3-AS1	-	GABRG3 antisense RNA 1	ncRNA	29	1	2.24e-08	F	F	enriched	7.64975	4.89002
chr15:63981481-63981660:-:1000	chr15	63981482	63981660	+	29	intron (NM_003922, intron 33 of 77)	intron (NM_003922, intron 33 of 77)	-88545	NR_034080	100130855	Hs.631163	NR_034080	ENSG00000259248	USP3-AS1	-	USP3 antisense RNA 1	ncRNA	29	1	2.24e-08	F	F	enriched	7.64975	4.89002
chr15:77689110-77689198:-:1000	chr15	77689111	77689198	+	29	intron (NM_024776, intron 1 of 7)	L1MA3|LINE|L1	23292	NM_024776	79834	Hs.9587	NM_024776	ENSG00000173517	PEAK1	SGK269	pseudopodium enriched atypical kinase 1	protein-coding	29	1	2.24e-08	F	F	enriched	7.64975	4.89002
chr18:9172527-9172596:+:1000	chr18	9172528	9172596	+	29	intron (NM_001204056, intron 1 of 11)	L1PA11|LINE|L1	35001	NM_001204056	23253	Hs.464585	NM_015208	ENSG00000101745	ANKRD12	ANCO-2|ANCO1|GAC-1|Nbla00144	ankyrin repeat domain 12	protein-coding	29	1	2.24e-08	F	F	enriched	7.64975	4.89002
chr19:59075501-59075606:-:1000	chr19	59075502	59075606	+	29	intron (NM_198055, intron 5 of 5)	L2|LINE|L2	5001	NR_027334	100131691	Hs.743767	NR_027334	ENSG00000267858	MZF1-AS1	-	MZF1 antisense RNA 1	ncRNA	29	1	2.24e-08	F	F	enriched	7.64975	4.89002
chr2:209156778-209156890:+:1000	chr2	209156779	209156890	+	29	intron (NM_015040, intron 7 of 41)	L1MCa|LINE|L1	25843	NM_015040	200576	Hs.744997	NM_015040	ENSG00000115020	PIKFYVE	CFD|FAB1|HEL37|PIP5K|PIP5K3|ZFYVE29	phosphoinositide kinase, FYVE-type zinc finger containing	protein-coding	29	1	2.24e-08	F	F	enriched	7.64975	4.89002
chr2:242183409-242183494:-:1000	chr2	242183410	242183494	+	29	intron (NM_001320967, intron 16 of 27)	L1MEc|LINE|L1	27928	NM_001320966	3069	Hs.471851	NM_005336	ENSG00000115677	HDLBP	HBP|PRO2900|VGL	high density lipoprotein binding protein	protein-coding	29	1	2.24e-08	F	F	enriched	7.64975	4.89002
chr20:47903152-47903201:+:1000	chr20	47903153	47903201	+	29	intron (NR_003604, intron 4 of 4)	HERVIP10F-int|LTR|ERV1	5957	NR_003030	692057		NR_003030	ENSG00000212304	SNORD12	HBII-99|MIR1259|MIRN1259	small nucleolar RNA, C/D box 12	snoRNA	29	1	2.24e-08	F	F	enriched	7.64975	4.89002
chr21:35496577-35496655:+:1000	chr21	35496578	35496655	+	29	intron (NM_032476, intron 1 of 2)	L2c|LINE|L2	50793	NM_032476	64968	Hs.302742	NM_032476	ENSG00000243927	MRPS6	C21orf101|MRP-S6|RPMS6|S6mt	mitochondrial ribosomal protein S6	protein-coding	29	1	2.24e-08	F	F	enriched	7.64975	4.89002
chr21:44265040-44265087:-:1000	chr21	44265041	44265087	+	29	intron (NM_033661, intron 11 of 11)	LTR41|LTR|ERVL	34321	NM_001260477	10785	Hs.248815	NM_018669	ENSG00000160193	WDR4	TRM82|TRMT82	WD repeat domain 4	protein-coding	29	1	2.24e-08	F	F	enriched	7.64975	4.89002
chr21:9950131-9950240:-:1000	chr21	9950132	9950240	+	29	intron (NR_038329, intron 2 of 2)	intron (NR_038329, intron 2 of 2)	18408	NR_038329	100132288	Hs.487562	NM_174948	ENSG00000188681	TEKT4P2	MAFIPL|TEKT4P	tektin 4 pseudogene 2	pseudo	29	1	2.24e-08	F	F	enriched	7.64975	4.89002
chr22:20078262-20078340:+:1000	chr22	20078263	20078340	+	29	intron (NM_001190326, intron 5 of 12)	intron (NM_001190326, intron 5 of 12)	4720	NR_031706	100302197		NR_031706	ENSG00000284464	MIR1306	MIRN1306|hsa-mir-1306|mir-1306	microRNA 1306	ncRNA	29	1	2.24e-08	F	F	enriched	7.64975	4.89002
chr22:21943850-21943930:+:1000	chr22	21943851	21943930	+	29	intron (NR_046082, intron 1 of 3)	intron (NR_046082, intron 1 of 3)	21871	NR_046082	7332	Hs.108104	NM_003347	ENSG00000185651	UBE2L3	E2-F1|L-UBC|UBCH7|UbcM4	ubiquitin conjugating enzyme E2 L3	protein-coding	29	1	2.24e-08	F	F	enriched	7.64975	4.89002
chr22:48127756-48127880:+:1000	chr22	48127757	48127880	+	29	intron (NR_122046, intron 7 of 8)	L2|LINE|L2	100395	NR_122046	284930	Hs.407567	NR_122046	ENSG00000224271	LOC284930	-	uncharacterized LOC284930	ncRNA	29	1	2.24e-08	F	F	enriched	7.64975	4.89002
chr3:119662442-119662648:-:1000	chr3	119662443	119662648	+	29	intron (NM_001354596, intron 3 of 9)	intron (NM_001354596, intron 3 of 9)	150719	NM_001354596	2932	Hs.445733	NM_002093	ENSG00000082701	GSK3B	-	glycogen synthase kinase 3 beta	protein-coding	29	1	2.24e-08	F	F	enriched	7.64975	4.89002
chr3:157940748-157940822:+:1000	chr3	157940749	157940822	+	29	intron (NM_016625, intron 4 of 9)	L2a|LINE|L2	112944	NM_001271838	51319	Hs.591283	NM_016625	ENSG00000174891	RSRC1	BM-011|SFRS21|SRrp53	arginine and serine rich coiled-coil 1	protein-coding	29	1	2.24e-08	F	F	enriched	7.64975	4.89002
chr3:48571551-48571619:-:1000	chr3	48571552	48571619	+	29	intron (NM_001317135, intron 9 of 13)	L1MEc|LINE|L1	15869	NR_106881	102465494		NR_106881	ENSG00000278799	MIR6823	hsa-mir-6823	microRNA 6823	ncRNA	29	1	2.24e-08	F	F	enriched	7.64975	4.89002
chr3:6579154-6579192:+:1000	chr3	6579155	6579192	+	29	Intergenic	L1P2|LINE|L1	267963	NR_110125	101927347	Hs.333345	NR_110123	ENSG00000226258	GRM7-AS3	-	GRM7 antisense RNA 3	ncRNA	29	1	2.24e-08	F	F	enriched	7.64975	4.89002
chr4:170493455-170493531:-:1000	chr4	170493456	170493531	+	29	intron (NM_001199398, intron 12 of 34)	L2a|LINE|L2	40285	NM_001199400	4750	Hs.481181	NM_012224	ENSG00000137601	NEK1	ALS24|NY-REN-55|SRPS2|SRPS2A|SRTD6	NIMA related kinase 1	protein-coding	29	1	2.24e-08	F	F	enriched	7.64975	4.89002
chr4:17957231-17957283:-:1000	chr4	17957232	17957283	+	29	intron (NR_136669, intron 3 of 4)	intron (NR_136669, intron 3 of 4)	66241	NM_153686	254251	Hs.446201	NM_153686	ENSG00000178177	LCORL	MLR1	ligand dependent nuclear receptor corepressor like	protein-coding	29	1	2.24e-08	F	F	enriched	7.64975	4.89002
chr4:68346135-68346187:-:1000	chr4	68346136	68346187	+	29	intron (NM_001812, intron 17 of 18)	L1PB1|LINE|L1	-58443	NR_110747	101927237	Hs.435644	NR_110747	ENSG00000250075	LOC101927237	-	uncharacterized LOC101927237	ncRNA	29	1	2.24e-08	F	F	enriched	7.64975	4.89002
chr4:68346842-68346885:-:1000	chr4	68346843	68346885	+	29	intron (NM_001812, intron 17 of 18)	L1PB1|LINE|L1	-59146	NR_110747	101927237	Hs.435644	NR_110747	ENSG00000250075	LOC101927237	-	uncharacterized LOC101927237	ncRNA	29	1	2.24e-08	F	F	enriched	7.64975	4.89002
chr5:53253032-53253107:-:1000	chr5	53253033	53253107	+	29	intron (NM_019087, intron 4 of 4)	L1M4c|LINE|L1	-5641	NR_030307	693166		NR_030307	ENSG00000207627	MIR581	MIRN581|hsa-mir-581	microRNA 581	ncRNA	29	1	2.24e-08	F	F	enriched	7.64975	4.89002
chr6:135304165-135304246:-:1000	chr6	135304166	135304246	+	29	intron (NM_001145158, intron 11 of 16)	intron (NM_001145158, intron 11 of 16)	-3636	NR_037435	100500880		NR_037435	ENSG00000283409	MIR3662	mir-3662	microRNA 3662	ncRNA	29	1	2.24e-08	F	F	enriched	7.64975	4.89002
chr6:87883303-87883402:+:1000	chr6	87883304	87883402	+	29	intron (NM_015021, intron 1 of 7)	intron (NM_015021, intron 1 of 7)	18086	NM_015021	23036	Hs.444800	NM_015021	ENSG00000188994	ZNF292	Nbla00365|ZFP292|ZN-16|Zn-15|bA393I2.3	zinc finger protein 292	protein-coding	29	1	2.24e-08	F	F	enriched	7.64975	4.89002
chr7:110987051-110987115:-:1000	chr7	110987052	110987115	+	29	intron (NM_001350959, intron 5 of 7)	intron (NM_001350959, intron 5 of 7)	215264	NM_001350960	83943	Hs.655722	NM_032549	ENSG00000184903	IMMP2L	IMMP2L-IT1|IMP2|IMP2-LIKE	inner mitochondrial membrane peptidase subunit 2	protein-coding	29	1	2.24e-08	F	F	enriched	7.64975	4.89002
chr7:110987317-110987393:-:1000	chr7	110987318	110987393	+	29	intron (NM_001350959, intron 5 of 7)	intron (NM_001350959, intron 5 of 7)	214992	NM_001350960	83943	Hs.655722	NM_032549	ENSG00000184903	IMMP2L	IMMP2L-IT1|IMP2|IMP2-LIKE	inner mitochondrial membrane peptidase subunit 2	protein-coding	29	1	2.24e-08	F	F	enriched	7.64975	4.89002
chr7:111022803-111022857:-:1000	chr7	111022804	111022857	+	29	intron (NM_001350959, intron 5 of 7)	L2|LINE|L2	179517	NM_001350960	83943	Hs.655722	NM_032549	ENSG00000184903	IMMP2L	IMMP2L-IT1|IMP2|IMP2-LIKE	inner mitochondrial membrane peptidase subunit 2	protein-coding	29	1	2.24e-08	F	F	enriched	7.64975	4.89002
chr7:119497106-119497213:-:1000	chr7	119497107	119497213	+	29	intron (NR_131960, intron 1 of 4)	L1P1|LINE|L1	50269	NR_131963	105375475	Hs.566654	NR_131960	ENSG00000225546	LINC02476	LVCAT5	long intergenic non-protein coding RNA 2476	ncRNA	29	1	2.24e-08	F	F	enriched	7.64975	4.89002
chr7:129731576-129731635:+:1000	chr7	129731577	129731635	+	29	intron (NM_014997, intron 1 of 9)	intron (NM_014997, intron 1 of 9)	21257	NM_014997	23008	Hs.520710	NM_014997	ENSG00000128607	KLHDC10	slim	kelch domain containing 10	protein-coding	29	1	2.24e-08	F	F	enriched	7.64975	4.89002
chr7:129732499-129732553:+:1000	chr7	129732500	129732553	+	29	intron (NM_014997, intron 1 of 9)	intron (NM_014997, intron 1 of 9)	22177	NM_014997	23008	Hs.520710	NM_014997	ENSG00000128607	KLHDC10	slim	kelch domain containing 10	protein-coding	29	1	2.24e-08	F	F	enriched	7.64975	4.89002
chr7:138174840-138174912:+:1000	chr7	138174841	138174912	+	29	intron (NM_015905, intron 1 of 18)	L1PA6|LINE|L1	29797	NM_015905	8805	Hs.490287	NM_003852	ENSG00000122779	TRIM24	PTC6|RNF82|TF1A|TIF1|TIF1A|TIF1ALPHA|hTIF1	tripartite motif containing 24	protein-coding	29	1	2.24e-08	F	F	enriched	7.64975	4.89002
chr7:151986055-151986144:-:1000	chr7	151986056	151986144	+	29	intron (NM_170606, intron 6 of 58)	L1MDa|LINE|L1	146990	NM_170606	58508	Hs.647120	NM_021230	ENSG00000055609	KMT2C	HALR|KLEFS2|MLL3	lysine methyltransferase 2C	protein-coding	29	1	2.24e-08	F	F	enriched	7.64975	4.89002
chr8:106388341-106388405:+:1000	chr8	106388342	106388405	+	29	intron (NM_012082, intron 1 of 7)	L2a|LINE|L2	57226	NM_012082	23414	Hs.431009	NM_012082	ENSG00000169946	ZFPM2	DIH3|FOG2|SRXY9|ZC2HC11B|ZNF89B|hFOG-2	zinc finger protein, FOG family member 2	protein-coding	29	1	2.24e-08	F	F	enriched	7.64975	4.89002
chr8:126027049-126027099:+:1000	chr8	126027050	126027099	+	29	intron (NM_003129, intron 7 of 10)	L1M1|LINE|L1	16354	NM_003129	6713	Hs.71465	NM_003129	ENSG00000104549	SQLE	-	squalene epoxidase	protein-coding	29	1	2.24e-08	F	F	enriched	7.64975	4.89002
chr8:126211746-126211834:+:1000	chr8	126211747	126211834	+	29	intron (NM_173685, intron 5 of 7)	L1PA6|LINE|L1	107725	NR_146191	286053	Hs.388297	NM_173685	ENSG00000156831	NSMCE2	C8orf36|MMS21|NSE2|ZMIZ7	NSE2 (MMS21) homolog, SMC5-SMC6 complex SUMO ligase	protein-coding	29	1	2.24e-08	F	F	enriched	7.64975	4.89002
chr8:130512325-130512382:-:1000	chr8	130512326	130512382	+	29	intron (NR_130917, intron 1 of 3)	L2b|LINE|L2	-15966	NR_037457	100500839		NR_037457	ENSG00000263763	MIR3686	-	microRNA 3686	ncRNA	29	1	2.24e-08	F	F	enriched	7.64975	4.89002
chr8:96150141-96150265:+:1000	chr8	96150142	96150265	+	29	intron (NM_024613, intron 1 of 1)	intron (NM_024613, intron 1 of 1)	4254	NM_024613	79666	Hs.29724	NM_024613	ENSG00000175895	PLEKHF2	EAPF|PHAFIN2|ZFYVE18	pleckstrin homology and FYVE domain containing 2	protein-coding	29	1	2.24e-08	F	F	enriched	7.64975	4.89002
chr8:99635357-99635425:-:1000	chr8	99635358	99635425	+	29	intron (NM_001256313, intron 4 of 8)	intron (NM_001256313, intron 4 of 8)	196141	NM_020697	3788	Hs.388045	NM_020697	ENSG00000156486	KCNS2	KV9.2	potassium voltage-gated channel modifier subfamily S member 2	protein-coding	29	1	2.24e-08	F	F	enriched	7.64975	4.89002
chrX:122783554-122783607:-:1000	chrX	122783555	122783607	+	29	intron (NM_001081550, intron 12 of 38)	L1PA7|LINE|L1	83323	NM_001081550	57187	Hs.149991	NM_020449	ENSG00000125676	THOC2	CXorf3|MRX12|MRX35|THO2|dJ506G2.1|hTREX120	THO complex 2	protein-coding	29	1	2.24e-08	F	F	enriched	7.64975	4.89002
chrX:67749018-67749081:+:1000	chrX	67749019	67749081	+	29	intron (NM_001195214, intron 5 of 5)	L1PA7|LINE|L1	30426	NM_173834	286451	Hs.82719	NM_173834	ENSG00000181704	YIPF6	FinGER6	Yip1 domain family member 6	protein-coding	29	1	2.24e-08	F	F	enriched	7.64975	4.89002
chr18:9572339-9572413:-:1000	chr18	9572340	9572413	+	76	intron (NM_001042388, intron 10 of 19)	L2c|LINE|L2	42229	NM_005134	9989	Hs.743236	NM_005134	ENSG00000154845	PPP4R1	MEG1|PP4(Rmeg)|PP4R1	protein phosphatase 4 regulatory subunit 1	protein-coding	76	2	2.2e-16	F	F	enriched	15.6576	4.88009
chr3:43565532-43565708:-:1000	chr3	43565533	43565708	+	76	intron (NM_001346468, intron 11 of 12)	intron (NM_001346468, intron 11 of 12)	97798	NM_001346467	55129	Hs.656657	NM_018075	ENSG00000160746	ANO10	SCAR10|TMEM16K	anoctamin 10	protein-coding	76	2	2.2e-16	F	F	enriched	15.6576	4.88009
chr1:165811509-165811621:+:1000	chr1	165811510	165811621	+	38	intron (NM_012474, intron 1 of 6)	intron (NM_012474, intron 1 of 6)	14833	NM_012474	7371	Hs.458360	NM_012474	ENSG00000143179	UCK2	TSA903|UK|UMPK	uridine-cytidine kinase 2	protein-coding	38	1	8.262e-09	F	F	enriched	8.08291	4.88009
chr1:19531445-19531517:-:1000	chr1	19531446	19531517	+	38	intron (NM_020765, intron 1 of 105)	intron (NM_020765, intron 1 of 105)	5265	NM_020765	23352	Hs.148078	NM_020765	ENSG00000127481	UBR4	RBAF600|ZUBR1|p600	ubiquitin protein ligase E3 component n-recognin 4	protein-coding	38	1	8.262e-09	F	F	enriched	8.08291	4.88009
chr1:203775031-203775096:+:1000	chr1	203775032	203775096	+	38	intron (NM_001350264, intron 2 of 17)	intron (NM_001350264, intron 2 of 17)	8413	NM_001174108	100381270		NM_001174108	ENSG00000257315	ZBED6	MGR	zinc finger BED-type containing 6	protein-coding	38	1	8.262e-09	F	F	enriched	8.08291	4.88009
chr10:28844063-28844150:+:1000	chr10	28844064	28844150	+	38	intron (NM_016628, intron 3 of 13)	L2|LINE|L2	21686	NM_016628	51322	Hs.743224	NM_016628	ENSG00000095787	WAC	BM-016|DESSH|PRO1741|Wwp4	WW domain containing adaptor with coiled-coil	protein-coding	38	1	8.262e-09	F	F	enriched	8.08291	4.88009
chr11:6519235-6519347:+:1000	chr11	6519236	6519347	+	38	5' UTR (NM_173589, exon 2 of 8)	5' UTR (NM_173589, exon 2 of 8)	765	NM_144666	144132	Hs.720080	NM_144666	ENSG00000179532	DNHD1	C11orf47|CCDC35|DHCD1|DNHD1L	dynein heavy chain domain 1	protein-coding	38	1	8.262e-09	F	F	enriched	8.08291	4.88009
chr11:9171062-9171124:-:1000	chr11	9171063	9171124	+	38	intron (NM_001348748, intron 16 of 23)	intron (NM_001348748, intron 16 of 23)	55183	NR_027713	283102	Hs.689472	NR_027713	ENSG00000213538	KRT8P41	-	keratin 8 pseudogene 41	pseudo	38	1	8.262e-09	F	F	enriched	8.08291	4.88009
chr14:100833001-100833055:-:1000	chr14	100833002	100833055	+	38	intron (NM_213645, intron 1 of 9)	intron (NM_213645, intron 1 of 9)	8899	NM_213646	7453	Hs.497599	NM_004184	ENSG00000140105	WARS	GAMMA-2|HMN9|IFI53|IFP53	tryptophanyl-tRNA synthetase	protein-coding	38	1	8.262e-09	F	F	enriched	8.08291	4.88009
chr17:29427974-29428079:+:1000	chr17	29427975	29428079	+	38	intron (NM_001042492, intron 1 of 57)	intron (NM_001042492, intron 1 of 57)	6082	NM_001128147	4763	Hs.113577	NM_000267	ENSG00000196712	NF1	NFNS|VRNF|WSS	neurofibromin 1	protein-coding	38	1	8.262e-09	F	F	enriched	8.08291	4.88009
chr18:708854-708905:-:1000	chr18	708855	708905	+	38	intron (NR_148711, intron 1 of 14)	intron (NR_148711, intron 1 of 14)	3784	NM_017512	55556	Hs.658550	NM_017512	ENSG00000132199	ENOSF1	FUCD|RTS|TYMSAS	enolase superfamily member 1	protein-coding	38	1	8.262e-09	F	F	enriched	8.08291	4.88009
chr2:97554112-97554171:-:1000	chr2	97554113	97554171	+	38	intron (NM_001122646, intron 14 of 16)	intron (NM_001122646, intron 14 of 16)	6757	NM_001172667	51252	Hs.107922	NM_016490	ENSG00000168754	FAM178B	-	family with sequence similarity 178 member B	protein-coding	38	1	8.262e-09	F	F	enriched	8.08291	4.88009
chr21:39475163-39475220:-:1000	chr21	39475164	39475220	+	38	intron (NR_147130, intron 2 of 2)	intron (NR_147130, intron 2 of 2)	18262	NR_147130	10281	Hs.23251	NM_005867	ENSG00000184029	DSCR4	DCRB|DSCRB	Down syndrome critical region 4	ncRNA	38	1	8.262e-09	F	F	enriched	8.08291	4.88009
chr22:20072382-20072405:+:1000	chr22	20072383	20072405	+	38	promoter-TSS (NR_037412)	promoter-TSS (NR_037412)	-875	NR_037412	100500860		NR_037412	ENSG00000284140	MIR3618	-	microRNA 3618	ncRNA	38	1	8.262e-09	F	F	enriched	8.08291	4.88009
chr22:40349470-40349550:+:1000	chr22	40349471	40349550	+	38	intron (NM_001291826, intron 2 of 6)	L2|LINE|L2	6689	NM_001291825	9402	Hs.517499	NM_004810	ENSG00000100351	GRAP2	GADS|GRAP-2|GRB2L|GRBLG|GRID|GRPL|GrbX|Grf40|Mona|P38	GRB2 related adaptor protein 2	protein-coding	38	1	8.262e-09	F	F	enriched	8.08291	4.88009
chr3:152090317-152090343:+:1000	chr3	152090318	152090343	+	38	intron (NM_001314057, intron 2 of 11)	L1PA7|LINE|L1	-31551	NR_132656	645843	Hs.632562	NM_001123228	ENSG00000221962	TMEM14EP	TMEM14E	transmembrane protein 14E, pseudogene	pseudo	38	1	8.262e-09	F	F	enriched	8.08291	4.88009
chr3:6579396-6579443:+:1000	chr3	6579397	6579443	+	38	Intergenic	L1P2|LINE|L1	267716	NR_110123	101927347	Hs.333345	NR_110123	ENSG00000226258	GRM7-AS3	-	GRM7 antisense RNA 3	ncRNA	38	1	8.262e-09	F	F	enriched	8.08291	4.88009
chr3:6579652-6579697:+:1000	chr3	6579653	6579697	+	38	Intergenic	L1P2|LINE|L1	267461	NR_110123	101927347	Hs.333345	NR_110123	ENSG00000226258	GRM7-AS3	-	GRM7 antisense RNA 3	ncRNA	38	1	8.262e-09	F	F	enriched	8.08291	4.88009
chr3:9439890-9439961:+:1000	chr3	9439891	9439961	+	38	promoter-TSS (NR_027007)	promoter-TSS (NR_027007)	542	NM_001292043	55209	Hs.288164	NM_018187	ENSG00000168137	SETD5	-	SET domain containing 5	protein-coding	38	1	8.262e-09	F	F	enriched	8.08291	4.88009
chr6:167444120-167444244:+:1000	chr6	167444121	167444244	+	38	intron (NM_194429, intron 9 of 11)	intron (NM_194429, intron 9 of 11)	31377	NM_001278690	11116	Hs.487175	NM_007045	ENSG00000213066	FGFR1OP	FOP	FGFR1 oncogene partner	protein-coding	38	1	8.262e-09	F	F	enriched	8.08291	4.88009
chr6:4801927-4801988:+:1000	chr6	4801928	4801988	+	38	intron (NM_004824, intron 1 of 6)	L1MEf|LINE|L1	25278	NM_004824	9425	Hs.269092	NM_004824	ENSG00000153046	CDYL	CDYL1	chromodomain Y like	protein-coding	38	1	8.262e-09	F	F	enriched	8.08291	4.88009
chr6:7162578-7162691:+:1000	chr6	7162579	7162691	+	38	intron (NM_001003698, intron 1 of 11)	intron (NM_001003698, intron 1 of 11)	54549	NM_001003699	6239	Hs.298248	NM_002955	ENSG00000124782	RREB1	FINB|HNT|LZ321|RREB-1|Zep-1	ras responsive element binding protein 1	protein-coding	38	1	8.262e-09	F	F	enriched	8.08291	4.88009
chr7:111022676-111022727:-:1000	chr7	111022677	111022727	+	38	intron (NM_001350959, intron 5 of 7)	L2|LINE|L2	179645	NM_032549	83943	Hs.655722	NM_032549	ENSG00000184903	IMMP2L	IMMP2L-IT1|IMP2|IMP2-LIKE	inner mitochondrial membrane peptidase subunit 2	protein-coding	38	1	8.262e-09	F	F	enriched	8.08291	4.88009
chr7:120635247-120635318:+:1000	chr7	120635248	120635318	+	38	intron (NM_001105533, intron 1 of 17)	intron (NM_001105533, intron 1 of 17)	5838	NM_001105533	79974	Hs.189652	NM_024913	ENSG00000106034	CPED1	C7orf58	cadherin like and PC-esterase domain containing 1	protein-coding	38	1	8.262e-09	F	F	enriched	8.08291	4.88009
chr7:151750056-151750122:+:1000	chr7	151750057	151750122	+	38	intron (NM_001304514, intron 1 of 10)	intron (NM_001304514, intron 1 of 10)	27330	NM_001304514	63917	Hs.647109	NM_022087	ENSG00000178234	GALNT11	GALNAC-T11|GALNACT11	polypeptide N-acetylgalactosaminyltransferase 11	protein-coding	38	1	8.262e-09	F	F	enriched	8.08291	4.88009
chr8:23391036-23391053:+:1000	chr8	23391037	23391053	+	38	intron (NM_001317812, intron 1 of 3)	intron (NM_001317812, intron 1 of 3)	4737	NM_001317812	51312	Hs.596025	NM_016612	ENSG00000147454	SLC25A37	HT015|MFRN|MFRN1|MSC|MSCP|PRO1278|PRO1584|PRO2217	solute carrier family 25 member 37	protein-coding	38	1	8.262e-09	F	F	enriched	8.08291	4.88009
chr8:23391790-23391809:+:1000	chr8	23391791	23391809	+	38	intron (NM_001317812, intron 1 of 3)	intron (NM_001317812, intron 1 of 3)	5492	NM_001317812	51312	Hs.596025	NM_016612	ENSG00000147454	SLC25A37	HT015|MFRN|MFRN1|MSC|MSCP|PRO1278|PRO1584|PRO2217	solute carrier family 25 member 37	protein-coding	38	1	8.262e-09	F	F	enriched	8.08291	4.88009
chr8:48745127-48745216:-:1000	chr8	48745128	48745216	+	38	intron (NM_001081640, intron 59 of 84)	HAL1|LINE|L1	-94446	NM_005195	1052	Hs.440829	NM_005195	ENSG00000221869	CEBPD	C/EBP-delta|CELF|CRP3|NF-IL6-beta	CCAAT enhancer binding protein delta	protein-coding	38	1	8.262e-09	F	F	enriched	8.08291	4.88009
chr8:8870928-8871019:+:1000	chr8	8870929	8871019	+	38	intron (NM_001354636, intron 4 of 7)	L2a|LINE|L2	10338	NM_001354635	90459	Hs.20000	NM_153332	ENSG00000104626	ERI1	3'HEXO|HEXO|THEX1	exoribonuclease 1	protein-coding	38	1	8.262e-09	F	F	enriched	8.08291	4.88009
chr9:134336125-134336229:+:1000	chr9	134336126	134336229	+	38	intron (NM_013318, intron 10 of 30)	L1MC4|LINE|L1	-24875	NR_002914	26786		NR_002914	ENSG00000235284	SNORD62A	RNU62|U62|U62A	small nucleolar RNA, C/D box 62A	snoRNA	38	1	8.262e-09	F	F	enriched	8.08291	4.88009
chrX:134673377-134673476:+:1000	chrX	134673378	134673476	+	38	intron (NM_182540, intron 2 of 16)	Tigger1|DNA|TcMar-Tigger	-18828	NR_046740	100874118	Hs.602150	NR_046740	ENSG00000225235	INTS6L-AS1	DDX26B-AS1	INTS6L antisense RNA 1	ncRNA	38	1	8.262e-09	F	F	enriched	8.08291	4.88009
chrX:47054122-47054186:+:1000	chrX	47054123	47054186	+	38	intron (NM_003334, intron 1 of 25)	intron (NM_003334, intron 1 of 25)	953	NM_003334	7317	Hs.533273	NM_003334	ENSG00000130985	UBA1	A1S9|A1S9T|A1ST|AMCX1|CFAP124|GXP1|POC20|SMAX2|UBA1A|UBE1|UBE1X	ubiquitin like modifier activating enzyme 1	protein-coding	38	1	8.262e-09	F	F	enriched	8.08291	4.88009
chr9:138841855-138841889:-:1000	chr9	138841856	138841889	+	113	intron (NM_016172, intron 3 of 9)	MLT1E3|LTR|ERVL-MaLR	11354	NM_016172	10422	Hs.9194	NM_016172	ENSG00000130560	UBAC1	GBDR1|KPC2|UBADC1	UBA domain containing 1	protein-coding	113	3	2.2e-16	F	F	enriched	15.6576	4.86738
chr1:167916320-167916420:+:1000	chr1	167916321	167916420	+	57	intron (NM_001349780, intron 1 of 17)	L1MA4A|LINE|L1	-10063	NM_015415	25874	Hs.517768	NM_015415	ENSG00000143158	MPC2	BRP44|SLC54A2	mitochondrial pyruvate carrier 2	protein-coding	57	2	1.856e-15	F	F	enriched	14.7314	4.86493
chr1:207516122-207516208:+:1000	chr1	207516123	207516208	+	57	intron (NM_001114752, intron 10 of 10)	L1MA4A|LINE|L1	21348	NM_001114752	1604	Hs.126517	NM_000574	ENSG00000196352	CD55	CHAPLE|CR|CROM|DAF|TC	CD55 molecule (Cromer blood group)	protein-coding	57	2	1.856e-15	F	F	enriched	14.7314	4.86493
chr16:24968378-24968430:-:1000	chr16	24968379	24968430	+	57	intron (NM_001006634, intron 9 of 19)	intron (NM_001006634, intron 9 of 19)	58295	NM_018054	55114	Hs.373793	NM_018054	ENSG00000140750	ARHGAP17	MST066|MST110|MSTP038|MSTP066|MSTP110|NADRIN|PP367|PP4534|RICH-1|RICH1|WBP15	Rho GTPase activating protein 17	protein-coding	57	2	1.856e-15	F	F	enriched	14.7314	4.86493
chr2:128498790-128498898:-:1000	chr2	128498791	128498898	+	57	intron (NM_001006623, intron 7 of 7)	intron (NM_001006623, intron 7 of 7)	40247	NM_032740	84826	Hs.345849	NM_032740	ENSG00000173349	SFT2D3	-	SFT2 domain containing 3	protein-coding	57	2	1.856e-15	F	F	enriched	14.7314	4.86493
chr3:167431848-167431933:-:1000	chr3	167431849	167431933	+	57	intron (NM_007217, intron 3 of 8)	L1MA3|LINE|L1	20703	NM_007217	11235	Hs.478150	NM_007217	ENSG00000114209	PDCD10	CCM3|TFAR15	programmed cell death 10	protein-coding	57	2	1.856e-15	F	F	enriched	14.7314	4.86493
chr7:106828864-106828928:+:1000	chr7	106828865	106828928	+	57	intron (NM_012257, intron 6 of 10)	intron (NM_012257, intron 6 of 10)	19436	NM_012257	26959	Hs.162032	NM_012257	ENSG00000105856	HBP1	-	HMG-box transcription factor 1	protein-coding	57	2	1.856e-15	F	F	enriched	14.7314	4.86493
chr8:26172134-26172215:+:1000	chr8	26172135	26172215	+	57	intron (NM_002717, intron 2 of 9)	HAL1|LINE|L1	21443	NM_001177591	5520	Hs.146339	NM_002717	ENSG00000221914	PPP2R2A	B55A|B55ALPHA|PR52A|PR55A|PR55alpha	protein phosphatase 2 regulatory subunit Balpha	protein-coding	57	2	1.856e-15	F	F	enriched	14.7314	4.86493
chr11:5490297-5490369:-:1000	chr11	5490298	5490369	+	75	intron (NM_001005567, intron 1 of 4)	intron (NM_001005567, intron 1 of 4)	15695	NM_001004754	390064	Hs.553733	NM_001004754	ENSG00000187918	OR51I2	OR11-38	olfactory receptor family 51 subfamily I member 2	protein-coding	75	2	2.2e-16	F	F	enriched	15.6576	4.86099
chr5:177655175-177655287:-:1000	chr5	177655176	177655287	+	75	intron (NM_153373, intron 3 of 12)	L2c|LINE|L2	4592	NM_153373	85007	Hs.248746	NM_153373	ENSG00000175309	PHYKPL	AGXT2L2|PHLU	5-phosphohydroxy-L-lysine phospho-lyase	protein-coding	75	2	2.2e-16	F	F	enriched	15.6576	4.86099
chr7:128677363-128677499:-:1000	chr7	128677364	128677499	+	85	intron (NM_012470, intron 1 of 22)	L1MCc|LINE|L1	17796	NM_012470	23534	Hs.193613	NM_012470	ENSG00000064419	TNPO3	IPO12|LGMD1F|MTR10A|TRN-SR|TRN-SR2|TRNSR	transportin 3	protein-coding	85	3	2.2e-16	F	F	enriched	15.6576	4.85647
chr5:131090721-131090845:-:1000	chr5	131090722	131090845	+	74	intron (NM_001008738, intron 1 of 16)	L2|LINE|L2	41860	NM_001346114	96459	Hs.591273	NM_133372	ENSG00000217128	FNIP1	-	folliculin interacting protein 1	protein-coding	74	2	2.747e-16	F	F	enriched	15.5611	4.84162
chr1:113171835-113171907:+:1000	chr1	113171836	113171907	+	37	intron (NM_006135, intron 1 of 9)	L2a|LINE|L2	9796	NM_006135	829	Hs.744974	NM_006135	ENSG00000116489	CAPZA1	CAPPA1|CAPZ|CAZ1	capping actin protein of muscle Z-line subunit alpha 1	protein-coding	37	1	1.506e-08	F	F	enriched	7.82218	4.84162
chr1:167965466-167965580:+:1000	chr1	167965467	167965580	+	37	intron (NM_001017977, intron 7 of 18)	T-rich|Low_complexity|Low_complexity	-2375	NR_031702	100313835		NR_031702	ENSG00000221545	MIR1255B2	MIR1255B-2|MIRN1255B2|hsa-mir-1255b-2	microRNA 1255b-2	ncRNA	37	1	1.506e-08	F	F	enriched	7.82218	4.84162
chr1:23406769-23406882:+:1000	chr1	23406770	23406882	+	37	intron (NM_001009999, intron 18 of 20)	intron (NM_001009999, intron 18 of 20)	-22399	NR_039614									37	1	1.506e-08	F	F	enriched	7.82218	4.84162
chr12:120234578-120234677:-:1000	chr12	120234579	120234677	+	37	intron (NM_007174, intron 10 of 46)	intron (NM_007174, intron 10 of 46)	80467	NM_001206999	11113	Hs.119594	NM_007174	ENSG00000122966	CIT	CITK|CRIK|MCPH17|STK21	citron rho-interacting serine/threonine kinase	protein-coding	37	1	1.506e-08	F	F	enriched	7.82218	4.84162
chr16:23899366-23899469:+:1000	chr16	23899367	23899469	+	37	intron (NM_212535, intron 2 of 16)	intron (NM_212535, intron 2 of 16)	52118	NM_002738	5579	Hs.460355	NM_002738	ENSG00000166501	PRKCB	PKC-beta|PKCB|PRKCB1|PRKCB2	protein kinase C beta	protein-coding	37	1	1.506e-08	F	F	enriched	7.82218	4.84162
chr16:2574346-2574412:+:1000	chr16	2574347	2574412	+	37	intron (NM_015944, intron 3 of 9)	intron (NM_015944, intron 3 of 9)	4016	NM_001145815	51005	Hs.740430	NM_015944	ENSG00000162066	AMDHD2	CGI-14	amidohydrolase domain containing 2	protein-coding	37	1	1.506e-08	F	F	enriched	7.82218	4.84162
chr17:41109957-41110048:-:1000	chr17	41109958	41110048	+	37	intron (NM_001136042, intron 8 of 16)	L2|LINE|L2	6512	NM_001261434	80755	Hs.317403	NM_001261434	ENSG00000266967	AARSD1	-	alanyl-tRNA synthetase domain containing 1	protein-coding	37	1	1.506e-08	F	F	enriched	7.82218	4.84162
chr17:79592222-79592293:-:1000	chr17	79592223	79592293	+	37	intron (NM_017921, intron 2 of 16)	L2b|LINE|L2	11921	NM_017921	55666	Hs.464333	NM_017921	ENSG00000182446	NPLOC4	NPL4	NPL4 homolog, ubiquitin recognition factor	protein-coding	37	1	1.506e-08	F	F	enriched	7.82218	4.84162
chr17:79593469-79593569:-:1000	chr17	79593470	79593569	+	37	intron (NM_017921, intron 2 of 16)	L1MEb|LINE|L1	10660	NM_017921	55666	Hs.464333	NM_017921	ENSG00000182446	NPLOC4	NPL4	NPL4 homolog, ubiquitin recognition factor	protein-coding	37	1	1.506e-08	F	F	enriched	7.82218	4.84162
chr18:1336409-1336480:-:1000	chr18	1336410	1336480	+	37	intron (NR_023926, intron 2 of 5)	L1PA5|LINE|L1	23185	NR_023926	56651	Hs.541165	NM_031416		LINC00470	C18orf2	long intergenic non-protein coding RNA 470	ncRNA	37	1	1.506e-08	F	F	enriched	7.82218	4.84162
chr19:9684068-9684207:-:1000	chr19	9684069	9684207	+	37	intron (NM_001008727, intron 1 of 3)	L1MA4|LINE|L1	11071	NM_001008727	7675	Hs.501537	NM_001008727	ENSG00000197961	ZNF121	D19S204|ZHC32|ZNF20	zinc finger protein 121	protein-coding	37	1	1.506e-08	F	F	enriched	7.82218	4.84162
chr2:85546926-85546974:-:1000	chr2	85546927	85546974	+	37	3' UTR (NM_001206844, exon 5 of 5)	3' UTR (NM_001206844, exon 5 of 5)	8469	NM_001206844	10618	Hs.593382	NM_006464	ENSG00000152291	TGOLN2	TGN38|TGN46|TGN48|TGN51|TTGN2	trans-golgi network protein 2	protein-coding	37	1	1.506e-08	F	F	enriched	7.82218	4.84162
chr2:97550587-97550654:-:1000	chr2	97550588	97550654	+	37	intron (NM_001122646, intron 14 of 16)	intron (NM_001122646, intron 14 of 16)	10278	NM_001172667	51252	Hs.107922	NM_016490	ENSG00000168754	FAM178B	-	family with sequence similarity 178 member B	protein-coding	37	1	1.506e-08	F	F	enriched	7.82218	4.84162
chr21:39442821-39442901:-:1000	chr21	39442822	39442901	+	37	intron (NR_147130, intron 2 of 2)	intron (NR_147130, intron 2 of 2)	50593	NR_147130	10281	Hs.23251	NM_005867	ENSG00000184029	DSCR4	DCRB|DSCRB	Down syndrome critical region 4	ncRNA	37	1	1.506e-08	F	F	enriched	7.82218	4.84162
chr22:22182897-22182962:-:1000	chr22	22182898	22182962	+	37	intron (NM_138957, intron 1 of 7)	intron (NM_138957, intron 1 of 7)	39040	NM_002745	5594	Hs.431850	NM_002745	ENSG00000100030	MAPK1	ERK|ERK-2|ERK2|ERT1|MAPK2|P42MAPK|PRKM1|PRKM2|p38|p40|p41|p41mapk|p42-MAPK	mitogen-activated protein kinase 1	protein-coding	37	1	1.506e-08	F	F	enriched	7.82218	4.84162
chr22:48098078-48098137:+:1000	chr22	48098079	48098137	+	37	intron (NR_122046, intron 6 of 8)	(TTC)n|Simple_repeat|Simple_repeat	70685	NR_122046	284930	Hs.407567	NR_122046	ENSG00000224271	LOC284930	-	uncharacterized LOC284930	ncRNA	37	1	1.506e-08	F	F	enriched	7.82218	4.84162
chr22:49893694-49893780:-:1000	chr22	49893695	49893780	+	37	intron (NR_110523, intron 1 of 4)	(TAGA)n|Simple_repeat|Simple_repeat	43377	NR_037440	100500882		NR_037440	ENSG00000264139	MIR3667	-	microRNA 3667	ncRNA	37	1	1.506e-08	F	F	enriched	7.82218	4.84162
chr3:41249158-41249222:+:1000	chr3	41249159	41249222	+	37	intron (NM_001098209, intron 1 of 15)	L2b|LINE|L2	8248	NM_001098209	1499	Hs.476018	NM_001904	ENSG00000168036	CTNNB1	CTNNB|EVR7|MRD19|armadillo	catenin beta 1	protein-coding	37	1	1.506e-08	F	F	enriched	7.82218	4.84162
chr3:43554589-43554654:-:1000	chr3	43554590	43554654	+	37	intron (NM_001346468, intron 11 of 12)	L1MEc|LINE|L1	108796	NM_001346467	55129	Hs.656657	NM_018075	ENSG00000160746	ANO10	SCAR10|TMEM16K	anoctamin 10	protein-coding	37	1	1.506e-08	F	F	enriched	7.82218	4.84162
chr4:151895516-151895642:-:1000	chr4	151895517	151895642	+	37	intron (NM_006726, intron 2 of 57)	intron (NM_006726, intron 2 of 57)	40840	NM_001199282	987	Hs.480938	NM_006726	ENSG00000198589	LRBA	BGL|CDC4L|CVID8|LAB300|LBA	LPS responsive beige-like anchor protein	protein-coding	37	1	1.506e-08	F	F	enriched	7.82218	4.84162
chr4:17957211-17957285:-:1000	chr4	17957212	17957285	+	37	intron (NR_136669, intron 3 of 4)	intron (NR_136669, intron 3 of 4)	66250	NM_001166139	254251	Hs.446201	NM_153686	ENSG00000178177	LCORL	MLR1	ligand dependent nuclear receptor corepressor like	protein-coding	37	1	1.506e-08	F	F	enriched	7.82218	4.84162
chr4:6787326-6787426:+:1000	chr4	6787327	6787426	+	37	intron (NM_001100590, intron 1 of 8)	L2b|LINE|L2	2917	NM_014743	9778	Hs.79276	NM_014743	ENSG00000170871	KIAA0232	-	KIAA0232	protein-coding	37	1	1.506e-08	F	F	enriched	7.82218	4.84162
chr5:31503037-31503113:-:1000	chr5	31503038	31503113	+	37	intron (NM_001100412, intron 10 of 34)	ERV3-16A3_I-int|LTR|ERVL	29207	NM_013235	29102	Hs.97997	NM_013235	ENSG00000113360	DROSHA	ETOHI2|HSA242976|RANSE3L|RN3|RNASE3L|RNASEN	drosha ribonuclease III	protein-coding	37	1	1.506e-08	F	F	enriched	7.82218	4.84162
chr5:6727403-6727444:+:1000	chr5	6727404	6727444	+	37	intron (NM_001171805, intron 1 of 12)	intron (NM_001171805, intron 1 of 12)	12706	NM_001171805	11044	Hs.481542	NM_006999	ENSG00000112941	TENT4A	LAK-1|LAK1|PAPD7|POLK|POLS|TRF4|TRF4-1|TRF41|TUTASE5	terminal nucleotidyltransferase 4A	protein-coding	37	1	1.506e-08	F	F	enriched	7.82218	4.84162
chr6:12073014-12073112:+:1000	chr6	12073015	12073112	+	37	intron (NM_002114, intron 2 of 8)	L1MEf|LINE|L1	60339	NM_002114	3096	Hs.567284	NM_002114	ENSG00000095951	HIVEP1	CIRIP|CRYBP1|GAAP|MBP-1|PRDII-BF1|Schnurri-1|ZAS1|ZNF40|ZNF40A	human immunodeficiency virus type I enhancer binding protein 1	protein-coding	37	1	1.506e-08	F	F	enriched	7.82218	4.84162
chr6:161477217-161477288:+:1000	chr6	161477218	161477288	+	37	intron (NM_001301072, intron 3 of 26)	L1MC3|LINE|L1	64494	NM_001301072	4216	Hs.390428	NM_005922	ENSG00000085511	MAP3K4	MAPKKK4|MEKK 4|MEKK4|MTK1|PRO0412	mitogen-activated protein kinase kinase kinase 4	protein-coding	37	1	1.506e-08	F	F	enriched	7.82218	4.84162
chr7:110867022-110867107:-:1000	chr7	110867023	110867107	+	37	intron (NM_001350959, intron 5 of 7)	L2|LINE|L2	136003	NM_001099658	54674	Hs.3781	NM_018334	ENSG00000173114	LRRN3	FIGLER5|NLRR-3|NLRR3	leucine rich repeat neuronal 3	protein-coding	37	1	1.506e-08	F	F	enriched	7.82218	4.84162
chr7:149186832-149186936:-:1000	chr7	149186833	149186936	+	37	intron (NM_001163474, intron 4 of 6)	intron (NM_001163474, intron 4 of 6)	8014	NM_152557	155061	Hs.24643	NM_152557	ENSG00000181220	ZNF746	PARIS	zinc finger protein 746	protein-coding	37	1	1.506e-08	F	F	enriched	7.82218	4.84162
chr7:151757402-151757509:+:1000	chr7	151757403	151757509	+	37	intron (NM_001304514, intron 1 of 10)	Tigger1|DNA|TcMar-Tigger	34697	NM_001304514	63917	Hs.647109	NM_022087	ENSG00000178234	GALNT11	GALNAC-T11|GALNACT11	polypeptide N-acetylgalactosaminyltransferase 11	protein-coding	37	1	1.506e-08	F	F	enriched	7.82218	4.84162
chr7:22654795-22654878:-:1000	chr7	22654796	22654878	+	37	Intergenic	L1M6|LINE|L1	50315	NR_122075	401312	Hs.583393	NR_122075	ENSG00000238033	LOC401312	-	uncharacterized LOC401312	ncRNA	37	1	1.506e-08	F	F	enriched	7.82218	4.84162
chr8:124093307-124093391:+:1000	chr8	124093308	124093391	+	37	intron (NM_001330606, intron 2 of 20)	L2|LINE|L2	8429	NM_145647	93594	Hs.492716	NM_145647	ENSG00000156787	TBC1D31	Gm85|WDR67	TBC1 domain family member 31	protein-coding	37	1	1.506e-08	F	F	enriched	7.82218	4.84162
chr8:141823815-141823898:-:1000	chr8	141823816	141823898	+	37	intron (NR_148036, intron 10 of 34)	L1PA13|LINE|L1	-95024	NM_001352749	5747	Hs.395482	NM_005607	ENSG00000169398	PTK2	FADK|FAK|FAK1|FRNK|PPP1R71|p125FAK|pp125FAK	protein tyrosine kinase 2	protein-coding	37	1	1.506e-08	F	F	enriched	7.82218	4.84162
chr8:91363122-91363214:+:1000	chr8	91363123	91363214	+	37	intron (NR_051989, intron 2 of 3)	intron (NR_051989, intron 2 of 3)	129452	NR_051989	100874052	Hs.571514	NR_051989	ENSG00000253394	LINC00534	-	long intergenic non-protein coding RNA 534	ncRNA	37	1	1.506e-08	F	F	enriched	7.82218	4.84162
chr8:91363365-91363435:+:1000	chr8	91363366	91363435	+	37	intron (NR_051989, intron 2 of 3)	intron (NR_051989, intron 2 of 3)	129684	NR_051989	100874052	Hs.571514	NR_051989	ENSG00000253394	LINC00534	-	long intergenic non-protein coding RNA 534	ncRNA	37	1	1.506e-08	F	F	enriched	7.82218	4.84162
chrX:73490292-73490420:-:1000	chrX	73490293	73490420	+	37	intron (NR_028379, intron 5 of 6)	intron (NR_028379, intron 5 of 6)	16688	NR_030258	664614		NR_030258	ENSG00000207820	MIR545	MIRN545|hsa-mir-545|mir-545	microRNA 545	ncRNA	37	1	1.506e-08	F	F	enriched	7.82218	4.84162
chr22:20071416-20071481:+:1000	chr22	20071417	20071481	+	112	intron (NM_001190326, intron 1 of 12)	intron (NM_001190326, intron 1 of 12)	-1820	NR_037412	100500860		NR_037412	ENSG00000284140	MIR3618	-	microRNA 3618	ncRNA	112	4	2.2e-16	F	F	enriched	15.6576	4.8394
chr6:143498791-143498954:+:1000	chr6	143498792	143498954	+	84	intron (NM_016108, intron 3 of 5)	L1M2|LINE|L1	116894	NM_016108	51390	Hs.567501	NM_016108	ENSG00000146416	AIG1	AIG-1|dJ95L4.1	androgen induced 1	protein-coding	84	3	2.2e-16	F	F	enriched	15.6576	4.8394
chr18:2671973-2672111:+:1000	chr18	2671974	2672111	+	56	intron (NM_015295, intron 3 of 47)	intron (NM_015295, intron 3 of 47)	16156	NM_015295	23347	Hs.8118	NM_015295	ENSG00000101596	SMCHD1	BAMS|FSHD2	structural maintenance of chromosomes flexible hinge domain containing 1	protein-coding	56	2	3.626e-15	F	F	enriched	14.4406	4.8394
chr22:48047679-48047768:+:1000	chr22	48047680	48047768	+	56	intron (NR_122046, intron 2 of 8)	(TCTA)n|Simple_repeat|Simple_repeat	20301	NR_122046	284930	Hs.407567	NR_122046	ENSG00000224271	LOC284930	-	uncharacterized LOC284930	ncRNA	56	2	3.626e-15	F	F	enriched	14.4406	4.8394
chr22:49893928-49894061:-:1000	chr22	49893929	49894061	+	56	intron (NR_110523, intron 1 of 4)	(TAGA)n|Simple_repeat|Simple_repeat	43119	NR_037440	100500882		NR_037440	ENSG00000264139	MIR3667	-	microRNA 3667	ncRNA	56	2	3.626e-15	F	F	enriched	14.4406	4.8394
chr7:128689299-128689385:-:1000	chr7	128689300	128689385	+	56	intron (NR_034053, intron 1 of 23)	L2|LINE|L2	5885	NM_012470	23534	Hs.193613	NM_012470	ENSG00000064419	TNPO3	IPO12|LGMD1F|MTR10A|TRN-SR|TRN-SR2|TRNSR	transportin 3	protein-coding	56	2	3.626e-15	F	F	enriched	14.4406	4.8394
chr1:143140382-143140467:+:1000	chr1	143140383	143140467	+	28	intron (NR_110761, intron 2 of 2)	L1MB2|LINE|L1	61814	NR_110761	102723769	Hs.652926	NR_110761		LOC102723769	-	uncharacterized LOC102723769	ncRNA	28	1	4.386e-08	F	F	enriched	7.35793	4.8394
[truncated: 5,274 more rows]

## Sheet: MATR3_HepG2
Binding_regions	Chr	Start	End	Strand	Peak.Score	Annotation	Detailed_Annotation	Distance.to.TSS	Nearest.PromoterID	Entrez.ID	Nearest.Unigene	Nearest.Refseq	Nearest.Ensembl	Gene.Name	Gene.Alias	Gene.Description	Gene.Type	reads_in_CLIP	reads_in_INPUT	p-value	chi_value_Fisher	Fisher_or_Chisquare	enriched	negative_log10_p_value	log2_fold_change
[truncated: 11,983 more rows]

[truncated: 2 more sheets: hnRNPM_K562, hnRNPM_HepG2]
