# Supplementary material for: RNA-recognition motif in Matrin-3 mediates neurodegeneration through interaction with hnRNPM
Source: Acta Neuropathol Commun. 2020 Aug 18;8:138. doi: 10.1186/s40478-020-01021-5 (PMC7437177; doi:10.1186/s40478-020-01021-5)
Supplement: Supplementary file 5 — Additional file 5: Table S3. List of transcripts bound by MATR3 and hnRNPM in K562 and HepG2 cells. [file 40478_2020_1021_MOESM5_ESM.xlsx]

## Sheet: K562 transcripts
MATR3_K562	HNRNPM_K562
ABCB7	ABCB7
ABL1	ABL1
ACER3	ACER3
ACSL3	ACSL3
ACVR1	ACVR1
ADAM17	ADAM17
ADAMTS14	ADAMTS14
ADGRB3	ADGRB3
ADGRF2	ADGRF2
ADIPOR2	ADIPOR2
ADNP2	ADNP2
AFDN	AFDN
AGAP3	AGAP3
AGFG1	AGFG1
AIG1	AIG1
AKAP11	AKAP11
AKAP9	AKAP9
ALDH1A2	ALDH1A2
ALG13	ALG13
AMBRA1	AMBRA1
ANKLE2	ANKLE2
ANKRD11	ANKRD11
ANKRD12	ANKRD12
ANKRD17	ANKRD17
ANKRD28	ANKRD28
ANO10	ANO10
ANTXR2	ANTXR2
ANXA11	ANXA11
AP3M1	AP3M1
ARFGAP2	ARFGAP2
ARHGAP12	ARHGAP12
ARHGAP17	ARHGAP17
ARHGAP21	ARHGAP21
ARHGEF12	ARHGEF12
ARHGEF18	ARHGEF18
ARID1A	ARID1A
ARL15	ARL15
ARL8B	ARL8B
ARVCF	ARVCF
ASXL1	ASXL1
ATF7IP2	ATF7IP2
ATL2	ATL2
ATP6V1B2	ATP6V1B2
ATP7B	ATP7B
AUH	AUH
B3GALT1	B3GALT1
B3GALT2	B3GALT2
B3GNTL1	B3GNTL1
BCL6	BCL6
BEND2	BEND2
BIRC2	BIRC2
BMS1	BMS1
BRD7	BRD7
BRF1	BRF1
C16orf72	C16orf72
C1GALT1	C1GALT1
C1orf146	C1orf146
C22orf34	C22orf34
C2orf88	C2orf88
C3orf35	C3orf35
CA8	CA8
CAMKK2	CAMKK2
CAMSAP1	CAMSAP1
CAMTA1	CAMTA1
CCDC77	CCDC77
CCDC8	CCDC8
CCNY	CCNY
CD46	CD46
CD55	CD55
CDC14A	CDC14A
CDC42BPA	CDC42BPA
CDC42SE2	CDC42SE2
CDC45	CDC45
CDCA2	CDCA2
CDK13	CDK13
CDK6	CDK6
CDKAL1	CDKAL1
CDYL	CDYL
CEBPD	CEBPD
CELF1	CELF1
CENPE	CENPE
CEP192	CEP192
CEP350	CEP350
CHD9	CHD9
CHSY1	CHSY1
CLCC1	CLCC1
CLDN5	CLDN5
CLIC2	CLIC2
CLTCL1	CLTCL1
CMC1	CMC1
CMC2	CMC2
CMIP	CMIP
CNOT2	CNOT2
CNOT7	CNOT7
CNTF	CNTF
COA1	COA1
COL4A3BP	COL4A3BP
CORO1C	CORO1C
COX6C	COX6C
CPQ	CPQ
CR1L	CR1L
CRAMP1	CRAMP1
CREB3L2	CREB3L2
CRIPAK	CRIPAK
CRY1	CRY1
CTNNB1	CTNNB1
CTNND1	CTNND1
CUL1	CUL1
CUL3	CUL3
CUX1	CUX1
CYHR1	CYHR1
CYP51A1	CYP51A1
DBNL	DBNL
DCTN4	DCTN4
DEK	DEK
DENND1A	DENND1A
DGCR8	DGCR8
DHX35	DHX35
DIDO1	DIDO1
DIP2B	DIP2B
DLG1	DLG1
DLG5	DLG5
DMXL1	DMXL1
DMXL2	DMXL2
DNAH14	DNAH14
DNAJC6	DNAJC6
DRC1	DRC1
DROSHA	DROSHA
DTNBP1	DTNBP1
DTYMK	DTYMK
DUS4L	DUS4L
DYNC1H1	DYNC1H1
DYRK1A	DYRK1A
E2F3	E2F3
ECHDC1	ECHDC1
EDEM1	EDEM1
EHMT1	EHMT1
EIF3E	EIF3E
EIF4G1	EIF4G1
ELF2	ELF2
ELOVL6	ELOVL6
EPC2	EPC2
EPS15	EPS15
ESYT2	ESYT2
EVI5	EVI5
EXO1	EXO1
EZH2	EZH2
FAF1	FAF1
FAM120AOS	FAM120AOS
FAM126A	FAM126A
FAM13A	FAM13A
FAM168B	FAM168B
FAM178B	FAM178B
FAM193A	FAM193A
FAM8A1	FAM8A1
FANCI	FANCI
FANCL	FANCL
FBXL4	FBXL4
FBXO11	FBXO11
FBXO8	FBXO8
FDFT1	FDFT1
FGF13	FGF13
FGF7	FGF7
FGFR1OP	FGFR1OP
FILIP1L	FILIP1L
FLNC	FLNC
FLRT1	FLRT1
FNDC3B	FNDC3B
FNIP1	FNIP1
FNTA	FNTA
FOXJ3	FOXJ3
FOXK2	FOXK2
FOXN2	FOXN2
GAB2	GAB2
GAB3	GAB3
GABRE	GABRE
GALK2	GALK2
GALNT11	GALNT11
GALNT2	GALNT2
GALNT5	GALNT5
GATAD2A	GATAD2A
GDI2	GDI2
GDNF	GDNF
GINS2	GINS2
GJD4	GJD4
GLDN	GLDN
GLMN	GLMN
GLRX3	GLRX3
GNAQ	GNAQ
GNB1	GNB1
GPBP1	GPBP1
GPR18	GPR18
GPR22	GPR22
GPR52	GPR52
GPR88	GPR88
GPR89A	GPR89A
GRB10	GRB10
GRB2	GRB2
GSG1L	GSG1L
GTPBP10	GTPBP10
GTPBP4	GTPBP4
GUCA2A	GUCA2A
GYPC	GYPC
HADH	HADH
HBP1	HBP1
HDLBP	HDLBP
HERC2	HERC2
HGC6.3	HGC6.3
HIVEP1	HIVEP1
HPCAL1	HPCAL1
IGHMBP2	IGHMBP2
IL12RB2	IL12RB2
IMMP1L	IMMP1L
IMMP2L	IMMP2L
IMPG2	IMPG2
INTS1	INTS1
INVS	INVS
ITGB1	ITGB1
JADE1	JADE1
JAK2	JAK2
JMJD1C	JMJD1C
JPT2	JPT2
KANSL1	KANSL1
KCTD3	KCTD3
KDM6A	KDM6A
KIDINS220	KIDINS220
KIF13A	KIF13A
KIF2A	KIF2A
KLHDC4	KLHDC4
KMT2A	KMT2A
KMT2C	KMT2C
KMT2E	KMT2E
KRIT1	KRIT1
LARP4B	LARP4B
LARS2	LARS2
LEPR	LEPR
LMBR1	LMBR1
LOC100287036	LOC100287036
LRBA	LRBA
LRP12	LRP12
LRPPRC	LRPPRC
LRRC17	LRRC17
LRRN3	LRRN3
LRTM2	LRTM2
LSS	LSS
LUC7L2	LUC7L2
LYPLA1	LYPLA1
MAGI3	MAGI3
MAN2A1	MAN2A1
MANBA	MANBA
MAP3K4	MAP3K4
MAP3K7	MAP3K7
MAP4K3	MAP4K3
MAPK1	MAPK1
MAPK6	MAPK6
MAPK8	MAPK8
MAPKAPK2	MAPKAPK2
MARK2	MARK2
MBOAT2	MBOAT2
MECP2	MECP2
MED10	MED10
MED13	MED13
MED13L	MED13L
MED14OS	MED14OS
MED15	MED15
MEMO1	MEMO1
METTL9	METTL9
MFSD10	MFSD10
MFSD14A	MFSD14A
MIER1	MIER1
MLLT10	MLLT10
MOB1B	MOB1B
MON2	MON2
MPC2	MPC2
MPP1	MPP1
MRPL19	MRPL19
MRPS5	MRPS5
MRPS6	MRPS6
MSI2	MSI2
MTG1	MTG1
MTX2	MTX2
MYO1D	MYO1D
NADK	NADK
NBAS	NBAS
NCAPG2	NCAPG2
NCKAP1	NCKAP1
NCOA1	NCOA1
NDEL1	NDEL1
NDUFA10	NDUFA10
NDUFC1	NDUFC1
NDUFS4	NDUFS4
NEK1	NEK1
NEK7	NEK7
NELFA	NELFA
NET1	NET1
NFATC3	NFATC3
NIPBL	NIPBL
NOL10	NOL10
NPLOC4	NPLOC4
NR3C1	NR3C1
NSD2	NSD2
NSL1	NSL1
NSMCE2	NSMCE2
NUP214	NUP214
NUP35	NUP35
NUP54	NUP54
NUTM2B	NUTM2B
OCA2	OCA2
OLA1	OLA1
OR51B6	OR51B6
OR52D1	OR52D1
ORC4	ORC4
OSBPL3	OSBPL3
OSBPL8	OSBPL8
OSBPL9	OSBPL9
OTUD5	OTUD5
PAFAH1B1	PAFAH1B1
PAK2	PAK2
PCCB	PCCB
PCM1	PCM1
PCMTD1	PCMTD1
PCSK9	PCSK9
PDCD10	PDCD10
PDE3B	PDE3B
PDE8A	PDE8A
PDK1	PDK1
PDS5A	PDS5A
PHF14	PHF14
PHF20	PHF20
PHKB	PHKB
PHTF1	PHTF1
PI4KA	PI4KA
PICALM	PICALM
PIGG	PIGG
PIGV	PIGV
PIKFYVE	PIKFYVE
PIP4K2A	PIP4K2A
PLA2G12B	PLA2G12B
PLCL1	PLCL1
PLEKHB2	PLEKHB2
PLXNC1	PLXNC1
POFUT2	POFUT2
POLE	POLE
POM121	POM121
POM121C	POM121C
PPARD	PPARD
PPIG	PPIG
PPIL4	PPIL4
PPP1R12C	PPP1R12C
PPP1R14C	PPP1R14C
PPP2R1B	PPP2R1B
PPP2R2A	PPP2R2A
PPP2R5C	PPP2R5C
PPP2R5E	PPP2R5E
PPP3R1	PPP3R1
PPP4R1	PPP4R1
PPP6R3	PPP6R3
PRAM1	PRAM1
PRKAR1B	PRKAR1B
PRKAR2B	PRKAR2B
PRKCB	PRKCB
PROS1	PROS1
PRRC2C	PRRC2C
PSAP	PSAP
PSMA1	PSMA1
PSMD13	PSMD13
PTK2	PTK2
PTPN18	PTPN18
PTTG1IP	PTTG1IP
PURG	PURG
PXDNL	PXDNL
QKI	QKI
R3HCC1L	R3HCC1L
RAB7A	RAB7A
RAB8B	RAB8B
RABGAP1L	RABGAP1L
RAD51B	RAD51B
RANBP9	RANBP9
RAPGEF6	RAPGEF6
RB1CC1	RB1CC1
RBBP5	RBBP5
RBM20	RBM20
RBM33	RBM33
RBM41	RBM41
RCOR1	RCOR1
RFX7	RFX7
RIC1	RIC1
RICTOR	RICTOR
RNF114	RNF114
RNF146	RNF146
RNF217	RNF217
RNF24	RNF24
RNF32	RNF32
RNF4	RNF4
ROCK1	ROCK1
ROCK2	ROCK2
ROR2	ROR2
RPAP2	RPAP2
RPAP3	RPAP3
RPRD1B	RPRD1B
RPS6KC1	RPS6KC1
RRAGC	RRAGC
RREB1	RREB1
RSRC1	RSRC1
RTN4	RTN4
RUNX2	RUNX2
RYBP	RYBP
SAMSN1	SAMSN1
SART3	SART3
SBF1	SBF1
SCARB1	SCARB1
SCCPDH	SCCPDH
SCD5	SCD5
SCGB3A1	SCGB3A1
SCLT1	SCLT1
SCMH1	SCMH1
SCML2	SCML2
SEC63	SEC63
SERPINB6	SERPINB6
SETD2	SETD2
SETD5	SETD5
SGMS1	SGMS1
SH2B3	SH2B3
SH3GL1	SH3GL1
SH3GL3	SH3GL3
SHH	SHH
SHPRH	SHPRH
SIL1	SIL1
SKI	SKI
SKP1	SKP1
SLAIN2	SLAIN2
SLC25A24	SLC25A24
SLC25A37	SLC25A37
SLC25A40	SLC25A40
SLC38A1	SLC38A1
SLC39A11	SLC39A11
SLC7A11	SLC7A11
SLIT1	SLIT1
SMAP2	SMAP2
SMCHD1	SMCHD1
SMG7	SMG7
SMURF1	SMURF1
SMYD3	SMYD3
SND1	SND1
SNX13	SNX13
SNX14	SNX14
SNX9	SNX9
SPATA5	SPATA5
SPATA9	SPATA9
SPPL2B	SPPL2B
SPRN	SPRN
SPRY3	SPRY3
SQLE	SQLE
SS18L1	SS18L1
SSBP3	SSBP3
ST3GAL2	ST3GAL2
ST8SIA6	ST8SIA6
STAM	STAM
STK17A	STK17A
STK3	STK3
STRBP	STRBP
STT3B	STT3B
STXBP2	STXBP2
SUCO	SUCO
SYNJ2	SYNJ2
TAL1	TAL1
TARBP1	TARBP1
TBC1D5	TBC1D5
TBL1XR1	TBL1XR1
TCEA1	TCEA1
TCERG1	TCERG1
TCF12	TCF12
TCF4	TCF4
TENT2	TENT2
TENT4A	TENT4A
TFG	TFG
THEM4	THEM4
THOC2	THOC2
TJP1	TJP1
TLK1	TLK1
TMCO3	TMCO3
TMEM135	TMEM135
TMEM161B	TMEM161B
TMEM164	TMEM164
TMEM245	TMEM245
TMEM38B	TMEM38B
TNKS	TNKS
TNPO3	TNPO3
TNRC6A	TNRC6A
TOP2B	TOP2B
TP53BP2	TP53BP2
TPGS2	TPGS2
TRA2B	TRA2B
TRAPPC10	TRAPPC10
TRIM24	TRIM24
TRIM44	TRIM44
TRIM58	TRIM58
TTC28	TTC28
TWSG1	TWSG1
U2AF2	U2AF2
UBA6	UBA6
UBAC1	UBAC1
UBE2E3	UBE2E3
UBE2H	UBE2H
UBE2L3	UBE2L3
UBE3A	UBE3A
UBP1	UBP1
UCK2	UCK2
UGCG	UGCG
UGGT2	UGGT2
URI1	URI1
USP36	USP36
USP48	USP48
USP6NL	USP6NL
VAPA	VAPA
VAPB	VAPB
VKORC1L1	VKORC1L1
VPS13B	VPS13B
VPS26C	VPS26C
VWA8	VWA8
VWDE	VWDE
WAC	WAC
WASL	WASL
WDR20	WDR20
WDR27	WDR27
WDR4	WDR4
WDR60	WDR60
WDSUB1	WDSUB1
WNT11	WNT11
WNT16	WNT16
XPO7	XPO7
XPR1	XPR1
XRCC3	XRCC3
XRRA1	XRRA1
XXYLT1	XXYLT1
YEATS2	YEATS2
YIPF6	YIPF6
YTHDC2	YTHDC2
ZAP70	ZAP70
ZC2HC1B	ZC2HC1B
ZCCHC7	ZCCHC7
ZDHHC14	ZDHHC14
ZDHHC7	ZDHHC7
ZFAND3	ZFAND3
ZFPM2	ZFPM2
ZMIZ1	ZMIZ1
ZNF121	ZNF121
ZNF124	ZNF124
ZNF131	ZNF131
ZNF280B	ZNF280B
ZNF292	ZNF292
ZNF451	ZNF451
ZNF496	ZNF496
ZNF518A	ZNF518A
ZNF609	ZNF609
ZNF644	ZNF644
ZNF680	ZNF680
ZNF746	ZNF746
ZNF750	ZNF750
ZNF777	ZNF777
ZNF780A	ZNF780A
ZNF782	ZNF782
ZNRF1	ZNRF1
ZRANB3	ZRANB3
ZSWIM7	ZSWIM7
ZZZ3	ZZZ3
AARSD1	ABCB10
AATF	ABCC1
ABHD17A	ABHD5
ABL2	ACACA
ABO	ACTL10
ACAT1	ACTN4
ACAT2	ACTR3B
ACBD6	ACTR3C
ACRV1	ADAM32
ACSF3	ADAM8
ACSM1	ADARB1
ACTG2	ADCY7
ADGRF3	ADD1
AFF4	ADGRV1
AGO1	ADI1
AGO3	ADNP
AGTRAP	ADRM1
AHCYL2	AEBP2
AHDC1	AFG1L
AKIRIN2	AFG3L2
ALAS2	AGAP1
ALDH1L2	AGO2
AMDHD2	AGPAT3
ANK1	AGPS
ANKRD53	AHCTF1
ANKRD60	AHNAK
ANXA5	AHRR
AP1AR	AKAP1
AP2B1	AKAP10
APAF1	AKAP8
APOL2	AKAP8L
APTX	AKT1
ARFGEF1	AKT2
ARFIP1	AMFR
ARFIP2	AMIGO3
ARHGAP6	ANAPC10
ARHGEF1	ANAPC4
ARID4A	ANGPT2
ARMC8	ANKFY1
ARTN	ANKRD10
ARV1	ANKRD13D
ASAH2	ANKRD61
ASPH	ANKS6
ASPM	ANO8
ATF6	ANO9
ATF7IP	ANP32B
ATG12	AP2A2
ATG16L2	AP3D1
ATG4C	APBA2
ATG7	APLF
ATP11B	APLP2
ATP13A3	APOOL
ATP1B3	APRT
ATP6V0B	ARF1
ATP6V0C	ARHGAP19
ATXN7L1	ARHGAP39
AZI2	ARHGEF10
B3GAT3	ARHGEF2
BAG4	ARHGEF7
BAZ2A	ARID4B
BCAT1	ARIH1
BCCIP	ARL17B
BCL2L11	ARMC3
BET1L	ARPC5L
BLM	ASAP2
BMPR1A	ASB1
BRAF	ASB13
BRCC3	ASCC3
BSDC1	ASPN
BTAF1	ASXL2
BTBD7	ATAD3B
BUB1	ATF1
BUD23	ATF5
C11orf54	ATG10
C14orf119	ATG4B
C1orf131	ATG5
C8orf88	ATIC
CAMKMT	ATN1
CAPRIN1	ATP13A1
CAPZA1	ATP1A1
CAPZA2	ATP2A2
CARD11	ATP2C1
CARTPT	ATP4B
CASP2	ATP5F1A
CAVIN2	ATP6V0A2
CBLB	ATP9B
CCDC14	AURKA
CCDC6	AXIN1
CCDC66	AZIN1
CCDC83	B4GALT5
CCNB2	BACH1
CCNI	BAGE2
CCNI2	BAIAP2
CCNT2	BAMBI
CCSAP	BANP
CCT7	BAZ1B
CD58	BBC3
CD99L2	BCKDHB
CDC42	BCL2L2
CDC7	BCOR
CDK5R1	BCR
CDK8	BHLHA15
CDKL4	BICRA
CEMP1	BIRC6
CENPA	BLOC1S5
CENPJ	BMF
CENPK	BMT2
CEP120	BRD1
CEP135	BRD2
CEP152	BRD4
CEP70	BRD9
CHCHD3	BRI3BP
CHD1L	BRWD3
CHD3	BSG
CHEK1	C12orf40
CIT	C19orf25
CKAP5	C19orf48
CKB	C1orf159
CLASP2	C1orf216
CLCN1	C1orf229
CLCN3	C1QTNF12
CLEC18B	C1QTNF3
CMPK1	C20orf204
CNOT3	C21orf2
CNOT4	C4A
CNP	C4B_2
COG2	C7orf50
COG7	C8orf76
COPB2	CABIN1
COPS7B	CAD
COX18	CALM1
CPEB2	CAMK2B
CPED1	CANX
CPLX4	CAPZB
CRIPT	CARS
CRISPLD2	CASC3
CTAG2	CASP9
CTAGE9	CBFA2T2
CUL5	CBFA2T3
CWC22	CBFB
CYBRD1	CBS
DAP	CBSL
DCP2	CC2D1B
DDC	CCDC138
DDHD1	CCDC57
DENND1B	CCDC7
DENND4A	CCDC74B
DHRS2	CCDC96
DIAPH1	CCKAR
DIS3	CCM2
DLD	CCNL1
DLGAP4	CCR1
DMRTA2	CCT5
DMTF1	CD164
DNAJB4	CD2AP
DNAJC25	CDC25A
DNAJC8	CDC27
DNHD1	CDC42BPB
DNMT3B	CDCA4
DNTTIP2	CDK1
DPY19L1	CDK10
DSN1	CDK17
DUSP7	CDK5RAP2
DYSF	CDK7
ECHDC2	CEBPZOS
ECPAS	CENPBD1
ECT2	CENPM
EEF1AKMT3	CENPU
EGLN1	CEP72
EID3	CEP83
EIF1AX	CFAP20
EIF2AK1	CFDP1
EIF2S3	CFL1
EIF5A	CHD4
ELK3	CHD5
ELP3	CHD6
EMILIN2	CHD7
ENOSF1	CHID1
ENPP3	CHPF2
EPRS	CHRAC1
ERI1	CHST10
ERI2	CHTF18
ETNK1	CLASRP
EXT2	CLCN7
EYA3	CLEC2D
FAF2	CLK1
FAM120C	CLK3
FAM129A	CLOCK
FAM133B	CLPTM1L
FAM177A1	CLTC
FAM184A	CNIH1
FAM83D	CNNM3
FANCD2OS	CNOT6
FARP2	CNOT6L
FARSB	CNST
FASTKD5	COMMD10
FBXO4	COMT
FBXO42	COMTD1
FEM1C	COP1
FGF16	COQ8A
FIGNL1	CPEB1
FKBP11	CPLX1
FLOT2	CPNE1
FLVCR1	CPSF1
FNDC3A	CRCP
FRRS1	CREBBP
FRZB	CREM
FUBP3	CRIP2
G2E3	CRTC2
GARS	CRYZ
GDA	CSNK1A1
GDPD2	CSNK1D
GIGYF2	CSPP1
GLG1	CSTB
GLS	CTBP1
GMCL1	CTBP2
GNL2	CTDSPL2
GOSR1	CTNNA1
GOT1	CTPS1
GP5	CTSL
GPCPD1	CTTN
GPR21	CTU2
GPSM2	CUL4A
GRAP2	CWC27
GRHPR	CWF19L2
GSK3B	CYB5R4
GSR	CYFIP1
GTPBP2	CYP2R1
GTSE1	CYTH1
GTSF1L	D2HGDH
HACE1	DAZAP1
HADHB	DCAF5
HAPLN3	DCAF7
HBS1L	DCK
HCLS1	DCUN1D1
HDDC2	DCUN1D2
HEBP2	DCUN1D4
HENMT1	DCUN1D5
HEPACAM2	DDHD2
HJURP	DDOST
HMBOX1	DDX10
HNRNPLL	DDX39A
HNRNPR	DDX3X
HSF2	DENND6A
HUS1B	DEPDC1B
ICA1	DFFB
IGLON5	DGCR2
IL23A	DGCR6L
INIP	DGKI
INTS7	DHFR
IP6K1	DIP2A
IPO11	DLK1
IQCB1	DNAJB6
IRAK1	DNAJC1
ITGAV	DNAJC3
KANSL3	DNAJC5
KCND1	DNASE1L2
KCNJ16	DNM2
KCNMB4	DNMBP
KCNS2	DOCK9
KCTD10	DOT1L
KEL	DPP7
KIAA0232	DRAM2
KIAA0319L	DRD4
KIAA0895	DSTN
KIAA1324L	DTL
KIAA1522	DVL1
KIAA1614	DVL2
KIF5B	DYNC1I2
KIF9	DYNLRB1
KIFC3	DYNLT1
KLHDC10	ECD
KLHL26	ECI1
KLHL32	ECM2
KRR1	EEF1D
LARS	EGR1
LAS1L	EHBP1
LCORL	EIF3B
LDLR	EIF3G
LEMD3	EIF3H
LENG8	EIF3L
LEPROT	EIF4A1
LGALS9	EIF4B
LIMS1	EIF4E
LIX1	EIF4G2
LNPK	EIF4G3
LOC100130880	EIF5B
LPIN2	EIPR1
LRIF1	ELL
LRIG2	ELOVL5
LRRC41	EMSY
LRRC70	ENGASE
LRRC8B	EP300
LSM14A	EP400
LTN1	EPB41
MACF1	EPB41L5
MAFG	EPHX3
MAGEC1	EPN1
MAP1B	ERI3
MARK3	ERICH1
MASTL	ERO1A
MBNL2	ERP44
METAP1D	EXOC6
METAP2	FAM102A
METTL21C	FAM110B
METTL4	FAM118A
MIA3	FAM131A
MICA	FAM135B
MIER3	FAM155A
MKLN1	FAM172A
MMP15	FAM173B
MMS22L	FAM207A
MND1	FAM208A
MORF4L2	FAM208B
MOV10	FAM20B
MPZL1	FAM222B
MRC2	FANCA
MRM3	FANCC
MROH8	FASLG
MRPS22	FBH1
MRPS28	FBRSL1
MSANTD1	FBXL17
MSRB3	FBXO22
MTERF2	FBXO33
MTM1	FBXO34
MTMR4	FBXO45
MTSS1L	FBXO46
MUC4	FBXW5
MXD1	FER
MYADM	FES
MYB	FHIT
MYH10	FICD
MYO1A	FIP1L1
MZF1	FKRP
N4BP1	FLCN
NAA11	FLYWCH1
NAA35	FN3KRP
NACA	FOXK1
NADK2	FOXO3
NAP1L1	FRG1
NBPF1	FRYL
NCOA3	FYTTD1
NDUFA5	FZD4
NDUFAF6	GAL
NECTIN2	GALNT10
NEU3	GAPVD1
NF1	GATA2
NFATC1	GATAD2B
NGLY1	GATD3A
NIPA2	GBE1
NLRC4	GCC2
NME7	GDF11
NOSTRIN	GET4
NRDC	GFI1
NSUN6	GFOD1
NUSAP1	GFOD2
NXPH3	GHRH
OGFOD1	GIPR
OMD	GLB1L2
OPA1	GLRX
OR10D3	GLUL
OR2W3	GNA12
OR51B4	GOLGA3
OR51I1	GOLGA8A
OR51I2	GP6
OR51J1	GPATCH2L
OR51M1	GPER1
OR51Q1	GPHN
ORC5	GPI
PA2G4	GPR146
PACRGL	GPR151
PAIP1	GRAMD4
PAPSS1	GRIN2C
PAQR3	GSE1
PBK	GSPT1
PCCA	GSTCD
PDAP1	GUK1
PDCD6IP	GUSB
PDHX	GZF1
PEAK1	HAGHL
PGBD1	HAMP
PGM3	HBQ1
PHF1	HDAC10
PHF20L1	HDAC4
PHYKPL	HDAC7
PIAS1	HELLS
PIGN	HEMK1
PIK3CA	HEPH
PIK3CB	HERC3
PKIB	HERC4
PKP4	HERPUD2
PLA2G4C	HGS
PLEKHA5	HIC2
PLEKHF2	HIF1A
POC5	HIPK1
POLE2	HIPK2
POMT1	HIRA
POMZP3	HK1
PPA2	HMGCR
PPM1A	HNRNPAB
PPP1R12A	HNRNPK
PPP1R12B	HNRNPM
PPP1R13L	HNRNPU
PPP2R5A	HOMER1
PRDX6	HOXB3
PRKCQ	HP1BP3
PRPF4B	HS2ST1
PRRC1	HSD17B4
PRSS16	HSD3B7
PRSS47	HSF1
PSMB1	HSP90AB1
PSMB2	HTT
PSMC2	HUWE1
PSMD3	IAH1
PSMD5	IDI1
PSMD6	IER2
PSME4	IFITM10
PSPC1	IGF2BP1
PTBP2	IGF2BP2
PTBP3	IGF2BP3
PTGER1	IGF2R
PTPN1	ILF3
PTPRA	INCENP
PTPRF	INPP4A
PTRHD1	INPP5A
PUM1	INPPL1
PUM2	INTS11
PYM1	IPPK
QARS	IQCE
QSER1	IQGAP1
R3HDM1	IQSEC1
RAB1A	IRF7
RAB27A	ISG20
RAB2A	ISPD
RAB33A	ISYNA1
RAB3GAP2	ITFG1
RAB4A	ITGA5
RAB6A	ITM2C
RABGEF1	IVNS1ABP
RAD23B	IZUMO4
RAD51AP1	JAK1
RALA	JARID2
RALGAPB	KANSL2
RAP1A	KBTBD2
RASA2	KBTBD4
RBFOX2	KCMF1
RBM14	KCNAB2
RBM26	KCNH2
RBM34	KCNIP2
RBM4B	KCNK5
RBM6	KCTD9
RBPJ	KDM3A
RC3H1	KDM3B
RCE1	KDM4B
RCOR3	KDM4C
REEP5	KHDRBS1
RFC3	KIAA1191
RFFL	KIF1B
RGS5	KLF11
RHEB	KMT5A
RHOA	KMT5B
RNF11	KPNA6
RNF19A	LAMP1
RNF2	LARP1
RNPEP	LBR
RPE	LCOR
RPRD1A	LDB1
RPS15	LENG9
RPS17	LGR6
RPS6KB1	LHFPL5
S100PBP	LIN7B
SAMD4B	LMAN1
SAR1A	LMAN2
SASS6	LOC100129697
SCAF11	LRP5L
SCAF8	LRRC24
SCAI	LRRC40
SCD	LRRC43
SCG5	LRRC47
SDHAF4	LRRC8D
SEC24D	LSM14B
SEH1L	LTBP1
SEL1L3	LUZP1
SELENOF	MAB21L2
SEMA4B	MAD1L1
SETD1A	MAFA
SETD4	MAN1A2
SEZ6L	MAP3K1
SF3B4	MAP3K11
SFSWAP	MAP3K20
SFT2D3	MAP4K4
SGK494	MAPRE1
SGO2	MAST2
SH2B2	MATK
SH3BGRL3	MATN2
SIK3	MATR3
SIRT6	MBD3
SIRT7	MBD6
SKP2	MBP
SLC12A4	MBTPS1
SLC25A17	MCPH1
SLC25A44	MDH1
SLC2A13	MED25
SLC30A6	MED26
SLC30A7	MED27
SLC43A1	METAP1
SMAD2	METTL13
SMC6	METTL15
SMIM26	MFN1
SNX27	MFN2
SORT1	MFSD14B
SOS1	MFSD14C
SPAST	MFSD3
SPCS2	MGAT1
SPPL2A	MICAL3
SPRED1	MICALL2
SREBF2	MIEF2
SRP9	MIER2
SRPK1	MIIP
SS18	MIS18A
ST6GAL1	MITF
STARD8	MKRN2
STOML3	MLEC
STRIP2	MLLT1
STX17	MLXIP
STX19	MOCS1
STX2	MOGS
STXBP4	MOK
SUCLG1	MORC3
SUPT6H	MORF4L1
SUPV3L1	MPG
SUSD1	MPP6
SUV39H2	MRAP
SVOPL	MRAP2
TAB3	MRFAP1
TAF1	MRM1
TAF3	MRPL14
TAF4B	MRPL22
TAOK1	MRPL41
TAS2R3	MRPS18A
TAS2R43	MRPS25
TASP1	MRPS27
TATDN2	MSANTD2
TBC1D31	MTA2
TCAF1	MTCP1
TEX261	MTG2
TFPI	MTHFD1L
TFR2	MTHFSD
TGOLN2	MTREX
THUMPD2	MTRR
TIAF1	MUC20
TLK2	MUC6
TLL2	MXRA7
TM6SF1	MYBL2
TMEM131	MYBPHL
TMEM14B	MYLK
TMEM165	N4BP2L1
TMEM167A	NAP1L4
TMEM200B	NAPA
TMEM217	NAPB
TMEM242	NAT10
TMEM263	NAV1
TMEM39A	NAXD
TMEM50B	NCK1
TMF1	NCK2
TMOD1	NCLN
TMPPE	NCOR2
TNFAIP8	NDC1
TOM1L1	NDOR1
TOPBP1	NDST1
TPD52L1	NDUFAF2
TPP2	NDUFAF8
TPST2	NDUFS6
TRAF3	NEDD4L
TRAF5	NETO2
TRAPPC11	NFE2L2
TRAPPC2	NFIC
TRIM33	NFIX
TRIP12	NFRKB
TRMT11	NHLRC2
TRMT5	NKAIN2
TRPC4AP	NKX2-4
TRPM4	NLRP1
TRPS1	NMU
TRPT1	NOC2L
TSC22D2	NOCT
TSC22D4	NOL4L
TSFM	NPM1
TSPYL6	NR1D2
TSSK3	NSA2
TTC13	NSMAF
TTC17	NSMF
TTC39A	NUB1
UBA1	NUDCD1
UBE2D2	NUDCD3
UBE2K	NUDT3
UBE2Q2	NUP210
UBE3D	NUP50
UBE4B	NUP62CL
UBR2	NUP85
UBR4	NUTM2A
UCHL5	OGA
UFD1	OGT
UFSP1	OMG
UPF2	OR2K2
UQCC1	OSBPL6
USP24	OSGIN2
USP37	OTUD3
USP47	OXNAD1
VAMP2	OXR1
VBP1	OXSR1
VCL	P4HA2
VEZT	PACS1
VPS54	PACS2
VRK1	PAM16
WARS	PANK2
WIPF3	PARD3
WIPI2	PARL
WISP1	PARP12
WTAP	PARVB
XRN1	PAXBP1
XYLB	PCGF3
YARS2	PCMTD2
ZBED6	PCNT
ZC3H14	PCNX3
ZC3HAV1	PDCD2L
ZFR	PDCD6
ZFX	PDIA3
ZKSCAN5	PDLIM7
ZMYM4	PDPK1
ZNF10	PDXK
ZNF140	PDZD8
ZNF182	PEX14
ZNF189	PEX26
ZNF275	PEX6
ZNF282	PGBD5
ZNF283	PGGHG
ZNF296	PGK1
ZNF326	PGS1
ZNF330	PHC3
ZNF430	PHF2
ZNF445	PHF21A
ZNF577	PHF3
ZNF618	PHIP
ZNF621	PHKG2
ZNF655	PHRF1
ZNF74	PHTF2
ZNF800	PIGQ
ZRANB1	PIM2
ZRANB2	PITPNA
ZSCAN5A	PKMYT1
ZWILCH	PLA2G2E
	PLD6
	PLEC
	PLEKHG7
	PLPP2
	PLXNA1
	PLXNA3
	PNCK
	PNPLA2
	PNRC1
	POLA1
	POLD2
	POLQ
	POLR1E
	PPARGC1B
	PPFIA1
	PPIL2
	PPM1E
	PPP1R37
	PPP5C
	PPP6R1
	PPP6R2
	PQLC1
	PQLC3
	PRC1
	PRCP
	PRIMPOL
	PRKCA
	PRKDC
	PRMT2
	PRMT3
	PRPF19
	PRPF6
	PRPF8
	PRPSAP2
	PRRC2B
	PRSS21
	PSMA3
	PSMA5
	PSMB7
	PSMD14
	PSMD4
	PSMG1
	PTBP1
	PTEN
	PTMA
	PTP4A3
	PTPN23
	PTPRJ
	PUF60
	PUS1
	PYROXD1
	QRICH1
	QRICH2
	QSOX2
	R3HDM2
	RAB11FIP3
	RAB12
	RAB1B
	RAB28
	RAB31
	RAB35
	RAB3IP
	RAC1
	RACGAP1
	RAF1
	RALB
	RALBP1
	RANBP1
	RANBP10
	RANBP3
	RAP1GAP
	RAPGEF2
	RASA3
	RASL11B
	RBFA
	RBM14-RBM4
	RBM19
	RBM4
	RBMX
	RCC1L
	RCC2
	RCCD1
	RCL1
	RECQL5
	RELB
	RELT
	RER1
	RERE
	REST
	RGL4
	RHOQ
	RIF1
	RILP
	RIMKLB
	RLBP1
	RLF
	RMDN1
	RMDN3
	RNF168
	RNF208
	RNF213
	RNGTT
	RNH1
	RPL11
	RPL13
	RPL18A
	RPL22
	RPL27A
	RPL28
	RPL37
	RPLP2
	RPRD2
	RPS15A
	RPS27L
	RPS3A
	RPS7
	RPS9
	RPSAP58
	RPTOR
	RRAS2
	RRP1
	RSF1
	RTEL1
	RTL10
	RTTN
	RUFY2
	RYK
	SAE1
	SAFB
	SAFB2
	SAMD4A
	SBNO2
	SCAP
	SCFD2
	SCLY
	SCYL2
	SDHAF3
	SEC14L1
	SEC16A
	SEC22A
	SECISBP2
	SELENOO
	SEM1
	SEMA7A
	SENP7
	SET
	SETD6
	SFXN5
	SGSM3
	SGTA
	SH3BP5
	SH3BP5L
	SIAH1
	SIN3B
	SKA1
	SLC12A8
	SLC15A4
	SLC19A1
	SLC19A2
	SLC25A25
	SLC25A39
	SLC29A4
	SLC38A10
	SLC38A5
	SLC38A8
	SLC3A2
	SLC43A3
	SLC48A1
	SLC4A2
	SLC6A6
	SLF1
	SLTM
	SMAD3
	SMAD6
	SMAP1
	SMCO4
	SMIM1
	SMIM29
	SNAP47
	SNX25
	SNX29
	SNX8
	SON
	SP140L
	SPAG9
	SPDEF
	SPDYA
	SPG7
	SPHK2
	SPIDR
	SPIRE1
	SPPL3
	SPRED2
	SPTSSA
	SQSTM1
	SRD5A1
	SREK1
	SRFBP1
	SRPK2
	SRRM1
	SSBP2
	SSH1
	SSH3
	SSNA1
	SSU72
	SSX2IP
	ST14
	STAB1
	STAG2
	STAU1
	STAU2
	STK24
	STK25
	STK26
	STK35
	STMP1
	STON2
	STX3
	SUCLG2
	SUN1
	SUN2
	SURF4
	SYNCRIP
	SYNGR3
	TACC3
	TAF2
	TAMM41
	TANGO2
	TAOK2
	TAS2R14
	TAS2R30
	TAS2R4
	TAX1BP1
	TBATA
	TBC1D14
	TBC1D15
	TBC1D22A
	TBC1D9B
	TBCD
	TBL1X
	TBX1
	TCF3
	TDRD3
	TEAD1
	TELO2
	TERT
	TET3
	TEX10
	TEX14
	TEX29
	TEX9
	TFB2M
	TFDP1
	TGFBR1
	TJP2
	TM4SF19
	TMC6
	TMCO1
	TMEM160
	TMEM168
	TMEM175
	TMEM181
	TMEM248
	TMEM80
	TNFRSF10A
	TNFRSF4
	TNIK
	TNRC18
	TNRC6B
	TOMM20
	TOMM40
	TOP1MT
	TOP3B
	TOR4A
	TPD52L2
	TPH2
	TPM3
	TPTE
	TRAK1
	TRAP1
	TRAPPC12
	TRAPPC8
	TRAPPC9
	TRIM28
	TRIP13
	TRMU
	TRNT1
	TSC1
	TSPAN14
	TTC32
	TTC7B
	TTLL12
	TUBGCP3
	TUBGCP6
	TUSC3
	TXLNA
	TXNL4B
	TYK2
	TYMSOS
	U2SURP
	UAP1
	UBA2
	UBAC2
	UBALD2
	UBAP1
	UBAP2
	UBAP2L
	UBE2D3
	UBE2G2
	UBE2I
	UBE2J2
	UBFD1
	UBN1
	UBR3
	UBR5
	UCKL1
	UGGT1
	UHRF2
	ULK1
	UNC119B
	UNC45A
	UNKL
	UPF1
	USE1
	USF2
	USP1
	USP10
	USP14
	USP22
	USP25
	USP3
	USP33
	USP42
	USP7
	USP9X
	UVSSA
	VEGFA
	VOPP1
	VPS26B
	VPS37B
	VPS37C
	VPS41
	WASF1
	WASF2
	WDPCP
	WDR1
	WDR34
	WDR45B
	WDR5
	WDR70
	WDR82
	WTIP
	XKR3
	XKR8
	XPO6
	XRN2
	YBEY
	YRDC
	YTHDF1
	YY1AP1
	ZBED4
	ZBTB40
	ZC3H18
	ZC3H4
	ZCCHC14
	ZDHHC11
	ZDHHC13
	ZDHHC17
	ZFAND2A
	ZFP62
	ZFPM1
	ZFYVE27
	ZMYND11
	ZNF138
	ZNF148
	ZNF160
	ZNF169
	ZNF180
	ZNF195
	ZNF266
	ZNF276
	ZNF304
	ZNF407
	ZNF43
	ZNF431
	ZNF507
	ZNF512
	ZNF544
	ZNF551
	ZNF562
	ZNF564
	ZNF598
	ZNF638
	ZNF678
	ZNF695
	ZNF696
	ZNF700
	ZNF706
	ZNF718
	ZNF720
	ZNF736
	ZNF75D
	ZNF761
	ZNF787
	ZNF789
	ZNF81
	ZNF84
	ZNRF3

## Sheet: HepG2 transcripts
MATR3_HEPG2	HNRNPM_HEPG2
ABCD3	ABCD3
ACACA	ACACA
ACSF3	ACSF3
ACSL3	ACSL3
ACTN1	ACTN1
ACTN4	ACTN4
ACVR2A	ACVR2A
ADD1	ADD1
ADIPOR2	ADIPOR2
ADK	ADK
AFDN	AFDN
AGAP3	AGAP3
AGFG1	AGFG1
AGPS	AGPS
AIG1	AIG1
AK4	AK4
AKAP1	AKAP1
AKAP13	AKAP13
AKT2	AKT2
ALG13	ALG13
AMBRA1	AMBRA1
AMFR	AMFR
ANKLE2	ANKLE2
ANKRD11	ANKRD11
ANKRD12	ANKRD12
ANKRD17	ANKRD17
ANKRD28	ANKRD28
AP1AR	AP1AR
AP2A2	AP2A2
APLP2	APLP2
ARHGAP17	ARHGAP17
ARHGAP18	ARHGAP18
ARHGAP5	ARHGAP5
ARHGEF12	ARHGEF12
ARID1A	ARID1A
ARSB	ARSB
ASAP2	ASAP2
ASB1	ASB1
ASPH	ASPH
ASXL1	ASXL1
ASXL2	ASXL2
ATF7IP2	ATF7IP2
ATL2	ATL2
ATP7B	ATP7B
ATP9B	ATP9B
ATRN	ATRN
ATXN1	ATXN1
B3GALT2	B3GALT2
B3GNTL1	B3GNTL1
BANP	BANP
BCAR1	BCAR1
BCAR3	BCAR3
BCL6	BCL6
BRD1	BRD1
BRF1	BRF1
C14orf119	C14orf119
C1GALT1	C1GALT1
C3	C3
C7orf50	C7orf50
C9orf129	C9orf129
CAMSAP1	CAMSAP1
CAMTA1	CAMTA1
CCNY	CCNY
CDC7	CDC7
CDH2	CDH2
CDK13	CDK13
CDK5RAP2	CDK5RAP2
CDK6	CDK6
CDYL	CDYL
CELF1	CELF1
CFDP1	CFDP1
CFI	CFI
CHD4	CHD4
CHD6	CHD6
CHD7	CHD7
CHDH	CHDH
CHST15	CHST15
CLASP1	CLASP1
CLK3	CLK3
CMC2	CMC2
CNOT3	CNOT3
CNOT7	CNOT7
CNTF	CNTF
COA1	COA1
COP1	COP1
COQ8A	COQ8A
COX11	COX11
CRCP	CRCP
CREB3L2	CREB3L2
CRIM1	CRIM1
CTNNA1	CTNNA1
CTNNB1	CTNNB1
CTNND1	CTNND1
CTTN	CTTN
CUL3	CUL3
CUX1	CUX1
CYP26B1	CYP26B1
CYP4F3	CYP4F3
D2HGDH	D2HGDH
DGCR8	DGCR8
DHX35	DHX35
DIDO1	DIDO1
DIP2B	DIP2B
DLC1	DLC1
DLG1	DLG1
DNAH14	DNAH14
DNAJC3	DNAJC3
DOCK1	DOCK1
DOCK5	DOCK5
DRC1	DRC1
DRD5	DRD5
DUS4L	DUS4L
DUSP16	DUSP16
DYRK1A	DYRK1A
E2F3	E2F3
EDA	EDA
EHBP1	EHBP1
EHMT1	EHMT1
EIPR1	EIPR1
EP300	EP300
EPB41L2	EPB41L2
EPC2	EPC2
EPN1	EPN1
EPS8	EPS8
ESYT2	ESYT2
EVI5	EVI5
EXOC6B	EXOC6B
EXT1	EXT1
FAF1	FAF1
FAM107B	FAM107B
FAM168B	FAM168B
FAM193A	FAM193A
FANCL	FANCL
FARP2	FARP2
FAT1	FAT1
FBH1	FBH1
FBXL17	FBXL17
FBXL4	FBXL4
FBXO33	FBXO33
FBXO7	FBXO7
FBXW11	FBXW11
FBXW4	FBXW4
FCHSD2	FCHSD2
FGFR1OP	FGFR1OP
FLNB	FLNB
FMNL2	FMNL2
FNDC3A	FNDC3A
FNDC3B	FNDC3B
FOXJ3	FOXJ3
FOXN3	FOXN3
FOXO1	FOXO1
FOXO3	FOXO3
FOXP1	FOXP1
FRAS1	FRAS1
G2E3	G2E3
GAB2	GAB2
GALK2	GALK2
GALNT11	GALNT11
GALNT2	GALNT2
GATAD2B	GATAD2B
GBX2	GBX2
GDI2	GDI2
GDNF	GDNF
GHSR	GHSR
GLMN	GLMN
GMDS	GMDS
GNA12	GNA12
GNA14	GNA14
GNAQ	GNAQ
GPC4	GPC4
GPC6	GPC6
GPHN	GPHN
GPR18	GPR18
GPR22	GPR22
GPR52	GPR52
GRB2	GRB2
GSG1L	GSG1L
HDAC4	HDAC4
HDLBP	HDLBP
HGC6.3	HGC6.3
HIPK2	HIPK2
HIVEP1	HIVEP1
HLF	HLF
HNMT	HNMT
HS2ST1	HS2ST1
HSD17B4	HSD17B4
ILF3	ILF3
IMMP2L	IMMP2L
INSM2	INSM2
IQGAP2	IQGAP2
ITFG1	ITFG1
ITGA2	ITGA2
ITPR2	ITPR2
JMJD1C	JMJD1C
KAAG1	KAAG1
KANK1	KANK1
KANSL1	KANSL1
KCMF1	KCMF1
KCTD3	KCTD3
KDM4C	KDM4C
KDM6A	KDM6A
KIAA0391	KIAA0391
KIF16B	KIF16B
LAMC1	LAMC1
LARP4B	LARP4B
LCOR	LCOR
LEMD3	LEMD3
LHFPL2	LHFPL2
LHFPL5	LHFPL5
LOC100130880	LOC100130880
LOC100287036	LOC100287036
LPIN2	LPIN2
LPP	LPP
LRBA	LRBA
LRMDA	LRMDA
LRP5	LRP5
LRRC1	LRRC1
MAD1L1	MAD1L1
MAFA	MAFA
MAGI1	MAGI1
MAGI3	MAGI3
MAN2A1	MAN2A1
MAP4K3	MAP4K3
MAP4K4	MAP4K4
MAPK6	MAPK6
MATR3	MATR3
MED13	MED13
MEMO1	MEMO1
MERTK	MERTK
MGAT4A	MGAT4A
MGAT5	MGAT5
MIA2	MIA2
MKLN1	MKLN1
MLLT10	MLLT10
MMADHC	MMADHC
MORC2	MORC2
MPP6	MPP6
MROH8	MROH8
MSI2	MSI2
MTG1	MTG1
MTSS1	MTSS1
MTX2	MTX2
N4BP1	N4BP1
NAPB	NAPB
NCKAP1	NCKAP1
NCOA6	NCOA6
NDEL1	NDEL1
NDUFA10	NDUFA10
NDUFAF2	NDUFAF2
NDUFB4	NDUFB4
NDUFB9	NDUFB9
NEDD4L	NEDD4L
NFATC3	NFATC3
NHSL1	NHSL1
NINL	NINL
NKD1	NKD1
NKX2-4	NKX2-4
NOL10	NOL10
NOS1AP	NOS1AP
NPAS2	NPAS2
NPSR1	NPSR1
NRIP1	NRIP1
NSD2	NSD2
NSL1	NSL1
NUBPL	NUBPL
NUTM2B	NUTM2B
OLA1	OLA1
OMG	OMG
ORC4	ORC4
OSMR	OSMR
PAK2	PAK2
PAPSS1	PAPSS1
PARD3	PARD3
PCM1	PCM1
PCNX1	PCNX1
PCSK6	PCSK6
PCSK9	PCSK9
PDE3B	PDE3B
PDE8A	PDE8A
PDIA5	PDIA5
PDLIM1	PDLIM1
PHF21A	PHF21A
PHLPP1	PHLPP1
PHYHIPL	PHYHIPL
PICALM	PICALM
PLXNC1	PLXNC1
POLE4	POLE4
POM121	POM121
PPIL4	PPIL4
PPP1R9A	PPP1R9A
PPP2R2A	PPP2R2A
PPP2R5E	PPP2R5E
PPP4R2	PPP4R2
PPP6R2	PPP6R2
PPP6R3	PPP6R3
PQLC1	PQLC1
PQLC3	PQLC3
PRIM2	PRIM2
PRKAR1B	PRKAR1B
PRKCZ	PRKCZ
PRPF40A	PRPF40A
PRPSAP1	PRPSAP1
PRR4	PRR4
PSMA6	PSMA6
PSMD14	PSMD14
PSMG4	PSMG4
PTCHD4	PTCHD4
PTK2	PTK2
PTPN18	PTPN18
PTPRA	PTPRA
PTPRF	PTPRF
PTPRG	PTPRG
PTPRK	PTPRK
PTTG1IP	PTTG1IP
PXDNL	PXDNL
QKI	QKI
RAB28	RAB28
RAB3GAP1	RAB3GAP1
RANBP9	RANBP9
RAP1GAP	RAP1GAP
RB1CC1	RB1CC1
RBFOX2	RBFOX2
RBM26	RBM26
RBM33	RBM33
RELN	RELN
RERE	RERE
RFFL	RFFL
RGL4	RGL4
RNASET2	RNASET2
RNF213	RNF213
RNF32	RNF32
ROCK2	ROCK2
RPRD1B	RPRD1B
RPS4Y1	RPS4Y1
RPTOR	RPTOR
RRBP1	RRBP1
RREB1	RREB1
RUNX2	RUNX2
RYBP	RYBP
SAMD4A	SAMD4A
SARDH	SARDH
SBF2	SBF2
SCAF11	SCAF11
SCFD1	SCFD1
SDC2	SDC2
SEC14L1	SEC14L1
SESTD1	SESTD1
SETD2	SETD2
SETD4	SETD4
SETD5	SETD5
SH3BP4	SH3BP4
SHANK2	SHANK2
SHPRH	SHPRH
SIAH1	SIAH1
SIK3	SIK3
SKI	SKI
SLC20A2	SLC20A2
SLC22A23	SLC22A23
SLC25A13	SLC25A13
SLC25A37	SLC25A37
SLC26A5	SLC26A5
SLC29A4	SLC29A4
SLC2A9	SLC2A9
SLC38A5	SLC38A5
SLC39A14	SLC39A14
SLC39A9	SLC39A9
SLC5A3	SLC5A3
SLMAP	SLMAP
SMAD3	SMAD3
SMARCA1	SMARCA1
SMCHD1	SMCHD1
SMYD3	SMYD3
SND1	SND1
SNTB1	SNTB1
SNX13	SNX13
SNX25	SNX25
SNX29	SNX29
SNX9	SNX9
SPATA5	SPATA5
SPATS2L	SPATS2L
SPDYA	SPDYA
SPRN	SPRN
SPTBN1	SPTBN1
SRPK2	SRPK2
SS18L1	SS18L1
ST3GAL6	ST3GAL6
STARD13	STARD13
STK24	STK24
STK39	STK39
STT3B	STT3B
SUCLG2	SUCLG2
SYNJ2	SYNJ2
TAOK2	TAOK2
TARBP1	TARBP1
TAS2R14	TAS2R14
TAS2R30	TAS2R30
TAS2R31	TAS2R31
TAS2R4	TAS2R4
TAS2R50	TAS2R50
TBC1D14	TBC1D14
TBC1D22A	TBC1D22A
TBC1D4	TBC1D4
TBC1D5	TBC1D5
TBC1D8	TBC1D8
TBL1XR1	TBL1XR1
TCF12	TCF12
TDRP	TDRP
TEAD1	TEAD1
TENT4A	TENT4A
TET3	TET3
TGFBR3	TGFBR3
THAP2	THAP2
TLK1	TLK1
TMCO3	TMCO3
TMEM131	TMEM131
TMEM135	TMEM135
TMEM178A	TMEM178A
TMEM181	TMEM181
TMEM185B	TMEM185B
TMEM248	TMEM248
TNFRSF21	TNFRSF21
TNKS	TNKS
TNRC18	TNRC18
TNRC6A	TNRC6A
TNRC6B	TNRC6B
TNS3	TNS3
TOMM70	TOMM70
TOP2B	TOP2B
TOX3	TOX3
TRA2B	TRA2B
TRAP1	TRAP1
TRIM24	TRIM24
TRIM71	TRIM71
TRIO	TRIO
TSNARE1	TSNARE1
TTC3	TTC3
U2AF2	U2AF2
UBE2H	UBE2H
UBE2K	UBE2K
UBP1	UBP1
UBR3	UBR3
UCK2	UCK2
UGP2	UGP2
UHRF2	UHRF2
URI1	URI1
USP10	USP10
USP3	USP3
USP31	USP31
USP36	USP36
UTRN	UTRN
VAPB	VAPB
VWA8	VWA8
WAC	WAC
WASF1	WASF1
WDR27	WDR27
WDR35	WDR35
WDR4	WDR4
WWOX	WWOX
WWTR1	WWTR1
XRN2	XRN2
ZAP70	ZAP70
ZBED4	ZBED4
ZCCHC14	ZCCHC14
ZCCHC2	ZCCHC2
ZCCHC7	ZCCHC7
ZDHHC20	ZDHHC20
ZDHHC21	ZDHHC21
ZFAND3	ZFAND3
ZFHX3	ZFHX3
ZHX2	ZHX2
ZMYND11	ZMYND11
ZNF124	ZNF124
ZNF292	ZNF292
ZNF44	ZNF44
ZNF496	ZNF496
ZNF518A	ZNF518A
ZNF609	ZNF609
ZNF638	ZNF638
ZNF644	ZNF644
ZNF680	ZNF680
ZNF750	ZNF750
ZNF780A	ZNF780A
ZNF780B	ZNF780B
ZNF782	ZNF782
ZNF860	ZNF860
ZNRF1	ZNRF1
ZNRF3	ZNRF3
ZRANB1	ZRANB1
ZZZ3	ZZZ3
AACS	ACSS1
AADAT	ADAM8
AAR2	ADGRB3
ABCA1	ADI1
ABCB1	AGAP1
ABCC1	AGO2
ABCC2	AGPAT3
ABCC6	AHCTF1
ABCD1	AKAP8
ABCG5	ANGPT2
ABCG8	ANKRD10
ABHD10	ANKRD13D
ABHD17A	ANKRD61
ABHD2	AP3D1
ABI1	APLF
ABL2	ARAP1
ABLIM1	ARF1
ABTB2	ARHGEF7
ACAD9	ASAP1
ACADSB	ASPSCR1
ACAP2	ATAD3B
ACAT2	ATM
ACKR4	ATRX
ACP1	AXIN1
ACSL5	AXIN2
ACSS2	BACH1
ACTG2	BAZ1B
ACTL10	BCAT1
ACTL7A	BCLAF1
ACTR10	BCR
ACVR1	BIRC6
ACYP1	BRD2
ACYP2	BRD3
ADAM32	BRD4
ADAT2	BRD9
ADCY9	BSG
ADGRF3	C16orf72
ADGRG6	CABIN1
ADGRL2	CANX
ADNP2	CARHSP1
AEBP2	CBFA2T2
AFF1	CC2D1B
AFF4	CCDC96
AFG1L	CCNL1
AGMAT	CD8A
AGO3	CDC25C
AGTPBP1	CDK7
AHCYL2	CENPM
AHDC1	CHPT1
AHNAK	CLASRP
AKR1A1	CLMN
ALCAM	CNIH1
ALKBH1	CNKSR3
ALKBH3	CNOT8
ALOX12	COPS7B
ALPP	CPNE1
ALS2	CRIP2
AMBP	CRISPLD2
AMD1	CRTC1
AMDHD2	CRTC2
AMIGO3	CSNK1A1
ANAPC10	CSNK1D
ANGPTL1	CTBP1
ANGPTL3	CTPS1
ANKDD1B	CUL4A
ANKRD53	CYFIP1
ANKS1A	DAZAP1
ANO6	DCTN5
ANPEP	DDI2
ANXA5	DDX3X
AP2B1	DEPDC1B
AP5M1	DGUOK
APBB2	DHFR
APMAP	DICER1
APOA1	DIP2C
APOL2	DISC1
APTX	DLGAP4
ARFGEF1	DNAJA2
ARFGEF2	DNAJB6
ARFIP1	DNAJC15
ARHGAP12	DNAJC5
ARHGAP15	DOT1L
ARHGAP21	DPP7
ARHGAP26	DSTN
ARHGAP29	DTYMK
ARHGAP32	DYSF
ARHGEF10L	EDEM1
ARHGEF16	EIF3B
ARHGEF18	EIF4B
ARHGEF28	EIF4G3
ARID2	ENAH
ARID4A	EPAS1
ARID5B	ERCC3
ARIH1	EVPL
ARL15	FAM131A
ARL17B	FAM156A
ARL8B	FAM208B
ARMC8	FAM20C
ARMC9	FBXO46
ARMCX5	FEZ2
ARMCX5-GPRASP2	FOXK1
ARSD	FOXK2
ARSG	FOXRED1
ARTN	FRS2
ARV1	GAL3ST2
ASB3	GBF1
ASCC2	GET4
ASCC3	GIPC2
ASF1A	GLUL
ASPM	GNB1
ASPRV1	GOLGA3
ASTN2	GPR146
ATAD2B	GSPT1
ATE1	GTF2I
ATG12	GUK1
ATG14	H6PD
ATG16L1	HACD3
ATG4B	HAGH
ATP11A	HECTD1
ATP13A3	HERC2
ATP2B1	HGFAC
ATP6V1H	HMGCR
ATXN10	HMGCS1
ATXN7L1	HNRNPK
AUH	HNRNPLL
B3GNT2	HNRNPM
B4GALT6	IBTK
BAG4	IDI1
BARD1	IGF2BP2
BBS9	IGF2BP3
BBX	IGF2R
BCKDHB	INPP5A
BCL2L11	IP6K2
BICC1	IRF2
BIRC2	IZUMO4
BLCAP	JAG1
BLZF1	KCNAB2
BMP8A	KDM3A
BMPR1A	KHDRBS1
BMS1	KIAA1191
BMT2	KLF13
BPHL	KLHDC4
BRAF	KMT5B
BRD7	L3MBTL4
BRIP1	LARP1
BRPF3	LDAH
BRWD3	LENG9
BSDC1	LETM1
BTAF1	LRP5L
BTBD10	LRPAP1
BTBD11	LRRC46
BTBD3	LRRC8D
BTBD7	LSS
BUD23	LUZP2
C11orf80	MAP3K1
C16orf87	MAPRE1
C17orf64	MBP
C1orf131	MBTPS1
C1orf146	MDM2
C1orf229	MED13L
C1QTNF3	MGAT1
C20orf194	MGMT
C2orf42	MLEC
C2orf48	MOCS1
C2orf88	MON1B
C3orf35	MORF4L1
C5	MPG
C6orf89	MRPL14
C9orf147	MRPL33
CACNB3	MRPS18A
CACNG1	MTG2
CADM1	MTHFD1L
CADPS2	MTHFSD
CALML4	MTMR9
CAMK2D	MTNR1A
CAMKK2	MTR
CAMKMT	MTUS1
CAPRIN2	MUC6
CAPZA1	MXRA7
CAPZA2	N4BP2L2
CAVIN2	NACC1
CBLB	NAP1L4
CCDC141	NAT10
CCDC15	NAXD
CCDC58	NCAPG2
CCDC6	NCOR1
CCDC77	NDST1
CCDC82	NDUFAB1
CCDC90B	NDUFS6
CCDC93	NEK11
CCNI	NFE2L2
CCNYL1	NFIA
CCSAP	NFIX
CCSER2	NOP58
CCT7	NUDT3
CD164	OGA
CD2AP	OGT
CD46	ORAI1
CDC14B	OSBPL2
CDC42SE2	PABPC4
CDK17	PAFAH1B1
CDK5RAP1	PAM16
CDK8	PANK2
CDKAL1	PARL
CDKL4	PCGF3
CDKL5	PCMTD2
CDS2	PDCD2L
CEACAM1	PDCD6
CEBPD	PDSS2
CEMP1	PEG10
CENPE	PEG3
CENPK	PEX26
CENPU	PHF11
CEP120	PHF2
CEP164	PHGDH
CEP170	PIGV
CEP192	PIP4K2B
CFAP298	PLA2G2E
CFAP36	PLCB1
CHCHD3	PLCG1
CHCHD6	PLLP
CHD1L	PNRC1
CHD3	POLR2B
CHD9	PPFIA1
CHEK1	PPIL2
CHM	PRAM1
CHMP4B	PRPF6
CHMP7	PRRC2B
CHN2	PSKH1
CHST13	PSMA7
CHST9	PTBP1
CHSY1	PTPN4
CIC	PTPRN2
CIR1	QPRT
CKB	QRICH2
CLASP2	R3HDM2
CLCC1	RAB7A
CLCN1	RAC1
CLDN20	RANBP10
CLEC18B	RBM19
CLEC2D	RCL1
CMC1	RGS12
CMIP	RGS3
CMTM7	RHBDF2
CMTM8	RPL13
CMYA5	RPL22
CNNM2	RPP14
CNOT2	RPRD2
CNOT4	RPS15A
CNP	RPS7
COA6	RPS9
COG2	S100A13
COG7	SAFB2
COL10A1	SBNO2
COL18A1	SCAF8
COL4A3BP	SCAP
COMMD10	SCCPDH
CORO1C	SCML1
COX18	SEPSECS
COX6C	SETX
COX7A2L	SFT2D1
CPD	SGTA
CPLX4	SH2B3
CPQ	SH3TC1
CPSF6	SHH
CRIPAK	SIK1
CRLS1	SIN3B
CSGALNACT1	SIRT5
CSNK1E	SKP1
CSRNP2	SLC12A8
CST7	SLC38A10
CTAGE9	SLC38A8
CTDSPL	SLC7A11
CTDSPL2	SLIRP
CTNNAL1	SMCO4
CTNNBIP1	SNAP47
CTNNBL1	SNN
CTSL	SNORC
CUL1	SNRK
CUL5	SOCS6
CWC22	SOCS7
CWC27	SOD2
CXADR	SORT1
CYB5A	SP3
CYB5R2	SPDEF
CYP19A1	SPG7
CYP26C1	SPON2
CYP27A1	SPRED2
CYP2J2	SPTSSA
CYP2R1	SRCIN1
CYP4F12	SSH3
CYP51A1	SSU72
CYTH1	ST14
DAB2IP	STAG1
DAD1	STAU1
DAP	SUB1
DAPK1	SUN1
DARS	SYCP2L
DBNL	TACC1
DCAF5	TAOK1
DCBLD2	TBC1D2B
DCTN4	TCF7L2
DCUN1D4	TENT2
DDB2	TERT
DDX18	TEX22
DDX19B	TFDP1
DDX24	TLE1
DDX3Y	TMBIM6
DDX42	TMEM160
DDX5	TMEM80
DECR2	TRNT1
DEFB131B	TTC39B
DEK	TXLNA
DENND1A	UBAP1
DENND4A	UBE2D3
DERA	UBE2G2
DERL1	UBE2I
DGKD	UBE2J2
DHCR24	UBE2L3
DHRS12	UBN1
DHRS2	UCKL1
DIAPH1	UGT2B7
DIS3	ULK2
DIS3L2	URGCP-MRPS24
DLX6	USP1
DMRTA2	USP22
DMTF1	USP7
DNAJB12	VAPA
DNAJB4	VAV2
DNAJC25	VEGFA
DNHD1	VPS13B
DOCK4	WDR37
DOCK7	WDR45B
DPY19L1	WDR5
DPYSL2	WDR82
DROSHA	WNK2
DSE	WTIP
DST	XPR1
DTL	XRCC3
DTNA	YBX3
DYM	YEATS2
DYNC1I2	YWHAG
DYNLRB1	YY1AP1
DYNLRB2	ZC3H4
E2F5	ZFAND2A
ECHDC1	ZFYVE27
ECPAS	ZNF117
EEA1	ZNF148
EEF1AKMT3	ZNF266
EEPD1	ZNF277
EFCAB11	ZNF444
EFCAB9	ZNF512
EFTUD2	ZNF562
EGFR	ZNF605
EGLN1	ZNF746
EIF1AX	ZNF787
EIF2AK3	ZXDC
EIF2B2
EIF5A
ELF2
ELK4
ELOVL6
ELP3
EMILIN2
EMILIN3
EML6
ENOSF1
ENPP3
ENTPD5
EPB41L5
EPDR1
EPHX2
EPS15
EPS15L1
ERMP1
ESPNL
ETAA1
ETFB
ETNK1
ETV6
EVA1A
EVL
EYA3
EZH2
F3
FAM102A
FAM104A
FAM120AOS
FAM120C
FAM122A
FAM126B
FAM133B
FAM13A
FAM160A1
FAM161B
FAM168A
FAM171A1
FAM172A
FAM177A1
FAM184A
FAM196A
FAM206A
FAM25A
FAM69A
FAM83C
FANCC
FANCI
FARS2
FARSB
FASTKD5
FBLL1
FBXO11
FBXO21
FBXO34
FBXO8
FBXW2
FDFT1
FEM1C
FER
FERMT2
FGF16
FGF7
FGL2
FHIT
FIGN
FILIP1L
FKBP11
FKBP1B
FKBP4
FKBP9
FLRT1
FMO5
FNBP1L
FNIP1
FNIP2
FNTA
FOXA1
FOXC1
FOXN2
FOXRED2
FREM1
FRMD3
FRRS1
FRYL
FRZB
FSD1L
FTO
FUCA2
GAA
GABRE
GALE
GATA4
GATAD2A
GBE1
GCA
GCC2
GCFC2
GCLC
GCNT2
GDF11
GDF7
GFRA4
GHRH
GIGYF2
GINS1
GLDN
GLG1
GLRX3
GLS
GMCL1
GMPR
GNB5
GNRH1
GNRH2
GOLGB1
GOLIM4
GOSR1
GOT1
GP5
GPALPP1
GPBP1
GPC3
GPER1
GPHB5
GPR143
GPR151
GPR35
GPR75
GPR75-ASB3
GPR88
GRAMD2A
GRAMD2B
GRB7
GREB1
GRHL1
GRIPAP1
GSK3B
GSN
GSR
GTDC1
GTF2B
GTF2F2
GTPBP10
GTPBP2
GTPBP4
GTSE1
GTSF1L
GUCA2A
GZF1
H2AFX
HABP4
HACD2
HACE1
HADH
HADHB
HAUS1
HBP1
HBS1L
HDHD2
HERPUD2
HFM1
HGD
HIBCH
HIF1A
HILPDA
HIVEP2
HJURP
HK2
HKR1
HMBOX1
HNF4G
HNRNPR
HOMER1
HOOK1
HPCAL1
HS3ST5
HS6ST1
HSD17B12
HSD17B13
HSD17B2
HSF2
HSPB1
HUS1B
IDS
IER5L
IGF2BP1
IL18BP
IL1R1
IL4R
IMMP1L
IMPAD1
IMPG2
INIP
INPP4A
INPP5F
INSIG2
INSM1
INVS
IPO13
IQCB1
ISM1
IST1
ITGB1
ITGB5
ITM2C
JRK
KANSL3
KBTBD2
KCNC1
KCND1
KCNE5
KCNK9
KCNMB4
KCNS2
KCTD10
KCTD18
KDM4A
KDM4B
KDM5D
KDM6B
KDM7A
KIAA0232
KIAA0319
KIAA0319L
KIAA0895
KIAA1468
KIAA1958
KIDINS220
KIF13A
KIF21A
KIF5B
KIFC3
KLHDC10
KLHL14
KLHL26
KLHL32
KLHL8
KMT2A
KMT2E
KPNA5
KRIT1
KTN1
LACC1
LAMP2
LANCL1
LAPTM4A
LARGE1
LARS
LARS2
LATS2
LCLAT1
LCORL
LDLR
LENG8
LGR5
LIMS1
LIN7B
LIPA
LIPT1
LMAN1
LMAN2L
LMBR1
LMO7
LNPK
LNX2
LOC100129940
LOC100506388
LOC101927322
LOC101928436
LONRF3
LOXL3
LRCH1
LRP1
LRP2BP
LRPPRC
LRRC4
LRRC40
LRRC69
LRRC70
LRRC8B
LRRFIP1
LRRN3
LRRTM4
LRTM2
LSM14A
LTV1
LUC7L2
MAB21L2
MACF1
MAF
MALRD1
MAMDC2
MAN1A1
MANBA
MAOA
MAP3K13
MAP3K2
MAP3K4
MAP3K7
MAP4
MAPK1
MAPK13
MAPK8
MAPKAPK2
MARK2
MARK3
MARK4
MAST2
MASTL
MAU2
MAZ
MBNL2
MBTD1
MCCC2
MCF2
MCFD2
MCMDC2
MECP2
MED14OS
MEF2A
MEGF8
MESP2
METAP1D
METTL15
METTL21A
METTL4
METTL8
MFSD14A
MGST2
MICA
MIER3
MINDY3
MINK1
MINPP1
MIPOL1
MKL1
MKL2
MKNK1
MLH3
MLNR
MMP15
MMS22L
MNAT1
MND1
MOCS2
MPC2
MPHOSPH6
MPP5
MPZL1
MREG
MRM3
MRNIP
MRPL1
MRPL19
MRPL37
MRPS21
MRPS22
MRPS28
MRPS5
MSANTD1
MTAP
MTERF2
MTF2
MTHFS
MTM1
MTMR10
MTMR2
MTRR
MTSS1L
MVB12B
MX2
MYADM
MYCBP2
MYH10
MYL9
MYLK
MYO1B
MYO1E
MYO6
MYSM1
N4BP2L1
NAA35
NAA38
NACA
NADK
NADK2
NAP1L1
NAT8
NBAS
NBPF10
NCEH1
NCK1
NCOA3
NCOA5
NCR3LG1
NDE1
NDRG1
NDUFAF8
NDUFC1
NDUFS4
NEDD4
NEK1
NEK7
NELFA
NEPRO
NET1
NEU3
NF1
NFAT5
NFATC1
NFX1
NGLY1
NIPBL
NIPSNAP2
NLGN3
NLGN4Y
NME9
NPEPL1
NPLOC4
NR1H4
NR2C1
NR5A1
NRBF2
NRDC
NRSN1
NSFL1C
NSMCE2
NSUN6
NUDCD3
NUDT5
NUF2
NUFIP1
NUP35
NUP54
NUP93
NUTM2A
NXPH3
OAZ2
OCA2
OCSTAMP
OGFOD1
OLFML2B
ONECUT1
ONECUT2
OPHN1
OPN5
ORMDL1
OSBPL3
OSBPL9
OTUD3
OXER1
OXR1
PACRG
PACSIN2
PAH
PANK1
PAQR3
PAQR5
PARD3B
PARN
PARP12
PARP4
PAWR
PC
PCCA
PCMTD1
PDCD10
PDCD6IP
PDE4D
PDHX
PDK1
PDLIM5
PDLIM7
PDS5A
PDS5B
PDZK1
PEF1
PFDN1
PFKFB1
PFN2
PGGT1B
PGM3
PHACTR2
PHACTR4
PHC2
PHF14
PHF20
PHF3
PHKA2
PHKB
PHLDB3
PHOSPHO2
PHTF1
PHYKPL
PIAS1
PIH1D2
PIK3C3
PIK3CA
PIK3CB
PIKFYVE
PIN4
PIP5K1C
PITPNM3
PKP4
PLA2G12A
PLA2G12B
PLA2G4C
PLAG1
PLCB4
PLD1
PLEKHA1
PLEKHA5
PLEKHA7
PLEKHB2
PLEKHF2
PLPPR1
PLSCR4
PLXDC2
PLXNB1
PMF1-BGLAP
POLR1B
POLR3E
POMZP3
PON3
POU2F1
POU4F1
POU5F2
PPA2
PPARD
PPARG
PPARGC1A
PPCDC
PPIG
PPM1A
PPM1H
PPP1R12B
PPP1R12C
PPP1R13L
PPP2R5A
PPP3R1
PPP4R1
PPP4R3A
PRAG1
PRDM2
PRKACB
PRKAR1A
PRKCA
PRMT7
PROS1
PROX1
PRRC1
PRRC2C
PRSS47
PRSS48
PRTG
PSMA1
PSMA4
PSMB1
PSMB7
PSMC2
PSMD13
PTBP2
PTEN
PTGER1
PTH1R
PTMS
PTPN1
PTPN2
PTPN3
PTPRM
PTPRO
PTPRS
PTRHD1
PUM1
PUM2
PUS10
PWP1
PXN
PYM1
QSER1
R3HCC1L
R3HDM1
RAB21
RAB3GAP2
RAB43
RAB4A
RAB5B
RABGAP1L
RABGEF1
RAD18
RAD23B
RAD50
RAD51B
RALA
RALGAPA2
RALGAPB
RALGPS2
RAPGEF5
RAPGEF6
RAPH1
RARS2
RASA1
RASA2
RASL11B
RASSF2
RB1
RBM34
RBM4
RBM41
RBM44
RBM6
RBPJ
RC3H1
RCOR1
RCOR3
RDH10
REEP5
REL
REPS1
REV1
RFC3
RFX3
RFX7
RGMA
RGS5
RHOBTB1
RIC1
RICTOR
RNF103
RNF113B
RNF114
RNF13
RNF146
RNF169
RNF19A
RNF2
RNF214
RNF220
RNF43
RNGTT
RNPEP
ROBO1
ROCK1
RPA1
RPAIN
RPAP2
RPE
RPL31
RPRD1A
RPS27A
RPS6KA2
RPS6KA3
RPS6KB1
RPS6KC1
RRM1
RSF1
RSRC1
RTN4
RUVBL1
RYK
S100PBP
SAMD4B
SAMM50
SAR1A
SAR1B
SART3
SATL1
SAYSD1
SBF1
SCARB1
SCD
SCD5
SCFD2
SCG5
SCGB3A1
SCLT1
SCLY
SCMH1
SCN1A
SCYL2
SDCBP2
SDCCAG8
SDHAF2
SDHAF4
SDK1
SEC22A
SEC22C
SEC24D
SEC63
SEH1L
SELENOF
SELENOO
SEMA4F
SERGEF
SETD3
SF3B1
SF3B4
SFRP5
SFT2D3
SFXN5
SGCE
SGK494
SGMS1
SGTB
SH2B2
SH3BGRL2
SH3KBP1
SH3RF1
SHBG
SHLD2
SHQ1
SIK2
SIPA1L1
SLAIN2
SLC13A3
SLC13A5
SLC19A1
SLC19A2
SLC22A13
SLC22A16
SLC22A3
SLC22A9
SLC23A2
SLC25A26
SLC25A33
SLC25A40
SLC25A44
SLC25A51
SLC2A13
SLC2A14
SLC30A6
SLC30A7
SLC35G2
SLC37A4
SLC38A1
SLC39A10
SLC39A11
SLC44A1
SLC7A1
SLC7A2
SLTM
SLX4IP
SMAD2
SMAD4
SMARCAD1
SMARCB1
SMC5
SMC6
SMG6
SMG7
SMIM26
SMLR1
SMOC1
SMURF1
SMYD2
SMYD5
SNU13
SNX10
SNX14
SNX27
SNX30
SOAT1
SOCS5
SORBS1
SORBS2
SORL1
SOS1
SOX13
SOX5
SP100
SPAG16
SPECC1L
SPG11
SPIDR
SPIN1
SPOCK2
SPOPL
SPPL2A
SPPL2B
SPPL3
SPRED1
SPRY1
SPRY3
SPTLC3
SQLE
SRBD1
SRD5A1
SREBF2
SRPK1
SRPRB
SSPN
SSR3
ST3GAL2
ST6GAL1
ST6GALNAC6
STAM
STAU2
STK17A
STK3
STK33
STK38L
STK4
STOML3
STPG4
STRBP
STX16
STX17
STX19
STX8
STXBP2
STXBP3
STXBP4
STXBP6
SUCLG1
SUGCT
SUMO1
SUMO4
SUPT4H1
SUPT6H
SUSD1
SUSD2
SUV39H2
SVIP
TAB2
TAB3
TACR1
TAF11
TAF2
TAF3
TAMM41
TANK
TAS2R13
TAS2R3
TAS2R43
TASP1
TATDN2
TBC1D8B
TBC1D9
TBCA
TBK1
TBR1
TCAF1
TCEA1
TCF20
TCF25
TDP2
TDRD7
TEAD4
TEX10
TEX2
TEX261
TFCP2
TFDP2
TFPI
TG
TGFB2
TGFB3
TGFBR2
TGOLN2
THAP6
THEM4
THTPA
TIAF1
TICRR
TIMP3
TJAP1
TJP1
TJP2
TLK2
TM9SF4
TMCC1
TMED3
TMED5
TMEM117
TMEM140
TMEM14B
TMEM161B
TMEM165
TMEM170B
TMEM200B
TMEM200C
TMEM236
TMEM242
TMEM243
TMEM245
TMEM263
TMEM45B
TMEM63B
TMEM8B
TMEM9B
TMF1
TNFAIP8L3
TNFRSF10D
TNFSF14
TNIK
TNIP1
TNPO3
TNRC6C
TOM1L1
TOP1
TOP2A
TP53BP2
TRAK1
TRAM2
TRIM26
TRIM33
TRIM44
TRIP11
TRIP12
TRIQK
TRMT11
TRMT5
TRPC4AP
TRPM4
TSC22D1
TSFM
TSGA10
TSPAN9
TSPYL1
TSPYL6
TTBK2
TTC17
TTC28
TTC30B
TTC6
TTI1
TTLL5
TUBGCP3
TVP23B
TXNRD3NB
TYW3
UBA1
UBA6
UBAC2
UBE2E1
UBE2F
UBE3A
UBE3D
UBE4B
UBL3
UBR4
UBTD1
UCHL3
UCHL5
UFSP1
UGCG
UGGT1
UGGT2
UGT2A3
UMAD1
UNC119B
UNC5CL
UNK
UQCC1
USO1
USP13
USP24
USP25
USP40
USP47
USP9X
UXS1
VCP
VCPKMT
VEZT
VKORC1L1
VMP1
VPS36
VPS39
VPS53
VPS54
VPS8
VRK2
VSNL1
WASF3
WASHC3
WDPCP
WDR20
WDR5B
WDR70
WDSUB1
WIPI2
WISP1
WNT11
WTAP
WWC2
WWP1
XPO6
XRN1
XRRA1
XXYLT1
YARS2
YIPF6
YLPM1
YTHDC2
ZADH2
ZBED6
ZBTB2
ZBTB20
ZBTB43
ZC2HC1B
ZC3H14
ZC3H15
ZC3H7A
ZDHHC14
ZDHHC7
ZEB1
ZFAND6
ZFHX2
ZFR
ZFX
ZFYVE16
ZMAT3
ZMIZ1
ZNF10
ZNF12
ZNF133
ZNF140
ZNF160
ZNF189
ZNF235
ZNF236
ZNF251
ZNF26
ZNF267
ZNF275
ZNF282
ZNF283
ZNF326
ZNF330
ZNF337
ZNF384
ZNF407
ZNF430
ZNF445
ZNF460
ZNF507
ZNF527
ZNF529
ZNF554
ZNF557
ZNF577
ZNF579
ZNF655
ZNF704
ZNF720
ZNF772
ZNF777
ZNF8
ZRANB3
ZSCAN5A
ZSCAN9
ZSWIM5
ZSWIM7
