# Supplementary material for: RNA-recognition motif in Matrin-3 mediates neurodegeneration through interaction with hnRNPM
Source: Acta Neuropathol Commun. 2020 Aug 18;8:138. doi: 10.1186/s40478-020-01021-5 (PMC7437177; doi:10.1186/s40478-020-01021-5)
Supplement: Supplementary file 6 — Additional file 6: Table S4. Top 20 unique GO:Biological Process terms for MATR3 and hnRNPM shared transcriptomic targets in K562 and HepG2 cells. [file 40478_2020_1021_MOESM6_ESM.xlsx]

## Sheet: K562 GO Biological Process
Category	ID	Name	Source	p-value		q-value Bonferroni	q-value FDR B&H	q-value FDR B&Y	Hit Count in Query List	Hit Count in Genome	Hit in Query List
GO: Biological Process	GO:0016570	histone modification		2.801e-10	9.55269	1.707e-06	8.533e-07	7.929e-06	41	491	ASXL1,PHF20,JADE1,EZH2,MECP2,WAC,KMT2C,SCML2,KMT2A,CDYL,KDM6A,NIPBL,SMYD3,USP36,NSD2,NELFA,SKI,SKP1,MIER1,YEATS2,SETD2,KANSL1,ZNF451,BRD7,NCOA1,PRKCB,CTNNB1,MAPK8,SART3,EPC2,BCL6,KMT2E,JAK2,RCOR1,MAP3K7,RBBP5,TBL1XR1,JMJD1C,RYBP,SETD5,EHMT1
GO: Biological Process	GO:0051276	chromosome organization		4.716e-10	9.32643	2.873e-06	9.578e-07	8.9e-06	75	1287	ASXL1,ABL1,PHF20,CENPE,JADE1,ARID1A,EZH2,MECP2,ZRANB3,MAP3K4,WAC,CDC45,KMT2C,SCML2,SHPRH,KMT2A,CDYL,KDM6A,NIPBL,SMYD3,USP36,CUL3,NSD2,NELFA,POLE,NEK7,CHD9,NSL1,XRCC3,NSMCE2,SKI,SKP1,MIER1,YEATS2,SETD2,KANSL1,SCMH1,IGHMBP2,ZNF451,SS18L1,BRD7,NCOA1,GINS2,PRKCB,TNKS,MAPK1,CTNNB1,MAPK8,SART3,EPC2,BCL6,KMT2E,NCAPG2,JAK2,RCOR1,TLK1,SMG7,PDS5A,MAP3K7,TAL1,DEK,TENT4A,RBBP5,SMCHD1,CEP192,ZMIZ1,NR3C1,TBL1X…
GO: Biological Process	GO:0009790	embryo development		1.651e-07	6.78225	0.001006	6.706e-05	0.0006232	67	1263	ABL1,MAN2A1,ACVR1,SSBP3,ARID1A,MECP2,KIDINS220,WNT16,KMT2A,DHX35,KDM6A,NIPBL,ROCK2,CUL3,TRA2B,POLE,WNT11,SHH,AMBRA1,RICTOR,SKI,CR1L,SETD2,CELF1,ANKRD11,NCOA1,MAPK1,CTNNB1,INVS,GATAD2A,NCKAP1,INTS1,ITGB1,GDNF,NCAPG2,STK3,ALDH1A2,NDEL1,ST8SIA6,DLG1,TWSG1,GNAQ,MAP3K7,TAL1,POFUT2,CNOT2,RAD51B,SH2B3,RTN4,ROR2,GRB2,LMBR1,WDR60,ZMIZ1,RUNX2,THOC2,PTPN18,CERT1,TBL1XR1,ZFPM2,GLMN,CMIP,TJP1,PAFAH1B1,EHMT1,R…
GO: Biological Process	GO:0051726	regulation of cell cycle		3.543e-06	5.45063	0.02159	0.0006964	0.006471	64	1295	GTPBP4,CCDC8,ABL1,CENPE,JADE1,EZH2,MECP2,RPRD1B,WAC,CDC45,CNOT7,NIPBL,ROCK2,CUL3,CUL1,FNTA,NEK7,BIRC2,HBP1,YTHDC2,XRCC3,NSMCE2,SKP1,CDC14A,CRY1,SETD2,SND1,CDK13,BRD7,ANKRD17,PRKAR2B,TNKS,CTNNB1,MAPK8,KIF13A,PSMA1,PSMD13,BCL6,KMT2E,ITGB1,CCNY,RRAGC,NEK1,DLG1,ADAM17,TAL1,CNOT2,DYNC1H1,RAD51B,TTC28,E2F3,CEP192,NUP214,FGFR1OP,RYBP,AKAP9,RNF4,PAFAH1B1,EIF4G1,EHMT1,TOP2B,PCM1,TP53BP2,CDK6
GO: Biological Process	GO:0043547	positive regulation of GTPase activity		4.787e-06	5.31994	0.02916	0.0008578	0.007971	29	416	NET1,CORO1C,EZH2,PICALM,AGFG1,AFDN,SNX9,SMAP2,ARHGAP21,RIC1,AGAP3,WNT11,DENND1A,ARFGAP2,USP6NL,RAPGEF6,TBC1D5,ADGRB3,ITGB1,GDI2,SNX13,EVI5,NDEL1,RABGAP1L,GNAQ,ARHGEF12,ARHGAP17,FAM13A,ARHGAP12
GO: Biological Process	GO:0061028	establishment of endothelial barrier		7.619e-06	5.1181	0.04642	0.001132	0.01052	9	50	AFDN,ROCK2,CTNNB1,RAPGEF6,RTN4,TJP1,ROCK1,AKAP11,CLDN5
GO: Biological Process	GO:0048285	organelle fission		8.119e-06	5.0905	0.04947	0.001178	0.01094	63	1301	CCDC8,ABL1,CLTCL1,CENPE,JADE1,ACVR1,EZH2,MECP2,CDC45,CNOT7,SNX9,NIPBL,ROCK2,CUL3,CUL1,POLE,NEK7,NSL1,YTHDC2,XRCC3,NSMCE2,SKP1,CDC14A,PPP2R2A,SETD2,CDK13,BRD7,ANKRD17,PRKAR2B,PRKCB,TNKS,CTNNB1,PSMA1,TMEM135,PSMD13,BCL6,KMT2E,ANKLE2,ITGB1,CCNY,NDEL1,DLG1,PDS5A,ADAM17,KIF2A,TAL1,CNOT2,DYNC1H1,RAD51B,TTC28,TENT4A,CEP192,NUP214,FGFR1OP,ORC4,AKAP9,PAFAH1B1,EIF4G1,EXO1,ROCK1,TOP2B,PCM1,CDK6
GO: Biological Process	GO:0046785	microtubule polymerization		1.832e-05	4.73707	0.1116	0.002146	0.01994	11	84	ABL1,MECP2,FGF13,CAMSAP1,SLAIN2,MAPK8,NDEL1,RANBP9,DYRK1A,CEP192,AKAP9
GO: Biological Process	GO:2000017	positive regulation of determination of dorsal identity		2.117e-05	4.67428	0.129	0.002263	0.02103	3	3	ACVR1,CTNNB1,MAPK8
GO: Biological Process	GO:0045597	positive regulation of cell differentiation		2.254e-05	4.64705	0.1373	0.002346	0.0218	57	1177	DLG5,ABL1,CEBPD,MAN2A1,NET1,CD46,ACVR1,RREB1,EZH2,MECP2,PICALM,SCGB3A1,KIDINS220,AFDN,QKI,SUCO,NIPBL,CNTF,CREB3L2,FNDC3B,TRIM58,SH3GL3,DBNL,SHH,PPARD,ZAP70,SS18L1,NCOA1,CTNNB1,MAPK6,MAPK8,CUX1,ZNF609,BCL6,ITGB1,GDNF,PTK2,STK3,JAK2,RCOR1,NDEL1,ADAM17,TAL1,TCF4,TCF12,RTN4,ROR2,SMURF1,ZMIZ1,NR3C1,RUNX2,PLXNC1,PAFAH1B1,EIF4G1,AKAP11,CLDN5,MARK2
GO: Biological Process	GO:0022008	neurogenesis		2.31e-05	4.63639	0.1408	0.002346	0.0218	81	1867	VAPA,SPRY3,DLG5,GLDN,ABL1,MAN2A1,LRTM2,DTNBP1,EZH2,MECP2,PICALM,KIDINS220,UBE3A,WNT16,UGCG,AFDN,FGF13,FLRT1,CAMSAP1,SCLT1,QKI,NIPBL,TENT2,CNTF,CREB3L2,ROCK2,LRP12,SH3GL3,WNT11,DBNL,ADNP2,SHH,SKI,PPP3R1,IGHMBP2,SS18L1,SLIT1,NCOA1,MAPK1,CTNNB1,MAPK6,MAPK8,CUX1,ZNF609,NCKAP1,ADGRB3,BCL6,ITGB1,GDNF,PTK2,GAB2,JAK2,ALDH1A2,NDEL1,ADAM17,GNAQ,TAL1,PCSK9,TCF4,WASL,TCF12,RTN4,ROR2,RANBP9,SMURF1,GRB2,GRB10,…
GO: Biological Process	GO:0043161	proteasomal protein ubiquitination		2.644e-05	4.57774	0.1611	0.002557	0.02376	28	432	WAC,UBE2H,UBE3A,AGAP3,CUL3,CUL1,OTUD5,SHH,BIRC2,SKP1,NPLOC4,PPP2R5C,CTNNB1,EDEM1,MAPK8,PSMA1,PSMD13,RNF217,FBXL4,HERC2,SMURF1,TBL1XR1,FAF1,STT3B,RYBP,GLMN,RNF4,ZNRF1
GO: Biological Process	GO:0051640	organelle localization		3.2e-05	4.49485	0.195	0.002959	0.02749	48	945	VAPB,CENPE,DTNBP1,TFG,MECP2,PICALM,ESYT2,SCLT1,ARHGAP21,CUL3,CDC42BPA,TRIM58,AP3M1,CDC14A,ARFGAP2,GALNT11,SLIT1,PRKAR2B,CTNNB1,KIF13A,USP6NL,RAB8B,TBC1D5,DRC1,PTK2,GAB2,EVI5,NEK1,NDEL1,STXBP2,SYNJ2,ANKRD28,DLG1,DYNC1H1,WASL,WDR60,CEP192,FGFR1OP,LRPPRC,AKAP9,ARL8B,PAFAH1B1,TRAPPC10,MARK2,DCTN4,PDCD10,PCM1,PPP6R3
GO: Biological Process	GO:0080135	regulation of cellular response to stress		3.489e-05	4.4573	0.2126	0.003126	0.02905	43	815	ABL1,PDE8A,MAPKAPK2,DTNBP1,SLC7A11,MAP3K4,NUP54,WNT16,CNTF,ROCK2,NSD2,DBNL,MAGI3,POM121C,NUP35,CRY1,SETD2,MAPK1,CTNNB1,EDEM1,PSAP,BCL6,RB1CC1,STK3,NEK1,POM121,NDEL1,DLG1,ADAM17,MAP3K7,DEK,PTTG1IP,SMCHD1,RTN4,ROR2,DYRK1A,NUP214,RNF146,PAFAH1B1,EIF4G1,PDCD10,TOP2B,CDK6
GO: Biological Process	GO:0046467	membrane lipid biosynthetic process		4.059e-05	4.39158	0.2473	0.003388	0.03148	14	143	VAPB,VAPA,ACER3,SGMS1,UGCG,ELOVL6,ST3GAL2,PIGV,B3GALT2,B3GALT1,PIGG,ST8SIA6,CERT1,SCCPDH
GO: Biological Process	GO:0002520	immune system development		4.974e-05	4.30329	0.3031	0.003836	0.03565	54	1127	ASXL1,ABL1,CEBPD,CD46,SSBP3,PICALM,KMT2C,PIP4K2A,KMT2A,FNIP1,TENT2,TRIM58,OTUD5,NSD2,SHH,ZAP70,CDK13,DROSHA,GAB3,PRKCB,MAPK1,CTNNB1,SART3,ZNF609,PSMA1,PSMD13,BCL6,KMT2E,ITGB1,NCAPG2,GAB2,STK3,JAK2,RCOR1,NFATC3,PRRC2C,RABGAP1L,TNRC6A,ADAM17,TWSG1,TAL1,TCEA1,GPR18,TCF12,SH2B3,RBBP5,ROR2,ZMIZ1,RUNX2,LEPR,PAFAH1B1,EXO1,LRRC17,CDK6
GO: Biological Process	GO:0016055	Wnt signaling pathway		5.164e-05	4.28701	0.3146	0.003933	0.03654	32	546	ABL1,JADE1,WNT16,KDM6A,CUL3,CUL1,WNT11,SHH,HBP1,SKI,SKP1,PPP3R1,BRD7,TNKS,CTNNB1,CTNND1,INVS,PSMA1,PSMD13,CCNY,STK3,NDEL1,TNRC6A,GNAQ,GNB1,MAP3K7,ROR2,SMURF1,GRB10,TBL1XR1,RNF146,MARK2
GO: Biological Process	GO:0048858	cell projection morphogenesis		7.524e-05	4.12355	0.4584	0.004877	0.04532	40	763	ABL1,CORO1C,LRTM2,DTNBP1,RREB1,MECP2,PICALM,KIDINS220,UBE3A,AFDN,FGF13,FLRT1,CNTF,ROCK2,DBNL,SHH,SS18L1,SLIT1,MAPK1,CTNNB1,MAPK8,CUX1,NCKAP1,ADGRB3,ITGB1,GDNF,PTK2,GAB2,NDEL1,WASL,RTN4,RANBP9,SMURF1,GRB2,GRB10,PLXNC1,PAFAH1B1,ROCK1,MARK2,TOP2B
GO: Biological Process	GO:0051336	regulation of hydrolase activity		8.319e-05	4.07993	0.5069	0.00528	0.04906	64	1435	CCDC8,ABL1,NET1,CORO1C,EZH2,PICALM,SERPINB6,SBF1,AGFG1,FNIP1,AFDN,SNX9,SMAP2,ARHGAP21,RIC1,AGAP3,ROCK2,FNTA,WNT11,BIRC2,RICTOR,DENND1A,ARFGAP2,PPP2R1B,PPP2R2A,PPP2R5C,PPP2R5E,MAPK8,USP6NL,PROS1,URI1,RAPGEF6,PSAP,MYO1D,TBC1D5,INTS1,ADGRB3,BCL6,ANKLE2,ITGB1,GDI2,PTK2,SNX13,EVI5,JAK2,NDEL1,RABGAP1L,GNAQ,GNB1,PPP4R1,TCEA1,GPR18,PPP1R14C,ARHGEF12,ARHGAP17,CEP192,LEPR,FAM13A,PLXNC1,ARHGAP12,PAFAH1B1,PA…
GO: Biological Process	GO:0045859	regulation of protein kinase activity		8.847e-05	4.0532	0.5391	0.005557	0.05164	45	903	GTPBP4,SPRY3,ABL1,CENPE,MAPKAPK2,CORO1C,DTNBP1,EZH2,MAP3K4,KIDINS220,OSBPL8,FGF13,SNX9,SMYD3,MAP4K3,WNT11,DBNL,MAGI3,RICTOR,CAMKK2,PPP2R5C,PPP2R5E,MOB1B,PRKAR1B,PRKAR2B,MAPK1,CTNND1,NCAPG2,PTK2,CCNY,STK3,JAK2,NEK1,DLG1,ADAM17,GNAQ,MAP3K7,TAL1,SH2B3,ROR2,FGFR1OP,FAF1,PAK2,MARK2,PDCD10

## Sheet: K562 GO Disease
Category	ID	Name	Source	p-value	q-value Bonferroni	q-value FDR B&H	q-value FDR B&Y	Hit Count in Query List	Hit Count in Genome	Hit in Query List
Disease	C1535926	Neurodevelopmental Disorders	DisGeNET Curated	4.575e-08	0.0001754	0.0001754	0.001549	23	207	EZH2,MECP2,WAC,KMT2C,UBE3A,KMT2A,CUL3,SETD2,ANKRD11,CTNNB1,ZNF292,NCKAP1,KMT2E,NDEL1,TCF4,DYRK1A,MED13L,CERT1,TBL1XR1,SETD5,EIF4G1,EHMT1,VPS13B

## Sheet: HepG2 GO Biological Process
Category	ID	Name	Source	p-value	q-value Bonferroni	q-value FDR B&H	q-value FDR B&Y	Hit Count in Query List	Hit Count in Genome	Hit in Query List
GO: Biological Process	GO:0022604	regulation of cell morphogenesis		1.355e-09	7.665e-06	1.533e-06	1.413e-05	39	551	EPS8,ACTN4,RREB1,TTC3,FMNL2,PICALM,TAOK2,DOCK5,AP1AR,DLC1,CFDP1,MKLN1,AFDN,CAMSAP1,SDC2,CNTF,PPP1R9A,BCAR1,PRPF40A,SS18L1,ARHGAP18,ZRANB1,CUX1,RELN,PTK2,KANK1,NDEL1,PTPRF,DLG1,GNA12,DOCK1,NEDD4L,SLC26A5,OMG,PLXNC1,CTTN,CDH2,EP300,EPB41L2
GO: Biological Process	GO:0022008	neurogenesis		3.118e-08	0.0001764	1.287e-05	0.0001187	82	1867	MAN2A1,TRIO,EXT1,TTC3,PICALM,TAOK2,ATXN1,FBXO7,AFDN,AKT2,CAMSAP1,QKI,MAP4K4,STK24,SDC2,CNTF,CREB3L2,ROCK2,FOXO3,XRN2,PPP1R9A,HIPK2,SIAH1,CHD7,SKI,ZHX2,ARSB,SHANK2,NKD1,SS18L1,SMARCA1,LHFPL5,CDK5RAP2,FOXP1,ZFHX3,PRKCZ,CTNNA1,RERE,CTNNB1,MAPK6,CUX1,RELN,ZNF609,NCKAP1,KDM4C,SPTBN1,GBX2,BCL6,TNFRSF21,GDNF,PTK2,GAB2,FARP2,KANK1,PTPRA,NDEL1,PTPRF,PTPRG,PTPRK,INSM2,C3,GNAQ,WASF1,PCSK9,RAP1GAP,TCF12,NEDD…
GO: Biological Process	GO:0043087	regulation of GTPase activity		3.186e-08	0.0001802	1.287e-05	0.0001187	34	494	PICALM,SH3BP4,DOCK5,DLC1,TBC1D22A,TBC1D14,AGFG1,AFDN,AKT2,SNX9,MAP4K4,AGAP3,ARHGAP5,RAB3GAP1,ARHGAP18,STARD13,IQGAP2,TBC1D5,BCL6,GDI2,PTK2,SNX13,EVI5,ASAP2,TBC1D4,NDEL1,GNAQ,DOCK1,RAP1GAP,ARHGEF12,ARHGAP17,TBC1D8,PLXNC1,SBF2
GO: Biological Process	GO:0030030	cell projection organization		1.154e-07	0.0006526	3.179e-05	0.000293	79	1828	EPS8,TRIO,EXT1,RREB1,PICALM,TAOK2,DLC1,TBC1D22A,TBC1D14,FBXO7,WDR35,AFDN,CAMSAP1,QKI,MAP4K4,STK24,SDC2,CNTF,CREB3L2,ROCK2,CUL3,PPP1R9A,SIAH1,WWTR1,ARSB,SHANK2,GALNT11,SS18L1,LHFPL5,NINL,CDK5RAP2,FOXP1,PRKCZ,CTNNA1,RERE,CTNNB1,MAPK6,CUX1,RELN,HDAC4,NCKAP1,TBC1D5,SPTBN1,MTSS1,DRC1,GBX2,ITGA2,TNFRSF21,GDNF,PTK2,GAB2,EVI5,KANK1,PTPRA,NDEL1,PTPRF,PTPRG,PTPRK,WASF1,RAP1GAP,GPR22,NEDD4L,CLASP1,RANBP9,GR…
GO: Biological Process	GO:0031589	cell-substrate adhesion		1.655e-07	0.000936	3.9e-05	0.0003595	28	384	ACTN4,ACTN1,RREB1,TAOK2,DOCK5,AP1AR,DLC1,MKLN1,MERTK,MAP4K4,UTRN,ROCK2,FNDC3B,BCAR1,PRKCZ,CTNNB1,ITGA2,BCL6,PTK2,KANK1,PTPRK,DOCK1,CLASP1,LAMC1,EDA,CTTN,SMAD3,CDK6
GO: Biological Process	GO:0009790	embryo development		2.176e-07	0.001231	4.558e-05	0.0004202	60	1263	MAN2A1,EXT1,ACVR2A,ARID1A,ADD1,DLC1,DHX35,EPN1,KDM6A,ROCK2,CUL3,FRAS1,CYP26B1,TRA2B,KIF16B,FBXW4,HIPK2,AMBRA1,APLP2,TRIM71,G2E3,CHD7,SKI,SETD2,NKD1,CELF1,HS2ST1,ANKRD11,LHFPL5,UBR3,FOXP1,CTNNB1,NCOA6,NCKAP1,KDM4C,MATR3,MTSS1,GBX2,ITGA2,GDNF,NDEL1,DLG1,GNA12,GNAQ,TET3,CNOT3,CLASP1,GRB2,TEAD1,RUNX2,PTPN18,TBL1XR1,TGFBR3,GLMN,PCSK6,EHMT1,LRP5,ASXL2,EP300,SMAD3
GO: Biological Process	GO:0043161	proteasome-mediated ubiquitin-dependent protein catabolic process		5.606e-07	0.003171	9.908e-05	0.0009133	29	432	UBE2K,WAC,UBE2H,FBXO33,AGAP3,CUL3,AMFR,FBXW4,FBXL17,SIAH1,TRIM71,WWTR1,UBR3,N4BP1,CTNNB1,PSMA6,FBXL4,GNA12,FBXW11,NEDD4L,COP1,RFFL,TBL1XR1,FAF1,STT3B,RYBP,GLMN,ZNRF1,PSMD14
GO: Biological Process	GO:0016055	Wnt signaling pathway		9.944e-07	0.005624	0.0001607	0.001481	33	546	AP2A2,ZNRF3,GPC4,MERTK,KDM6A,CUL3,FOXO1,FOXO3,FBXW4,RNF213,WWTR1,SKI,NKD1,TNKS,CTNNB1,CTNND1,ZRANB1,WWOX,PSMA6,TNRC6B,CCNY,KANK1,NDEL1,TNRC6A,GNAQ,FBXW11,GPC6,TBL1XR1,EDA,LRP5,PSMD14,CDH2,SMAD3
GO: Biological Process	GO:0030036	actin cytoskeleton organization		1.43e-06	0.008089	0.0002129	0.001962	39	717	EPS8,ACTN4,ACTN1,FMNL2,ADD1,TAOK2,AP1AR,FAT1,DLC1,MKLN1,SNX9,ROCK2,CUL3,FLNB,PPP1R9A,BCAR1,FOXP1,ARHGAP18,NOS1AP,NCKAP1,IQGAP2,SPTBN1,MTSS1,BCL6,FARP2,GHSR,FCHSD2,KANK1,DLG1,WASF1,CLASP1,GRB2,ARHGAP17,PDLIM1,AKAP13,CTTN,EP300,EPB41L2,SMAD3
GO: Biological Process	GO:0019220	regulation of phosphate metabolic process		1.899e-06	0.01074	0.0002608	0.002404	80	1994	UBE2K,PDE8A,NPSR1,ACVR2A,TAOK2,ACSL3,MGAT5,DLC1,ATXN1,RPTOR,CNOT7,FBXO7,AK4,AKT2,BCAR3,SNX9,MAP4K4,STK24,SMYD3,CNTF,ROCK2,FOXO1,MAP4K3,PPP1R9A,PPIL4,HIPK2,COX11,AMBRA1,MAGI3,APLP2,WWTR1,PPP2R2A,PPP2R5E,PPP4R2,PRKAR1B,PRKCZ,CTNNB1,CTNND1,PPP6R2,DNAJC3,PRPSAP1,RELN,ZMYND11,URI1,HDAC4,RBM26,ITGA2,RB1CC1,ANKLE2,GDNF,PTK2,CCNY,POM121,PHLPP1,DLG1,C3,STK39,GNAQ,CAMTA1,DRD5,RANBP9,GRB2,TEAD1,FGFR1OP,FAF1…
GO: Biological Process	GO:0048870	cell motility		3.924e-06	0.02219	0.0004145	0.003821	77	1932	EPS8,LEMD3,ACTN4,RREB1,TAOK2,DOCK5,AP1AR,FAT1,MGAT5,DLC1,GPC4,AFDN,AKT2,MERTK,MAP4K4,STK24,SDC2,TNS3,ROCK2,CUL3,FOXO3,FNDC3B,BCAR1,SKI,PRPF40A,ZAP70,ARHGAP5,SETD2,ARSB,NKD1,FOXP1,PRKCZ,CTNNA1,RERE,CTNNB1,ARHGAP18,ZRANB1,STARD13,RELN,ZNF609,HDAC4,NCKAP1,DRC1,GBX2,ITGA2,GDNF,PTK2,GAB2,KANK1,NDEL1,PTPRF,PTPRG,PTPRK,GNA12,STK39,DOCK1,DRD5,GPR18,CLASP1,SLC26A5,GRB2,LAMC1,RFFL,GPC6,FGFR1OP,TGFBR3,PLXNC…
GO: Biological Process	GO:0006325	chromatin organization		4.869e-06	0.02754	0.0004667	0.004302	42	841	ASXL1,CHD4,ARID1A,GATAD2B,PHF21A,WAC,SHPRH,CDYL,CHD6,BRD1,KDM6A,SMYD3,USP36,NSD2,POLE4,CHD7,MORC2,SKI,SETD2,KANSL1,SS18L1,SMARCA1,RERE,CTNNB1,EPC2,NCOA6,ZMYND11,HDAC4,KDM4C,BCL6,TLK1,BANP,USP3,TET3,SMCHD1,TBL1XR1,JMJD1C,RYBP,SETD5,EHMT1,ASXL2,EP300
GO: Biological Process	GO:0045893	positive regulation of transcription, DNA-templated		9.47e-06	0.05356	0.0007762	0.007155	67	1647	NRIP1,ASXL1,HIVEP1,HLF,ACVR2A,RREB1,ARID1A,PICALM,RPRD1B,WAC,ATXN1,RPTOR,CNOT7,AKT2,CHD6,SMYD3,CREB3L2,FOXO1,FOXO3,HIPK2,WWTR1,CHD7,SKI,FOXJ3,NKX2-4,CDK13,SS18L1,ASPH,LPIN2,SMARCA1,CDK5RAP2,FOXP1,ZFHX3,TNKS,CTNNB1,ZNF292,NCOA6,ZNF609,ILF3,WWOX,HDAC4,MAFA,GBX2,TRIM24,GDNF,NFATC3,BANP,TOX3,CAMTA1,TET3,MED13,FBXW11,NPAS2,TCF12,E2F3,TEAD1,MLLT10,RUNX2,TBL1XR1,ZNF496,RYBP,ZNF750,BRF1,LRP5,ASXL2,EP300,…
GO: Biological Process	GO:0007167	enzyme linked receptor protein signaling pathway		2.961e-05	0.1675	0.001861	0.01715	49	1123	HIVEP1,CRIM1,TRIO,LEMD3,ACVR2A,AP2A2,ATXN1,AKT2,MERTK,EPN1,SDC2,ROCK2,FOXO1,FOXO3,KIF16B,HIPK2,APLP2,TRIM71,WWTR1,BCAR1,SKI,PRKCZ,CTNNB1,NCKAP1,SPTBN1,MTSS1,GDNF,PTK2,GAB2,GHSR,KANK1,PTPRA,NDEL1,PTPRF,PTPRG,PTPRK,WASF1,DOCK1,GRB2,RUNX2,PTPN18,TGFBR3,SNX25,PCSK6,PAK2,PARD3,EP300,RBFOX2,SMAD3
GO: Biological Process	GO:0016570	histone modification		5.079e-05	0.2873	0.002844	0.02622	27	491	ASXL1,WAC,CDYL,BRD1,KDM6A,SMYD3,USP36,NSD2,POLE4,SKI,SETD2,KANSL1,CTNNB1,EPC2,NCOA6,HDAC4,KDM4C,BCL6,USP3,TET3,TBL1XR1,JMJD1C,RYBP,SETD5,EHMT1,ASXL2,EP300
GO: Biological Process	GO:0014896	muscle hypertrophy		8.54e-05	0.483	0.004275	0.0394	12	134	ADK,ROCK2,FOXO1,FOXP1,HDAC4,PTK2,TOMM70,NFATC3,AKAP13,AKAP1,EP300,SMAD3
GO: Biological Process	GO:0007420	brain development		9.029e-05	0.5107	0.004441	0.04093	38	830	EXT1,ARID1A,HNMT,ACSL3,DLC1,ATXN1,AFDN,AK4,FOXO3,ATRN,XRN2,TRA2B,APLP2,CHD7,SKI,SETD2,RAB3GAP1,SHANK2,SMARCA1,CDK5RAP2,ZFHX3,RERE,CTNNB1,CTNND1,SPATA5,NCOA6,RELN,GBX2,NDEL1,PTPRG,SYNJ2,GNAQ,IMMP2L,CDH2,TOP2B,PCM1,RBFOX2,CDK6
GO: Biological Process	GO:0099072	regulation of postsynaptic membrane neurotransmitter receptor levels		9.382e-05	0.5306	0.004535	0.04181	10	96	GPHN,EPS8,GPC4,PRKCZ,CTNND1,GHSR,DLG1,DRD5,GPC6,GSG1L
GO: Biological Process	GO:0048813	dendrite morphogenesis		9.897e-05	0.5598	0.004704	0.04336	14	179	PICALM,TAOK2,AFDN,SDC2,ROCK2,PPP1R9A,SHANK2,SS18L1,RERE,CUX1,RELN,PTPRF,NEDD4L,RBFOX2
GO: Biological Process	GO:0071495	cellular response to endogenous stimulus		0.0001025	0.5796	0.00483	0.04452	60	1542	NRIP1,PDE3B,HIVEP1,ACACA,PDE8A,LEMD3,ACVR2A,ARID1A,SH3BP4,RPTOR,AKT2,SMYD3,ROCK2,FOXO1,FOXO3,KIF16B,HIPK2,TRIM71,BCAR1,SKI,GNA14,LPIN2,PRKAR1B,FOXP1,PRKCZ,CTNNA1,CTNNB1,NCOA6,URI1,WWOX,HDAC4,ITGA2,GDNF,PTK2,ITPR2,GHSR,KANK1,PTPRA,TBC1D4,NDEL1,PTPRF,PTPRK,GNAQ,WASF1,ADIPOR2,PCSK9,RAP1GAP,DRD5,GRB2,RUNX2,TGFBR3,FBH1,SNX25,PCSK6,AKAP13,PARD3,EP300,TOP2B,RBFOX2,SMAD3

## Sheet: HepG2 GO Disease
Category	ID	Name	Source	p-value	q-value Bonferroni	q-value FDR B&H	q-value FDR B&Y	Hit Count in Query List	Hit Count in Genome	Hit in Query List
Disease	C1535926	Neurodevelopmental Disorders	DisGeNET Curated	7.536e-08	0.0002515	0.0002515	0.002186	21	207	GPHN,TRIO,PHF21A,WAC,CUL3,CHD7,SETD2,SHANK2,SMARCA1,ANKRD11,FOXP1,CTNNB1,ZNF292,RELN,NCKAP1,TNRC6B,NDEL1,DYRK1A,TBL1XR1,SETD5,EHMT1
