# Supplementary material for: RNA-recognition motif in Matrin-3 mediates neurodegeneration through interaction with hnRNPM
Source: Acta Neuropathol Commun. 2020 Aug 18;8:138. doi: 10.1186/s40478-020-01021-5 (PMC7437177; doi:10.1186/s40478-020-01021-5)
Supplement: Supplementary file 11 — Additional file 11: Table S1: List of candidate genes and their respective Drosophila homologs used for RNAi screen. [file 40478_2020_1021_MOESM11_ESM.xlsx]

## Sheet: Sheet1
Human Gene	Drosophila Homolog	RNAi viable with Tub-Gal4?	Screen phenotype
HNRNPM	rump	Y	WT	no change (toxic)
			F115C	no change (toxic)
			S85C	Suppression
HNRNPA2B1	hrb98de	Y	WT	no change (toxic)
			F115C	no change (toxic)
			S85C	no change (toxic)
HNRNPA1	hrb87f	Y	WT	no change (toxic)
			F115C	no change (toxic)
			S85C	no change (toxic)
HNRNPC	cg42458	Y	WT	no change (toxic)
			F115C	no change (toxic)
			S85C	no change (toxic)
HNRNPUL1	cg30122	Y	WT	no change (toxic)
			F115C	no change (toxic)
			S85C	no change (toxic)
PTBP1	heph	Y	WT	no change (toxic)
			F115C	no change (toxic)
			S85C	no change (toxic)
ELAVL2	fne	Y	WT	no change (toxic)
			F115C	no change (toxic)
			S85C	no change (toxic)
HNRNPL	sm	Y	WT	no change (toxic)
			F115C	no change (toxic)
			S85C	no change (toxic)
HNRNPK	hrb57a	Y	WT	no change (toxic)
			F115C	no change (toxic)
			S85C	no change (toxic)
REF1	alyref	Y	WT	no change (toxic)
			F115C	no change (toxic)
			S85C	no change (toxic)
DAZ1	rb97d	N	NA
HNRNPAB	sqd	N	NA
NONO	nona	N	NA
